# Supplementary material for: The Secretome Profiling of a Pediatric Airway Epithelium Infected with hRSV Identified Aberrant Apical/Basolateral Trafficking and Novel Immune Modulating (CXCL6, CXCL16, CSF3) and Antiviral (CEACAM1) Proteins
Source: Mol Cell Proteomics. 2020 Feb 19;19(5):793–807. doi: 10.1074/mcp.RA119.001546 (PMC7196588; doi:10.1074/mcp.RA119.001546)
Supplement: Tables S1 to S10 [file 152619_2_supp_473965_q5k935.xlsx]

## Sheet: Read me
Title:The secretome profiling of a pediatric airway epithelium infected with human respiratory syncytial virus (hRSV) identified aberrant apical/basolateral trafficking and novel immune modulating (CXCL6, CXCL16, CSF3) and antiviral (CEACAM1) proteins.
Olivier Touzelet, Lindsay Broadbent, Stuart D. Armstrong, Waleed Aljabr, Elaine Cloutman-Green, Ultan F. Power and Julian A. Hiscox
Table S1	Search parameters and acceptance criteria
Table S2	Summary information for all the raw files processed with a single MaxQuant run
Table S3	List of all the proteins identified (raw data)
Table S4	List of all the peptides identified (raw data)
Table S5	Protein list after filtering
Table S6	Gene ontology biological process (GOBP) enrichment analysis for Mock unique and enriched proteins
Table S7	Mock enriched GOBP potentially affected by hRSV
Table S8	Gene ontology biological process (GOBP) enrichment analysis for hRSV-induced proteins
Table S9	Reference list of human proteins previously detected in clinical samples and HAE cells
Table S10	Ct values of NPAs from hRSVA- and hRSVB-positive children, and matched controls

## Sheet: Parameters
Table S1: Parameters
Parameter	Value
Version	1.5.3.30
User name	sarmstro
Machine name	WIN764-1005189
Date of writing	2012-12-08 14:42:48
Fixed modifications	Carbamidomethyl (C)
Decoy mode	revert
Special AAs	KR
Include contaminants	TRUE
MS/MS tol. (FTMS)	20 ppm
Top MS/MS peaks per 100 Da. (FTMS)	12
MS/MS deisotoping (FTMS)	TRUE
MS/MS tol. (ITMS)	0.5 Da
Top MS/MS peaks per 100 Da. (ITMS)	8
MS/MS deisotoping (ITMS)	FALSE
MS/MS tol. (TOF)	40 ppm
Top MS/MS peaks per 100 Da. (TOF)	10
MS/MS deisotoping (TOF)	TRUE
MS/MS tol. (Unknown)	0.5 Da
Top MS/MS peaks per 100 Da. (Unknown)	8
MS/MS deisotoping (Unknown)	FALSE
PSM FDR	0.01
Protein FDR	0.01
Site FDR	0.01
Use Normalized Ratios For Occupancy	TRUE
Min. peptide Length	7
Min. score for unmodified peptides	0
Min. score for modified peptides	40
Min. delta score for unmodified peptides	0
Min. delta score for modified peptides	6
Min. unique peptides	0
Min. razor peptides	1
Min. peptides	1
Use only unmodified peptides and	TRUE
Modifications included in protein quantification	Oxidation (M);Acetyl (Protein N-term)
Peptides used for protein quantification	Razor
Discard unmodified counterpart peptides	TRUE
Min. ratio count	2
Use delta score	FALSE
iBAQ	FALSE
iBAQ log fit	FALSE
Match between runs	TRUE
Matching time window [min]	0.7
Alignment time window [min]	20
Find dependent peptides	FALSE
Fasta file	Z:\Stu\databases\HRSV\UniP_human REF_HRSV_AB(jan 2015).fasta
Site tables	Oxidation (M)Sites.txt
Decoy mode	revert
Special AAs	KR
Include contaminants	TRUE
RT shift	FALSE
Advanced ratios	TRUE
AIF correlation	0
First pass AIF correlation	0
AIF topx	0
AIF min mass	0
AIF SIL weight	0
AIF ISO weight	0
AIF iterative	FALSE
AIF threshold FDR	0

## Sheet: Summary
Table S2: Summary
Raw file	Experiment	Enzyme	Enzyme mode	Enzyme first search	Enzyme mode first search	Use enzyme first search	Variable modifications	Multi modifications	Variable modifications first search	Use variable modifications first search	Requantify	Multiplicity	Max. missed cleavages	Labels0	LC-MS run type	Time-dependent recalibration	MS	MS/MS	MS3	MS/MS Submitted	MS/MS Submitted (SIL)	MS/MS Submitted (ISO)	MS/MS Submitted (PEAK)	MS/MS Identified	MS/MS Identified (SIL)	MS/MS Identified (ISO)	MS/MS Identified (PEAK)	MS/MS Identified [%]	MS/MS Identified (SIL) [%]	MS/MS Identified (ISO) [%]	MS/MS Identified (PEAK) [%]	Peptide Sequences Identified	Peaks	Peaks Sequenced	Peaks Sequenced [%]	Peaks Repeatedly Sequenced	Peaks Repeatedly Sequenced [%]	Isotope Patterns	Isotope Patterns Sequenced	Isotope Patterns Sequenced (z>1)	Isotope Patterns Sequenced [%]	Isotope Patterns Sequenced (z>1) [%]	Isotope Patterns Repeatedly Sequenced	Isotope Patterns Repeatedly Sequenced [%]	Recalibrated	Av. Absolute Mass Deviation [ppm]	Mass Standard Deviation [ppm]	Av. Absolute Mass Deviation [mDa]	Mass Standard Deviation [mDa]
SA090916_OT_IA_1	IA_1	Trypsin/P	Specific			FALSE	Oxidation (M);Acetyl (Protein N-term)			FALSE	TRUE	1	2		Standard		14856	25430	0	27728	23132	0	4596	6425	6322	0	103	23.17	27.33	NaN	2.24	4409	1142337	23035	2.02	1566	6.8	79690	20610	20443	25.86	31.94	1845	8.95	+	0.562	0.74977	0.36747	0.51882
SA090916_OT_IA_2	IA_2	Trypsin/P	Specific			FALSE	Oxidation (M);Acetyl (Protein N-term)			FALSE	TRUE	1	2		Standard		20343	7401	0	8518	6284	0	2234	265	261	0	4	3.11	4.15	NaN	0.18	187	1181666	6676	0.56	481	7.2	35582	5684	5536	15.97	26.87	478	8.41	+	0.59818	0.73383	0.42888	0.54496
SA090916_OT_IA_3	IA_3	Trypsin/P	Specific			FALSE	Oxidation (M);Acetyl (Protein N-term)			FALSE	TRUE	1	2		Standard		14137	28372	0	31017	25727	0	5290	10906	10750	0	156	35.16	41.78	NaN	2.95	7603	1092471	25659	2.35	1740	6.78	92704	22956	22732	24.76	28.47	2067	9	+	0.54732	0.74132	0.36732	0.53179
SA090916_OT_IB_1	IB_1	Trypsin/P	Specific			FALSE	Oxidation (M);Acetyl (Protein N-term)			FALSE	TRUE	1	2		Standard		14903	25573	0	27985	23161	0	4824	7262	7052	0	210	25.95	30.45	NaN	4.35	4707	1290035	23049	1.79	1562	6.78	95335	20477	20274	21.48	25.14	1891	9.23	+	0.53396	0.71518	0.35338	0.50204
SA090916_OT_IB_2	IB_2	Trypsin/P	Specific			FALSE	Oxidation (M);Acetyl (Protein N-term)			FALSE	TRUE	1	2		Standard		14371	27233	0	29831	24635	0	5196	7857	7620	0	237	26.34	30.93	NaN	4.56	5051	1123515	24482	2.18	1713	7	95335	21770	21514	22.84	26.54	2017	9.27	+	0.53338	0.73057	0.35585	0.51956
SA090916_OT_IB_3	IB_3	Trypsin/P	Specific			FALSE	Oxidation (M);Acetyl (Protein N-term)			FALSE	TRUE	1	2		Standard		14946	24776	0	27092	22458	0	4634	6060	5938	0	122	22.37	26.44	NaN	2.63	4049	1158798	22410	1.93	1588	7.09	89583	19905	19680	22.22	25.75	1899	9.54	+	0.60209	0.7827	0.39376	0.5405
SA090916_OT_MA_1	MA_1	Trypsin/P	Specific			FALSE	Oxidation (M);Acetyl (Protein N-term)			FALSE	TRUE	1	2		Standard		15641	22687	0	24517	20857	0	3660	3926	3884	0	42	16.01	18.62	NaN	1.15	2966	1143224	20700	1.81	1360	6.57	70563	18685	18494	26.48	32.48	1598	8.55	+	0.54113	0.69565	0.33053	0.4439
SA090916_OT_MA_2	MA_2	Trypsin/P	Specific			FALSE	Oxidation (M);Acetyl (Protein N-term)			FALSE	TRUE	1	2		Standard		14579	26205	0	28565	23845	0	4720	6081	5994	0	87	21.29	25.14	NaN	1.84	4441	1008132	23822	2.36	1592	6.68	77784	21397	21160	27.51	33.7	1807	8.45	+	0.57762	0.75783	0.36747	0.50287
SA090916_OT_MA_3	MA_3	Trypsin/P	Specific			FALSE	Oxidation (M);Acetyl (Protein N-term)			FALSE	TRUE	1	2		Standard		15574	23021	0	25136	20906	0	4230	4153	4106	0	47	16.52	19.64	NaN	1.11	3102	998786	20899	2.09	1459	6.98	66725	18602	18363	27.88	35.31	1717	9.23	+	0.57567	0.74063	0.36319	0.4875
SA090916_OT_MB_1	MB_1	Trypsin/P	Specific			FALSE	Oxidation (M);Acetyl (Protein N-term)			FALSE	TRUE	1	2		Standard		14595	26469	0	29022	23916	0	5106	6808	6660	0	148	23.46	27.85	NaN	2.9	4421	1133627	23318	2.06	1987	8.52	82505	20522	20267	24.87	29.86	2297	11.19	+	0.49806	0.68303	0.32222	0.46457
SA090916_OT_MB_2	MB_2	Trypsin/P	Specific			FALSE	Oxidation (M);Acetyl (Protein N-term)			FALSE	TRUE	1	2		Standard		17044	16213	0	18053	14373	0	3680	802	793	0	9	4.44	5.52	NaN	0.24	508	1099940	14404	1.31	1155	8.02	58577	12533	12299	21.4	29.75	1267	10.11	+	0.5865	0.73928	0.3788	0.50442
SA090916_OT_MB_3	MB_3	Trypsin/P	Specific			FALSE	Oxidation (M);Acetyl (Protein N-term)			FALSE	TRUE	1	2		Standard		15356	23206	0	25293	21119	0	4174	2974	2930	0	44	11.76	13.87	NaN	1.05	2014	1044704	21021	2.01	1483	7.05	73711	18716	18504	25.39	30.84	1766	9.44	+	0.59939	0.75632	0.3805	0.50571
SA090916_OT_ref_mix1	ref_mix1	Trypsin/P	Specific			FALSE	Oxidation (M);Acetyl (Protein N-term)			FALSE	TRUE	1	2		Standard		14032	28137	0	31200	25074	0	6126	7392	7316	0	76	23.69	29.18	NaN	1.24	5280	1164846	25471	2.19	1671	6.56	91857	22562	22239	24.56	28.85	1884	8.35	+	0.57243	0.77574	0.37881	0.54801
SA090916_OT_ref_mix2	ref_mix2	Trypsin/P	Specific			FALSE	Oxidation (M);Acetyl (Protein N-term)			FALSE	TRUE	1	2		Standard		14695	26138	0	28441	23835	0	4606	7215	7080	0	135	25.37	29.7	NaN	2.93	5046	1055088	23434	2.22	1773	7.57	83265	20922	20713	25.13	29.24	2074	9.91	+	0.55113	0.73704	0.35312	0.49922
SA090916_OT_ref_mix2_160911075316	ref_mix2_160911075316	Trypsin/P	Specific			FALSE	Oxidation (M);Acetyl (Protein N-term)			FALSE	TRUE	1	2		Standard		14902	25302	0	27537	23067	0	4470	6645	6507	0	138	24.13	28.21	NaN	3.09	4650	1077912	22622	2.1	1795	7.93	82286	20223	20013	24.58	28.86	2102	10.39	+	0.57213	0.7565	0.35958	0.49724
IA_1																																4409
IA_2																																187
IA_3																																7603
IB_1																																4707
IB_2																																5051
IB_3																																4049
MA_1																																2966
MA_2																																4441
MA_3																																3102
MB_1																																4421
MB_2																																508
MB_3																																2014
ref_mix1																																5280
ref_mix2																																5046
ref_mix2_160911075316																																4650
Total																	229974	356163	0	389935	322389	0	67546	84771	83213	0	1558	21.74	25.81	NaN	2.31	13455	16715081					1175502	285564	282231	24.29	29.37	26709	9.35		0.55609	0.74097	0.36142	0.50963
[truncated: 1 more columns]

## Sheet: Identified proteins
Table S3: Identified proteins
Protein IDs	Majority protein IDs	Peptide counts (all)	Peptide counts (razor+unique)	Peptide counts (unique)	Protein names	Gene names	Fasta headers	Number of proteins	Peptides	Razor + unique peptides	Unique peptides	Peptides IA_1	Peptides IA_2	Peptides IA_3	Peptides IB_1	Peptides IB_2	Peptides IB_3	Peptides MA_1	Peptides MA_2	Peptides MA_3	Peptides MB_1	Peptides MB_2	Peptides MB_3	Peptides ref_mix1	Peptides ref_mix2	Peptides ref_mix2_160911075316	Razor + unique peptides IA_1	Razor + unique peptides IA_2	Razor + unique peptides IA_3	Razor + unique peptides IB_1	Razor + unique peptides IB_2	Razor + unique peptides IB_3	Razor + unique peptides MA_1	Razor + unique peptides MA_2	Razor + unique peptides MA_3	Razor + unique peptides MB_1	Razor + unique peptides MB_2	Razor + unique peptides MB_3	Razor + unique peptides ref_mix1	Razor + unique peptides ref_mix2	Razor + unique peptides ref_mix2_160911075316	Unique peptides IA_1	Unique peptides IA_2	Unique peptides IA_3	Unique peptides IB_1	Unique peptides IB_2	Unique peptides IB_3	Unique peptides MA_1	Unique peptides MA_2
A4D0S4	A4D0S4	1	1	1	Laminin subunit beta-4	LAMB4	sp|A4D0S4|LAMB4_HUMAN Laminin subunit beta-4 OS=Homo sapiens GN=LAMB4 PE=2 SV=1	1	1	1	1	0	0	0	1	1	1	0	0	0	1	0	0	0	0	1	0	0	0	1	1	1	0	0	0	1	0	0	0	0	1	0	0	0	1	1	1	0	0
Q9GZQ8;A6NCE7	Q9GZQ8;A6NCE7	2;2	2;2	1;1	Microtubule-associated proteins 1A/1B light chain 3B;Microtubule-associated proteins 1A/1B light chain 3 beta 2	MAP1LC3B;MAP1LC3B2	sp|Q9GZQ8|MLP3B_HUMAN Microtubule-associated proteins 1A/1B light chain 3B OS=Homo sapiens GN=MAP1LC3B PE=1 SV=3;sp|A6NCE7|MP3B2_HUMAN Microtubule-associated proteins 1A/1B light chain 3 beta 2 OS=Homo sapiens GN=MAP1LC3B2 PE=2 SV=1	2	2	2	1	0	0	1	1	1	1	0	0	0	2	0	2	1	1	1	0	0	1	1	1	1	0	0	0	2	0	2	1	1	1	0	0	0	0	0	0	0	0
A6NDG6	A6NDG6	1	1	1	Phosphoglycolate phosphatase	PGP	sp|A6NDG6|PGP_HUMAN Phosphoglycolate phosphatase OS=Homo sapiens GN=PGP PE=1 SV=1	1	1	1	1	0	0	0	1	1	1	0	0	0	0	1	1	0	0	0	0	0	0	1	1	1	0	0	0	0	1	1	0	0	0	0	0	0	1	1	1	0	0
P30046;A6NHG4	P30046;A6NHG4	4;4	4;4	4;4	D-dopachrome decarboxylase;D-dopachrome decarboxylase-like protein	DDT;DDTL	sp|P30046|DOPD_HUMAN D-dopachrome decarboxylase OS=Homo sapiens GN=DDT PE=1 SV=3;sp|A6NHG4|DDTL_HUMAN D-dopachrome decarboxylase-like protein OS=Homo sapiens GN=DDTL PE=2 SV=1	2	4	4	4	3	0	3	0	0	0	2	3	2	0	0	0	2	1	0	3	0	3	0	0	0	2	3	2	0	0	0	2	1	0	3	0	3	0	0	0	2	3
A8K2U0	A8K2U0	10	10	10	Alpha-2-macroglobulin-like protein 1	A2ML1	sp|A8K2U0|A2ML1_HUMAN Alpha-2-macroglobulin-like protein 1 OS=Homo sapiens GN=A2ML1 PE=1 SV=3	1	10	10	10	2	0	0	0	0	0	10	6	4	0	0	0	2	0	1	2	0	0	0	0	0	10	6	4	0	0	0	2	0	1	2	0	0	0	0	0	10	6
B0FP48	B0FP48	3	3	3	Uroplakin-3b-like protein	UPK3BL	sp|B0FP48|UPK3L_HUMAN Uroplakin-3b-like protein OS=Homo sapiens GN=UPK3BL PE=2 SV=1	1	3	3	3	3	0	2	0	0	0	3	3	2	1	0	0	1	1	1	3	0	2	0	0	0	3	3	2	1	0	0	1	1	1	3	0	2	0	0	0	3	3
Q99613;B5ME19	Q99613;B5ME19	1;1	1;1	1;1	Eukaryotic translation initiation factor 3 subunit C;Eukaryotic translation initiation factor 3 subunit C-like protein	EIF3C;EIF3CL	sp|Q99613|EIF3C_HUMAN Eukaryotic translation initiation factor 3 subunit C OS=Homo sapiens GN=EIF3C PE=1 SV=1;sp|B5ME19|EIFCL_HUMAN Eukaryotic translation initiation factor 3 subunit C-like protein OS=Homo sapiens GN=EIF3CL PE=3 SV=1	2	1	1	1	0	0	1	1	1	1	0	0	0	1	0	1	0	0	1	0	0	1	1	1	1	0	0	0	1	0	1	0	0	1	0	0	1	1	1	1	0	0
B9A064;P0CG06;P0CG05;P0CG04;P0CF74;A0M8Q6	B9A064;P0CG06;P0CG05;P0CG04;P0CF74	4;3;3;3;2;1	4;3;3;3;2;1	4;3;3;3;2;1	Immunoglobulin lambda-like polypeptide 5;Ig lambda-3 chain C regions;Ig lambda-2 chain C regions;Ig lambda-1 chain C regions;Ig lambda-6 chain C region	IGLL5;IGLC3;IGLC2;IGLC1;IGLC6	sp|B9A064|IGLL5_HUMAN Immunoglobulin lambda-like polypeptide 5 OS=Homo sapiens GN=IGLL5 PE=2 SV=2;sp|P0CG06|LAC3_HUMAN Ig lambda-3 chain C regions OS=Homo sapiens GN=IGLC3 PE=1 SV=1;sp|P0CG05|LAC2_HUMAN Ig lambda-2 chain C regions OS=Homo sapiens GN=IGLC2	6	4	4	4	1	0	3	4	4	4	0	0	1	3	1	3	1	1	1	1	0	3	4	4	4	0	0	1	3	1	3	1	1	1	1	0	3	4	4	4	0	0
CON__A2A5Y0;CON__Q9D646	CON__A2A5Y0;CON__Q9D646	4;3	1;1	1;1			;	2	4	1	1	1	1	1	1	1	1	2	4	1	0	2	1	1	1	0	0	0	0	0	0	0	1	1	0	0	0	0	0	0	0	0	0	0	0	0	0	1	1
CON__A2I7N0	CON__A2I7N0	21	21	5				1	21	21	5	1	1	1	18	20	20	1	0	4	18	8	14	18	20	18	1	1	1	18	20	20	1	0	4	18	8	14	18	20	18	1	1	1	4	4	4	0	0
CON__A2I7N1	CON__A2I7N1	19	5	5				1	19	5	5	0	1	1	16	18	19	1	1	2	17	8	11	14	17	17	0	0	0	4	4	5	0	0	0	5	2	1	2	3	5	0	0	0	4	4	5	0	0
CON__A2I7N3	CON__A2I7N3	16	4	4				1	16	4	4	0	1	1	16	16	14	1	1	2	13	5	5	14	13	14	0	0	0	4	4	4	0	0	0	2	1	1	3	2	3	0	0	0	4	4	4	0	0
CON__ENSEMBL:ENSBTAP00000007350	CON__ENSEMBL:ENSBTAP00000007350	31	22	3				1	31	22	3	7	0	8	24	24	23	4	6	5	19	12	14	18	20	15	0	0	0	19	20	16	0	0	1	15	9	8	11	12	10	0	0	0	3	3	2	0	0
CON__ENSEMBL:ENSBTAP00000014147	CON__ENSEMBL:ENSBTAP00000014147	7	6	6				1	7	6	6	0	0	0	6	6	4	0	1	1	6	2	3	6	5	4	0	0	0	6	6	4	0	0	1	5	2	3	5	5	4	0	0	0	6	6	4	0	0
CON__ENSEMBL:ENSBTAP00000018229;P02774	CON__ENSEMBL:ENSBTAP00000018229	34;8	34;8	4;0				2	34	34	4	0	0	0	29	29	32	0	0	7	32	12	20	29	28	33	0	0	0	29	29	32	0	0	7	32	12	20	29	28	33	0	0	0	3	3	4	0	0
CON__ENSEMBL:ENSBTAP00000018574	CON__ENSEMBL:ENSBTAP00000018574	11	11	11				1	11	11	11	0	0	0	9	11	8	0	0	0	8	6	7	8	5	7	0	0	0	9	11	8	0	0	0	8	6	7	8	5	7	0	0	0	9	11	8	0	0
CON__ENSEMBL:ENSBTAP00000024146;P01023;P20742	CON__ENSEMBL:ENSBTAP00000024146	57;3;3	57;3;3	57;3;3				3	57	57	57	1	0	2	53	51	48	2	2	11	47	22	28	41	48	44	1	0	2	53	51	48	2	2	11	47	22	28	41	48	44	1	0	2	53	51	48	2	2
CON__ENSEMBL:ENSBTAP00000024462	CON__ENSEMBL:ENSBTAP00000024462	23	23	9				1	23	23	9	1	0	0	23	22	21	2	1	8	22	14	18	18	19	19	1	0	0	23	22	21	2	1	8	22	14	18	18	19	19	0	0	0	9	8	7	0	0
CON__ENSEMBL:ENSBTAP00000024466	CON__ENSEMBL:ENSBTAP00000024466	18	4	4				1	18	4	4	1	0	0	18	18	18	2	2	5	18	13	14	16	17	14	0	0	0	4	4	4	0	1	0	4	4	3	3	4	2	0	0	0	4	4	4	0	1
CON__ENSEMBL:ENSBTAP00000031360	CON__ENSEMBL:ENSBTAP00000031360	2	2	2				1	2	2	2	0	0	0	1	0	1	0	0	0	2	0	1	1	1	1	0	0	0	1	0	1	0	0	0	2	0	1	1	1	1	0	0	0	1	0	1	0	0
CON__ENSEMBL:ENSBTAP00000031900	CON__ENSEMBL:ENSBTAP00000031900	29	24	24				1	29	24	24	4	3	7	28	28	23	4	6	3	24	10	14	21	20	19	0	0	2	24	24	21	0	1	0	20	7	11	17	17	16	0	0	2	24	24	21	0	1
CON__ENSEMBL:ENSBTAP00000033053	CON__ENSEMBL:ENSBTAP00000033053	4	1	1				1	4	1	1	0	0	0	4	3	2	0	0	1	2	3	3	1	2	2	0	0	0	1	1	1	0	0	0	1	1	1	0	1	0	0	0	0	1	1	1	0	0
CON__ENSEMBL:ENSBTAP00000037665	CON__ENSEMBL:ENSBTAP00000037665	1	1	1				1	1	1	1	0	0	0	1	1	1	0	0	0	1	1	1	1	1	1	0	0	0	1	1	1	0	0	0	1	1	1	1	1	1	0	0	0	1	1	1	0	0
CON__ENSEMBL:ENSBTAP00000038253	CON__ENSEMBL:ENSBTAP00000038253	15	1	1				1	15	1	1	15	10	12	11	12	11	14	15	13	10	9	11	12	11	11	1	1	0	0	1	0	0	1	0	0	0	0	1	1	0	1	1	0	0	1	0	0	1
CON__P00735;P00734	CON__P00735	6;1	6;1	6;1				2	6	6	6	0	0	0	5	5	3	1	0	1	2	2	2	4	2	2	0	0	0	5	5	3	1	0	1	2	2	2	4	2	2	0	0	0	5	5	3	1	0
CON__P00761	CON__P00761	2	2	2				1	2	2	2	2	1	2	2	2	1	2	2	2	2	2	1	2	2	2	2	1	2	2	2	1	2	2	2	2	2	1	2	2	2	2	1	2	2	2	1	2	2
CON__P00978	CON__P00978	10	10	10				1	10	10	10	1	0	1	10	10	6	0	1	1	4	1	2	6	3	6	1	0	1	10	10	6	0	1	1	4	1	2	6	3	6	1	0	1	10	10	6	0	1
CON__P01044-1	CON__P01044-1	17	1	0				1	17	1	0	1	0	0	16	15	14	1	1	3	15	7	10	12	9	14	0	0	0	1	1	0	0	0	0	1	0	1	1	0	1	0	0	0	0	0	0	0	0
CON__P01045-1;P01042	CON__P01045-1	12;1	2;0	2;0				2	12	2	2	1	0	0	11	11	9	1	1	1	10	7	9	11	7	10	0	0	0	2	2	1	0	0	0	1	2	2	2	2	1	0	0	0	2	2	1	0	0
CON__P01966;P69905;P02008	CON__P01966	11;4;1	11;4;1	11;4;1				3	11	11	11	2	3	4	11	11	11	2	5	4	11	9	9	11	11	11	2	3	4	11	11	11	2	5	4	11	9	9	11	11	11	2	3	4	11	11	11	2	5
CON__P02070;CON__Q3SX09;P02100;P68871;P02042	CON__P02070	20;4;2;1;1	20;4;2;1;1	18;3;0;0;0				5	20	20	18	9	5	8	20	20	20	8	12	12	19	16	18	18	18	19	9	5	8	20	20	20	8	12	12	19	16	18	18	18	19	9	5	8	18	18	18	8	11
CON__P02533;P02533;CON__Q61782;CON__Q9D312;CON__Q8N1A0;CON__Q14532;CON__A2AB72;CON__O76015;CON__O76013;CON__Q7Z3Y9;CON__O76014;Q8N1A0;Q14532;O76014;O76015;O76013;Q7Z3Y9	CON__P02533;P02533	40;40;5;4;1;1;1;1;1;1;1;1;1;1;1;1;1	21;21;1;0;0;0;0;0;0;0;0;0;0;0;0;0;0	7;7;1;0;0;0;0;0;0;0;0;0;0;0;0;0;0	Keratin, type I cytoskeletal 14	KRT14	;sp|P02533|K1C14_HUMAN Keratin, type I cytoskeletal 14 OS=Homo sapiens GN=KRT14 PE=1 SV=4	17	40	21	7	32	13	38	27	25	28	34	35	29	24	23	26	31	32	29	14	7	20	11	11	11	16	17	13	10	12	12	13	14	16	3	4	7	3	5	4	6	6
CON__P02535-1	CON__P02535-1	14	1	1				1	14	1	1	13	8	12	10	10	9	12	13	14	9	8	10	12	11	10	0	0	0	0	0	0	0	0	1	0	0	0	0	0	1	0	0	0	0	0	0	0	0
CON__P02538;P02538	CON__P02538;P02538	51;51	2;2	1;1	Keratin, type II cytoskeletal 6A	KRT6A	;sp|P02538|K2C6A_HUMAN Keratin, type II cytoskeletal 6A OS=Homo sapiens GN=KRT6A PE=1 SV=3	2	51	2	1	43	18	48	35	27	39	40	41	35	27	25	31	44	41	38	2	0	2	1	0	1	2	1	1	1	0	2	2	2	1	1	0	1	1	0	1	1	1
CON__P02584	CON__P02584	10	6	6				1	10	6	6	2	1	1	9	9	7	1	2	3	8	5	6	8	8	8	0	0	0	5	5	5	0	0	2	6	4	4	5	5	5	0	0	0	5	5	5	0	0
CON__P02662	CON__P02662	5	5	5				1	5	5	5	4	1	5	1	1	3	2	3	1	1	1	2	3	4	2	4	1	5	1	1	3	2	3	1	1	1	2	3	4	2	4	1	5	1	1	3	2	3
CON__P02663	CON__P02663	2	2	2				1	2	2	2	2	0	2	0	0	0	2	2	2	2	0	0	1	1	0	2	0	2	0	0	0	2	2	2	2	0	0	1	1	0	2	0	2	0	0	0	2	2
CON__P02666	CON__P02666	2	2	2				1	2	2	2	2	0	2	0	0	0	2	2	1	1	1	1	1	1	2	2	0	2	0	0	0	2	2	1	1	1	1	1	1	2	2	0	2	0	0	0	2	2
CON__P02668	CON__P02668	3	3	3				1	3	3	3	3	0	2	0	1	0	3	2	3	3	1	1	1	3	1	3	0	2	0	1	0	3	2	3	3	1	1	1	3	1	3	0	2	0	1	0	3	2
CON__P02672;P02671	CON__P02672	23;1	23;1	23;1				2	23	23	23	0	0	1	19	20	19	2	0	3	21	6	10	14	17	16	0	0	1	19	20	19	2	0	3	21	6	10	14	17	16	0	0	1	19	20	19	2	0
CON__P02676;P02675	CON__P02676	28;4	28;4	28;4				2	28	28	28	0	0	1	25	24	20	0	0	3	22	9	13	16	19	17	0	0	1	25	24	20	0	0	3	22	9	13	16	19	17	0	0	1	25	24	20	0	0
CON__P02754	CON__P02754	7	7	7				1	7	7	7	7	0	6	2	4	4	3	4	4	6	6	4	5	5	6	7	0	6	2	4	4	3	4	4	6	6	4	5	5	6	7	0	6	2	4	4	3	4
CON__P02768-1;P02768	CON__P02768-1;P02768	39;39	31;31	31;31	Serum albumin	ALB	;sp|P02768|ALBU_HUMAN Serum albumin OS=Homo sapiens GN=ALB PE=1 SV=2	2	39	31	31	25	5	34	21	20	22	20	20	13	22	11	18	20	23	22	20	0	29	13	12	15	15	14	7	14	4	11	13	16	14	20	0	29	13	12	15	15	14
CON__P02769	CON__P02769	112	112	104				1	112	112	104	31	29	49	110	106	103	56	42	60	98	77	88	101	98	104	31	29	49	110	106	103	56	42	60	98	77	88	101	98	104	26	24	44	102	98	96	51	36
CON__P05787;P05787;CON__H-INV:HIT000292931;CON__H-INV:HIT000016045;CON__REFSEQ:XP_092267	CON__P05787;P05787;CON__H-INV:HIT000292931	44;44;22;5;1	34;34;18;2;1	23;23;13;2;0	Keratin, type II cytoskeletal 8	KRT8	;sp|P05787|K2C8_HUMAN Keratin, type II cytoskeletal 8 OS=Homo sapiens GN=KRT8 PE=1 SV=7;	5	44	34	23	30	16	39	17	20	19	18	34	33	14	10	11	29	22	25	22	11	30	9	13	11	9	26	24	8	5	7	21	16	18	11	9	21	4	7	4	5	16
CON__P06868	CON__P06868	17	17	17				1	17	17	17	0	0	0	13	14	10	0	0	0	14	1	4	6	11	12	0	0	0	13	14	10	0	0	0	14	1	4	6	11	12	0	0	0	13	14	10	0	0
CON__P08727;P08727	CON__P08727;P08727	39;38	30;29	23;22	Keratin, type I cytoskeletal 19	KRT19	;sp|P08727|K1C19_HUMAN Keratin, type I cytoskeletal 19 OS=Homo sapiens GN=KRT19 PE=1 SV=4	2	39	30	23	29	12	36	18	14	21	24	33	33	14	12	9	32	29	28	22	7	27	11	10	14	16	26	25	10	5	4	25	21	21	18	4	21	7	6	8	11	21
CON__P08779;P08779;CON__Q9Z2K1;CON__Q3ZAW8	CON__P08779;P08779	42;42;14;14	37;37;12;12	22;22;4;4	Keratin, type I cytoskeletal 16	KRT16	;sp|P08779|K1C16_HUMAN Keratin, type I cytoskeletal 16 OS=Homo sapiens GN=KRT16 PE=1 SV=4	4	42	37	22	34	8	38	29	23	29	33	33	32	27	19	30	35	34	27	29	4	33	25	19	24	28	28	28	24	15	25	30	29	23	16	2	19	13	9	12	14	15
CON__P12763;P02765	CON__P12763	11;1	11;1	11;1				2	11	11	11	2	3	2	10	10	8	5	3	2	9	6	5	8	7	8	2	3	2	10	10	8	5	3	2	9	6	5	8	7	8	2	3	2	10	10	8	5	3
CON__P13645;P13645;CON__Q7Z3Y7;Q7Z3Y7;CON__Q148H6;CON__Q7Z3Z0;CON__Q7Z3Y8;CON__Q2M2I5;Q7Z3Z0;Q7Z3Y8;Q2M2I5	CON__P13645;P13645	47;47;4;4;3;2;2;2;2;2;2	46;46;4;4;3;2;2;2;2;2;2	32;32;2;2;1;1;1;0;1;1;0	Keratin, type I cytoskeletal 10	KRT10	;sp|P13645|K1C10_HUMAN Keratin, type I cytoskeletal 10 OS=Homo sapiens GN=KRT10 PE=1 SV=6	11	47	46	32	43	26	43	39	38	39	42	44	41	36	26	37	43	42	41	42	25	42	38	38	38	41	43	40	36	25	36	42	41	40	28	16	29	27	26	27	27	29
CON__P13646-1	CON__P13646-1	24	2	2				1	24	2	2	24	4	19	6	5	7	8	21	19	8	4	8	13	16	14	2	0	2	0	0	0	0	2	0	0	0	1	1	2	1	2	0	2	0	0	0	0	2
CON__P13647;P13647	CON__P13647;P13647	55;55	42;42	10;10	Keratin, type II cytoskeletal 5	KRT5	;sp|P13647|K2C5_HUMAN Keratin, type II cytoskeletal 5 OS=Homo sapiens GN=KRT5 PE=1 SV=3	2	55	42	10	48	17	51	35	35	42	48	49	41	35	19	26	40	42	40	37	12	39	24	24	31	36	37	29	25	13	17	29	33	31	8	4	10	6	5	8	9	10
CON__P15497;P02647	CON__P15497	23;1	23;1	23;1				2	23	23	23	0	0	1	17	18	15	0	0	3	17	8	16	18	17	17	0	0	1	17	18	15	0	0	3	17	8	16	18	17	17	0	0	1	17	18	15	0	0
CON__P17690	CON__P17690	2	2	2				1	2	2	2	0	0	0	1	1	1	0	0	0	1	0	0	0	1	1	0	0	0	1	1	1	0	0	0	1	0	0	0	1	1	0	0	0	1	1	1	0	0
CON__P17697	CON__P17697	12	12	12				1	12	12	12	0	0	0	7	6	8	0	0	0	10	6	6	6	5	6	0	0	0	7	6	8	0	0	0	10	6	6	6	5	6	0	0	0	7	6	8	0	0
CON__P19001	CON__P19001	12	2	2				1	12	2	2	10	7	10	10	9	12	10	11	11	8	8	6	12	12	9	0	0	0	2	2	2	0	1	1	2	1	1	2	2	1	0	0	0	2	2	2	0	1
CON__P19013;P19013	CON__P19013;P19013	21;21	17;17	12;12	Keratin, type II cytoskeletal 4	KRT4	;sp|P19013|K2C4_HUMAN Keratin, type II cytoskeletal 4 OS=Homo sapiens GN=KRT4 PE=1 SV=4	2	21	17	12	19	3	11	5	5	5	5	10	15	5	3	3	7	10	10	15	1	7	1	1	1	2	6	12	1	1	1	3	6	6	11	0	6	1	1	1	0	4
CON__P20930;P20930	CON__P20930;P20930	4;4	4;4	4;4	Filaggrin	FLG	;sp|P20930|FILA_HUMAN Filaggrin OS=Homo sapiens GN=FLG PE=1 SV=3	2	4	4	4	2	0	3	0	0	2	3	2	1	2	0	0	2	2	1	2	0	3	0	0	2	3	2	1	2	0	0	2	2	1	2	0	3	0	0	2	3	2
CON__P28800;P08697	CON__P28800	8;1	8;1	8;1				2	8	8	8	0	0	0	8	8	5	0	0	0	6	2	4	5	3	5	0	0	0	8	8	5	0	0	0	6	2	4	5	3	5	0	0	0	8	8	5	0	0
CON__P34955	CON__P34955	24	24	24				1	24	24	24	0	1	1	22	22	21	5	3	6	21	10	13	17	17	19	0	1	1	22	22	21	5	3	6	21	10	13	17	17	19	0	1	1	22	22	21	5	3
CON__P35908;CON__REFSEQ:XP_932229	CON__P35908	64;1	59;1	1;0				2	64	59	1	55	22	59	52	52	49	57	59	51	51	33	46	55	53	49	50	20	54	48	48	46	54	54	47	47	30	43	51	50	46	1	1	1	1	1	1	1	1
CON__P41361;P01008	CON__P41361	28;5	28;5	28;5				2	28	28	28	1	0	1	25	25	21	0	1	5	24	13	16	23	22	25	1	0	1	25	25	21	0	1	5	24	13	16	23	22	25	1	0	1	25	25	21	0	1
CON__P48668;P48668	CON__P48668;P48668	51;51	27;27	0;0	Keratin, type II cytoskeletal 6C	KRT6C	;sp|P48668|K2C6C_HUMAN Keratin, type II cytoskeletal 6C OS=Homo sapiens GN=KRT6C PE=1 SV=3	2	51	27	0	43	18	47	35	27	40	39	41	35	26	25	30	43	40	38	21	8	25	17	10	19	18	19	16	11	14	16	23	21	21	0	0	0	0	0	0	0	0
CON__P50448	CON__P50448	7	7	7				1	7	7	7	0	0	0	4	4	3	0	0	2	4	1	5	5	3	4	0	0	0	4	4	3	0	0	2	4	1	5	5	3	4	0	0	0	4	4	3	0	0
CON__Q6NT21;CON__P78385;P78385;CON__O43790;CON__Q14533;O43790;Q14533;CON__Q61726;CON__P78386;A6NCN2;P78386	CON__Q6NT21;CON__P78385;P78385;CON__O43790;CON__Q14533;O43790;Q14533	7;7;7;6;6;6;5;3;3;3;3	6;6;6;5;5;5;4;2;2;3;2	6;6;6;5;5;5;4;2;2;3;2	Keratin, type II cuticular Hb3;Keratin, type II cuticular Hb6;Keratin, type II cuticular Hb1	KRT83;KRT86;KRT81	;;sp|P78385|KRT83_HUMAN Keratin, type II cuticular Hb3 OS=Homo sapiens GN=KRT83 PE=1 SV=2;;;sp|O43790|KRT86_HUMAN Keratin, type II cuticular Hb6 OS=Homo sapiens GN=KRT86 PE=1 SV=1;sp|Q14533|KRT81_HUMAN Keratin, type II cuticular Hb1 OS=Homo sapiens GN=KRT8	11	7	6	6	1	1	1	1	1	1	1	7	2	1	2	0	1	1	1	0	0	0	0	0	0	0	6	1	0	1	0	0	0	0	0	0	0	0	0	0	0	6
CON__Q04695;Q04695	CON__Q04695;Q04695	35;35	16;16	5;5	Keratin, type I cytoskeletal 17	KRT17	;sp|Q04695|K1C17_HUMAN Keratin, type I cytoskeletal 17 OS=Homo sapiens GN=KRT17 PE=1 SV=2	2	35	16	5	30	10	30	19	13	19	29	31	29	18	18	19	22	24	20	14	5	13	4	2	6	12	14	13	6	7	8	7	10	5	5	2	5	1	0	3	4	4
CON__Q05443;P51884	CON__Q05443	16;6	16;6	16;6				2	16	16	16	0	0	0	14	14	15	1	0	2	11	6	11	11	10	13	0	0	0	14	14	15	1	0	2	11	6	11	11	10	13	0	0	0	14	14	15	1	0
CON__Q05B55	CON__Q05B55	10	10	10				1	10	10	10	0	0	1	9	10	10	0	0	1	10	4	8	8	9	10	0	0	1	9	10	10	0	0	1	10	4	8	8	9	10	0	0	1	9	10	10	0	0
CON__Q0IIK2;CON__Q29443	CON__Q0IIK2;CON__Q29443	85;84	81;80	78;77			;	2	85	81	78	7	4	8	82	79	82	13	14	33	78	44	66	76	79	82	6	3	6	78	75	78	11	11	30	74	41	64	72	75	78	4	2	4	75	72	75	9	9
CON__Q0VCM5;P19827	CON__Q0VCM5	8;2	8;2	8;2				2	8	8	8	0	0	0	5	7	8	0	0	0	3	1	3	1	3	5	0	0	0	5	7	8	0	0	0	3	1	3	1	3	5	0	0	0	5	7	8	0	0
CON__Q14525;CON__Q9UE12;CON__Q15323;Q14525;Q15323;CON__Q497I4;CON__Q6NTB9;CON__O76009;CON__REFSEQ:XP_986630;O76009;CON__O76011;CON__Q92764;CON__Q8IUT8;O76011;Q92764	CON__Q14525;CON__Q9UE12;CON__Q15323;Q14525;Q15323;CON__Q497I4;CON__Q6NTB9;CON__O76009;CON__REFSEQ:XP_986630;O76009	5;5;5;5;5;4;3;3;3;3;2;2;2;2;2	3;3;3;3;3;2;2;2;2;2;1;1;1;1;1	1;1;1;1;1;0;0;0;0;0;0;0;0;0;0	Keratin, type I cuticular Ha3-II;Keratin, type I cuticular Ha1;Keratin, type I cuticular Ha3-I	KRT33B;KRT31;KRT33A	;;;sp|Q14525|KT33B_HUMAN Keratin, type I cuticular Ha3-II OS=Homo sapiens GN=KRT33B PE=2 SV=3;sp|Q15323|K1H1_HUMAN Keratin, type I cuticular Ha1 OS=Homo sapiens GN=KRT31 PE=2 SV=3;;;;;sp|O76009|KT33A_HUMAN Keratin, type I cuticular Ha3-I OS=Homo sapiens GN	15	5	3	1	3	1	2	3	3	2	2	4	2	1	3	2	2	2	1	1	0	0	1	1	0	0	2	0	0	1	0	0	0	0	1	0	0	1	1	0	0	0
CON__Q1RMK2;CON__ENSEMBL:ENSBTAP00000011227	CON__Q1RMK2	17;3	17;3	14;0				2	17	17	14	0	0	0	15	16	13	1	0	5	15	10	13	13	15	12	0	0	0	15	16	13	1	0	5	15	10	13	13	15	12	0	0	0	12	14	12	1	0
CON__Q1RMN8	CON__Q1RMN8	10	10	9				1	10	10	9	1	1	1	9	8	8	1	3	6	10	7	8	10	9	7	1	1	1	9	8	8	1	3	6	10	7	8	10	9	7	1	1	1	9	8	8	1	2
CON__Q28085	CON__Q28085	9	9	9				1	9	9	9	0	0	0	8	8	6	0	0	0	8	2	2	3	3	6	0	0	0	8	8	6	0	0	0	8	2	2	3	3	6	0	0	0	8	8	6	0	0
CON__Q2HJF0	CON__Q2HJF0	4	1	1				1	4	1	1	1	1	2	4	4	3	2	2	2	3	3	3	3	3	3	0	0	0	1	1	0	0	0	0	0	0	0	0	0	0	0	0	0	1	1	0	0	0
CON__Q2KIF2	CON__Q2KIF2	16	16	16				1	16	16	16	0	0	1	16	14	14	0	0	3	11	8	11	12	10	11	0	0	1	16	14	14	0	0	3	11	8	11	12	10	11	0	0	1	16	14	14	0	0
CON__Q2KIG3	CON__Q2KIG3	1	1	1				1	1	1	1	0	1	0	1	1	1	0	0	0	1	0	1	1	0	1	0	1	0	1	1	1	0	0	0	1	0	1	1	0	1	0	1	0	1	1	1	0	0
CON__Q2KIS7;P05452	CON__Q2KIS7;P05452	6;3	6;3	6;3	Tetranectin	CLEC3B	;sp|P05452|TETN_HUMAN Tetranectin OS=Homo sapiens GN=CLEC3B PE=1 SV=3	2	6	6	6	0	0	0	4	5	5	0	0	0	4	4	4	6	4	4	0	0	0	4	5	5	0	0	0	4	4	4	6	4	4	0	0	0	4	5	5	0	0
CON__Q2KIT0	CON__Q2KIT0	6	6	6				1	6	6	6	0	0	1	5	6	6	0	1	2	5	5	5	6	5	5	0	0	1	5	6	6	0	1	2	5	5	5	6	5	5	0	0	1	5	6	6	0	1
CON__Q2KIU3	CON__Q2KIU3	4	4	4				1	4	4	4	0	0	0	4	4	4	0	0	1	4	3	4	3	4	4	0	0	0	4	4	4	0	0	1	4	3	4	3	4	4	0	0	0	4	4	4	0	0
CON__Q2KJ62	CON__Q2KJ62	17	17	1				1	17	17	1	1	0	0	16	15	14	1	1	3	15	7	9	11	9	13	1	0	0	16	15	14	1	1	3	15	7	9	11	9	13	0	0	0	1	1	0	0	0
CON__Q2KJC7	CON__Q2KJC7	2	2	2				1	2	2	2	0	0	0	1	1	0	0	0	0	1	0	2	1	1	1	0	0	0	1	1	0	0	0	0	1	0	2	1	1	1	0	0	0	1	1	0	0	0
CON__Q2KJF1;P04217	CON__Q2KJF1	20;1	20;1	20;1				2	20	20	20	0	0	0	18	19	17	0	0	5	18	6	10	15	17	12	0	0	0	18	19	17	0	0	5	18	6	10	15	17	12	0	0	0	18	19	17	0	0
CON__Q2UVX4	CON__Q2UVX4	83	69	69				1	83	69	69	16	9	16	71	73	69	14	14	20	64	29	52	59	60	64	2	1	2	59	61	56	1	0	7	52	20	40	46	46	51	2	1	2	59	61	56	1	0
CON__Q32MB2;Q86Y46;CON__Q7RTS7;Q7RTS7	CON__Q32MB2;Q86Y46;CON__Q7RTS7;Q7RTS7	8;8;7;7	1;1;1;1	0;0;0;0	Keratin, type II cytoskeletal 73;Keratin, type II cytoskeletal 74	KRT73;KRT74	;sp|Q86Y46|K2C73_HUMAN Keratin, type II cytoskeletal 73 OS=Homo sapiens GN=KRT73 PE=1 SV=1;;sp|Q7RTS7|K2C74_HUMAN Keratin, type II cytoskeletal 74 OS=Homo sapiens GN=KRT74 PE=1 SV=2	4	8	1	0	8	4	6	5	5	5	7	7	8	5	5	4	5	6	7	1	1	1	1	1	1	1	1	1	1	1	1	1	1	1	0	0	0	0	0	0	0	0
CON__Q32PI4	CON__Q32PI4	3	2	2				1	3	2	2	1	1	1	3	3	2	1	1	1	1	1	2	2	2	2	0	0	0	2	2	1	0	0	0	0	0	1	1	1	1	0	0	0	2	2	1	0	0
CON__Q32PJ2	CON__Q32PJ2	1	1	1				1	1	1	1	0	0	0	1	1	0	0	0	0	0	0	0	0	0	0	0	0	0	1	1	0	0	0	0	0	0	0	0	0	0	0	0	0	1	1	0	0	0
CON__Q3KNV1;P08729;CON__P08729	CON__Q3KNV1;P08729;CON__P08729	35;35;33	27;27;25	21;21;19	Keratin, type II cytoskeletal 7	KRT7	;sp|P08729|K2C7_HUMAN Keratin, type II cytoskeletal 7 OS=Homo sapiens GN=KRT7 PE=1 SV=5;	3	35	27	21	25	10	33	8	13	10	21	30	27	9	8	6	21	19	21	17	6	25	1	6	3	15	23	21	2	2	2	13	12	14	13	5	19	1	3	2	13	19
CON__Q3KUS7	CON__Q3KUS7	29	28	28				1	29	28	28	4	1	3	26	25	22	2	4	6	20	10	17	16	17	21	3	0	2	26	24	21	1	3	5	19	10	16	15	16	20	3	0	2	26	24	21	1	3
CON__Q3MHH8	CON__Q3MHH8	7	2	2				1	7	2	2	4	0	3	2	3	5	5	4	4	4	0	4	3	5	6	0	0	0	2	2	2	0	0	0	2	0	2	0	2	2	0	0	0	2	2	2	0	0
CON__Q3MHN2;P02748	CON__Q3MHN2	6;1	6;1	6;1				2	6	6	6	0	0	0	4	5	3	0	0	0	5	3	3	3	5	3	0	0	0	4	5	3	0	0	0	5	3	3	3	5	3	0	0	0	4	5	3	0	0
CON__Q3MHN5	CON__Q3MHN5	33	3	3				1	33	3	3	1	0	1	29	29	30	0	1	8	31	12	18	26	26	30	1	0	1	3	3	2	0	1	1	2	2	1	1	1	1	1	0	1	3	3	2	0	1
CON__Q3SX14	CON__Q3SX14	32	6	6				1	32	6	6	20	9	26	24	23	25	22	23	17	22	11	15	26	27	26	0	0	1	6	5	6	1	1	0	4	3	3	3	4	4	0	0	1	6	5	6	1	1
CON__Q3SX28;P07951	CON__Q3SX28;P07951	30;24	18;12	14;8	Tropomyosin beta chain	TPM2	;sp|P07951|TPM2_HUMAN Tropomyosin beta chain OS=Homo sapiens GN=TPM2 PE=1 SV=1	2	30	18	14	9	3	10	30	28	26	10	12	13	27	19	23	27	23	24	1	0	2	18	16	14	2	2	4	16	12	13	15	13	14	1	0	2	14	12	10	2	2
CON__Q3SZH5	CON__Q3SZH5	3	3	3				1	3	3	3	0	0	0	2	3	2	0	0	0	0	0	0	1	0	1	0	0	0	2	3	2	0	0	0	0	0	0	1	0	1	0	0	0	2	3	2	0	0
CON__Q3SZR3	CON__Q3SZR3	13	13	13				1	13	13	13	0	0	0	13	13	12	3	2	4	11	9	8	11	13	13	0	0	0	13	13	12	3	2	4	11	9	8	11	13	13	0	0	0	13	13	12	3	2
CON__Q3SZV7	CON__Q3SZV7	27	27	27				1	27	27	27	0	0	2	23	24	27	0	0	4	23	6	11	20	19	26	0	0	2	23	24	27	0	0	4	23	6	11	20	19	26	0	0	2	23	24	27	0	0
CON__Q3T052	CON__Q3T052	18	18	17				1	18	18	17	1	0	2	14	13	11	1	0	0	10	4	10	6	6	10	1	0	2	14	13	11	1	0	0	10	4	10	6	6	10	1	0	2	13	12	11	1	0
CON__Q3TTY5	CON__Q3TTY5	16	1	0				1	16	1	0	15	8	15	14	14	14	15	15	15	12	10	9	14	12	13	1	0	0	0	0	0	1	1	1	0	0	0	0	0	0	0	0	0	0	0	0	0	0
CON__Q3Y5Z3	CON__Q3Y5Z3	5	5	5				1	5	5	5	0	0	0	4	4	4	0	0	1	4	2	4	4	5	4	0	0	0	4	4	4	0	0	1	4	2	4	4	5	4	0	0	0	4	4	4	0	0
CON__Q3ZBD7	CON__Q3ZBD7	37	37	30				1	37	37	30	7	3	7	32	33	28	6	7	10	30	13	23	28	29	30	7	3	7	32	33	28	6	7	10	30	13	23	28	29	30	2	1	3	26	27	25	2	1
CON__Q3ZBS7;P04004	CON__Q3ZBS7;P04004	2;1	2;1	2;1	Vitronectin;Vitronectin V65 subunit;Vitronectin V10 subunit;Somatomedin-B	VTN	;sp|P04004|VTNC_HUMAN Vitronectin OS=Homo sapiens GN=VTN PE=1 SV=1	2	2	2	2	0	0	0	1	2	2	0	0	0	0	1	1	1	1	1	0	0	0	1	2	2	0	0	0	0	1	1	1	1	1	0	0	0	1	2	2	0	0
CON__Q58D62	CON__Q58D62	3	3	3				1	3	3	3	0	0	1	1	2	3	0	0	0	2	1	2	2	3	3	0	0	1	1	2	3	0	0	0	2	1	2	2	3	3	0	0	1	1	2	3	0	0
CON__Q5D862;Q5D862	CON__Q5D862;Q5D862	8;8	8;8	8;8	Filaggrin-2	FLG2	;sp|Q5D862|FILA2_HUMAN Filaggrin-2 OS=Homo sapiens GN=FLG2 PE=1 SV=1	2	8	8	8	6	0	7	1	2	5	5	4	3	3	3	5	4	5	4	6	0	7	1	2	5	5	4	3	3	3	5	4	5	4	6	0	7	1	2	5	5	4
CON__Q5XKE5;Q5XKE5	CON__Q5XKE5;Q5XKE5	15;15	1;1	0;0	Keratin, type II cytoskeletal 79	KRT79	;sp|Q5XKE5|K2C79_HUMAN Keratin, type II cytoskeletal 79 OS=Homo sapiens GN=KRT79 PE=1 SV=2	2	15	1	0	11	5	13	11	11	11	12	12	12	10	6	7	13	10	9	0	0	0	0	0	0	0	0	0	0	0	0	1	0	0	0	0	0	0	0	0	0	0
CON__Q6IFX2	CON__Q6IFX2	21	1	1				1	21	1	1	17	6	19	13	10	14	15	17	16	10	8	11	16	16	15	0	0	1	1	1	1	0	0	0	0	0	0	1	1	0	0	0	1	1	1	1	0	0
CON__Q9NSB2;CON__Q6ISB0;Q9NSB2	CON__Q9NSB2;CON__Q6ISB0;Q9NSB2	12;12;12	5;5;5	5;5;5	Keratin, type II cuticular Hb4	KRT84	;;sp|Q9NSB2|KRT84_HUMAN Keratin, type II cuticular Hb4 OS=Homo sapiens GN=KRT84 PE=2 SV=2	3	12	5	5	6	3	7	10	6	6	6	6	6	5	4	2	7	5	5	0	0	0	4	0	0	0	0	0	0	0	0	1	0	0	0	0	0	4	0	0	0	0
CON__Q6KB66-1;Q6KB66;CON__Q0VBK2	CON__Q6KB66-1;Q6KB66	5;5;1	4;4;1	4;4;1	Keratin, type II cytoskeletal 80	KRT80	;sp|Q6KB66|K2C80_HUMAN Keratin, type II cytoskeletal 80 OS=Homo sapiens GN=KRT80 PE=1 SV=2	3	5	4	4	4	1	5	1	1	1	3	4	3	1	1	3	1	2	1	3	0	4	0	0	0	3	3	3	0	0	2	0	1	0	3	0	4	0	0	0	3	3
CON__Q8N1N4-2;CON__Q7RTT2;Q8N1N4	CON__Q8N1N4-2;CON__Q7RTT2;Q8N1N4	16;16;16	12;12;12	12;12;12	Keratin, type II cytoskeletal 78	KRT78	;;sp|Q8N1N4|K2C78_HUMAN Keratin, type II cytoskeletal 78 OS=Homo sapiens GN=KRT78 PE=2 SV=2	3	16	12	12	12	1	9	3	3	7	14	14	14	4	6	5	9	5	8	8	0	7	1	1	5	10	10	10	2	4	4	7	3	5	8	0	7	1	1	5	10	10
CON__Q7Z794;Q7Z794	CON__Q7Z794;Q7Z794	15;15	9;9	6;6	Keratin, type II cytoskeletal 1b	KRT77	;sp|Q7Z794|K2C1B_HUMAN Keratin, type II cytoskeletal 1b OS=Homo sapiens GN=KRT77 PE=2 SV=3	2	15	9	6	10	7	7	5	6	7	14	10	10	4	6	5	6	6	5	4	3	2	1	2	3	8	4	5	0	2	2	2	3	1	2	2	1	0	0	1	5	1
CON__Q86YZ3;Q86YZ3	CON__Q86YZ3;Q86YZ3	12;12	12;12	12;12	Hornerin	HRNR	;sp|Q86YZ3|HORN_HUMAN Hornerin OS=Homo sapiens GN=HRNR PE=1 SV=2	2	12	12	12	9	0	10	7	7	6	11	11	9	9	0	5	7	7	7	9	0	10	7	7	6	11	11	9	9	0	5	7	7	7	9	0	10	7	7	6	11	11
CON__Q922U2	CON__Q922U2	35	1	1				1	35	1	1	30	11	31	23	25	26	29	28	27	24	12	16	26	26	26	0	0	0	0	0	0	0	0	1	0	0	0	0	0	0	0	0	0	0	0	0	0	0
CON__Q95121	CON__Q95121	20	15	15				1	20	15	15	4	2	5	16	16	13	3	4	5	20	6	12	13	14	14	0	0	0	12	12	9	0	0	1	15	4	9	8	9	9	0	0	0	12	12	9	0	0
CON__Q9H552	CON__Q9H552	14	1	1				1	14	1	1	11	2	11	7	8	8	6	12	13	5	4	6	10	9	9	0	0	0	1	1	1	0	0	0	1	0	1	1	1	1	0	0	0	1	1	1	0	0
CON__Q9TRI1;P19823	CON__Q9TRI1	5;2	5;2	5;2				2	5	5	5	0	0	0	4	4	4	0	1	1	3	1	3	1	3	2	0	0	0	4	4	4	0	1	1	3	1	3	1	3	2	0	0	0	4	4	4	0	1
CON__Q9TT36;P05543	CON__Q9TT36;P05543	2;1	2;1	2;1	Thyroxine-binding globulin	SERPINA7	;sp|P05543|THBG_HUMAN Thyroxine-binding globulin OS=Homo sapiens GN=SERPINA7 PE=1 SV=2	2	2	2	2	0	0	0	2	2	2	0	0	0	1	0	1	0	1	1	0	0	0	2	2	2	0	0	0	1	0	1	0	1	1	0	0	0	2	2	2	0	0
CON__Q9TTE1	CON__Q9TTE1	20	11	10				1	20	11	10	0	1	2	16	18	18	4	3	5	19	11	14	19	19	17	0	1	2	9	9	9	3	3	3	11	7	7	10	10	8	0	0	1	8	8	8	2	2
CON__REFSEQ:XP_001252647;CON__ENSEMBL:ENSBTAP00000038329	CON__REFSEQ:XP_001252647	20;1	16;1	7;1				2	20	16	7	0	1	1	19	20	18	1	2	5	19	9	12	19	19	17	0	0	0	16	16	14	0	1	4	15	7	10	15	15	13	0	0	0	7	7	7	0	1
CON__REFSEQ:XP_585019	CON__REFSEQ:XP_585019	5	5	5				1	5	5	5	0	0	0	5	4	4	0	0	0	4	1	1	1	0	3	0	0	0	5	4	4	0	0	0	4	1	1	1	0	3	0	0	0	5	4	4	0	0
Q13765;E9PAV3	Q13765;E9PAV3	2;2	2;2	2;2	Nascent polypeptide-associated complex subunit alpha;Nascent polypeptide-associated complex subunit alpha, muscle-specific form	NACA	sp|Q13765|NACA_HUMAN Nascent polypeptide-associated complex subunit alpha OS=Homo sapiens GN=NACA PE=1 SV=1;sp|E9PAV3|NACAM_HUMAN Nascent polypeptide-associated complex subunit alpha, muscle-specific form OS=Homo sapiens GN=NACA PE=1 SV=1	2	2	2	2	1	0	0	1	2	0	0	1	1	1	0	0	1	0	1	1	0	0	1	2	0	0	1	1	1	0	0	1	0	1	1	0	0	1	2	0	0	1
K7EJ46	K7EJ46	1	1	1	Small integral membrane protein 22	SMIM22	sp|K7EJ46|SIM22_HUMAN Small integral membrane protein 22 OS=Homo sapiens GN=SMIM22 PE=2 SV=1	1	1	1	1	1	1	1	0	0	0	1	1	1	0	0	0	1	1	0	1	1	1	0	0	0	1	1	1	0	0	0	1	1	0	1	1	1	0	0	0	1	1
O00115	O00115	6	6	6	Deoxyribonuclease-2-alpha	DNASE2	sp|O00115|DNS2A_HUMAN Deoxyribonuclease-2-alpha OS=Homo sapiens GN=DNASE2 PE=1 SV=2	1	6	6	6	6	1	6	3	4	5	5	5	6	4	2	2	5	5	3	6	1	6	3	4	5	5	5	6	4	2	2	5	5	3	6	1	6	3	4	5	5	5
O00151	O00151	2	2	2	PDZ and LIM domain protein 1	PDLIM1	sp|O00151|PDLI1_HUMAN PDZ and LIM domain protein 1 OS=Homo sapiens GN=PDLIM1 PE=1 SV=4	1	2	2	2	1	0	2	1	1	1	1	1	0	1	0	1	1	1	1	1	0	2	1	1	1	1	1	0	1	0	1	1	1	1	1	0	2	1	1	1	1	1
O00159	O00159	10	10	10	Unconventional myosin-Ic	MYO1C	sp|O00159|MYO1C_HUMAN Unconventional myosin-Ic OS=Homo sapiens GN=MYO1C PE=1 SV=4	1	10	10	10	8	3	5	0	0	0	8	6	8	0	0	0	1	1	1	8	3	5	0	0	0	8	6	8	0	0	0	1	1	1	8	3	5	0	0	0	8	6
O00161	O00161	3	3	3	Synaptosomal-associated protein 23	SNAP23	sp|O00161|SNP23_HUMAN Synaptosomal-associated protein 23 OS=Homo sapiens GN=SNAP23 PE=1 SV=1	1	3	3	3	2	1	3	1	1	0	2	2	1	0	0	0	1	1	0	2	1	3	1	1	0	2	2	1	0	0	0	1	1	0	2	1	3	1	1	0	2	2
O00194	O00194	6	6	4	Ras-related protein Rab-27B	RAB27B	sp|O00194|RB27B_HUMAN Ras-related protein Rab-27B OS=Homo sapiens GN=RAB27B PE=1 SV=4	1	6	6	4	4	0	6	0	0	0	4	4	3	0	0	0	3	2	0	4	0	6	0	0	0	4	4	3	0	0	0	3	2	0	2	0	4	0	0	0	3	2
O00299	O00299	17	17	17	Chloride intracellular channel protein 1	CLIC1	sp|O00299|CLIC1_HUMAN Chloride intracellular channel protein 1 OS=Homo sapiens GN=CLIC1 PE=1 SV=4	1	17	17	17	14	8	14	2	5	5	12	11	10	3	2	1	13	13	11	14	8	14	2	5	5	12	11	10	3	2	1	13	13	11	14	8	14	2	5	5	12	11
O00391	O00391	38	38	38	Sulfhydryl oxidase 1	QSOX1	sp|O00391|QSOX1_HUMAN Sulfhydryl oxidase 1 OS=Homo sapiens GN=QSOX1 PE=1 SV=3	1	38	38	38	27	10	33	19	21	25	25	27	21	23	6	17	28	24	24	27	10	33	19	21	25	25	27	21	23	6	17	28	24	24	27	10	33	19	21	25	25	27
O00410	O00410	3	3	3	Importin-5	IPO5	sp|O00410|IPO5_HUMAN Importin-5 OS=Homo sapiens GN=IPO5 PE=1 SV=4	1	3	3	3	1	0	1	2	2	2	0	1	0	3	0	2	1	2	1	1	0	1	2	2	2	0	1	0	3	0	2	1	2	1	1	0	1	2	2	2	0	1
O00462	O00462	18	18	17	Beta-mannosidase	MANBA	sp|O00462|MANBA_HUMAN Beta-mannosidase OS=Homo sapiens GN=MANBA PE=1 SV=3	1	18	18	17	13	4	17	4	8	4	8	13	12	5	1	6	9	13	10	13	4	17	4	8	4	8	13	12	5	1	6	9	13	10	13	4	16	4	8	4	8	12
O00468	O00468	49	49	49	Agrin;Agrin N-terminal 110 kDa subunit;Agrin C-terminal 110 kDa subunit;Agrin C-terminal 90 kDa fragment;Agrin C-terminal 22 kDa fragment	AGRN	sp|O00468|AGRIN_HUMAN Agrin OS=Homo sapiens GN=AGRN PE=1 SV=5	1	49	49	49	29	7	44	31	32	37	35	40	35	37	16	27	37	34	39	29	7	44	31	32	37	35	40	35	37	16	27	37	34	39	29	7	44	31	32	37	35	40
O00469	O00469	8	8	8	Procollagen-lysine,2-oxoglutarate 5-dioxygenase 2	PLOD2	sp|O00469|PLOD2_HUMAN Procollagen-lysine,2-oxoglutarate 5-dioxygenase 2 OS=Homo sapiens GN=PLOD2 PE=1 SV=2	1	8	8	8	7	0	8	1	1	3	7	7	7	1	0	1	3	1	2	7	0	8	1	1	3	7	7	7	1	0	1	3	1	2	7	0	8	1	1	3	7	7
O00499	O00499	1	1	1	Myc box-dependent-interacting protein 1	BIN1	sp|O00499|BIN1_HUMAN Myc box-dependent-interacting protein 1 OS=Homo sapiens GN=BIN1 PE=1 SV=1	1	1	1	1	0	0	0	0	0	1	0	0	1	1	1	1	1	1	0	0	0	0	0	0	1	0	0	1	1	1	1	1	1	0	0	0	0	0	0	1	0	0
O00533	O00533	2	2	2	Neural cell adhesion molecule L1-like protein;Processed neural cell adhesion molecule L1-like protein	CHL1	sp|O00533|NCHL1_HUMAN Neural cell adhesion molecule L1-like protein OS=Homo sapiens GN=CHL1 PE=1 SV=4	1	2	2	2	2	0	1	0	0	1	2	2	1	1	0	0	2	1	1	2	0	1	0	0	1	2	2	1	1	0	0	2	1	1	2	0	1	0	0	1	2	2
O00534	O00534	3	3	3	von Willebrand factor A domain-containing protein 5A	VWA5A	sp|O00534|VMA5A_HUMAN von Willebrand factor A domain-containing protein 5A OS=Homo sapiens GN=VWA5A PE=2 SV=2	1	3	3	3	2	0	3	1	1	1	3	1	1	1	0	1	0	1	1	2	0	3	1	1	1	3	1	1	1	0	1	0	1	1	2	0	3	1	1	1	3	1
O00560	O00560	9	9	9	Syntenin-1	SDCBP	sp|O00560|SDCB1_HUMAN Syntenin-1 OS=Homo sapiens GN=SDCBP PE=1 SV=1	1	9	9	9	9	2	8	0	0	0	7	7	7	0	0	0	6	4	7	9	2	8	0	0	0	7	7	7	0	0	0	6	4	7	9	2	8	0	0	0	7	7
O00584	O00584	8	8	8	Ribonuclease T2	RNASET2	sp|O00584|RNT2_HUMAN Ribonuclease T2 OS=Homo sapiens GN=RNASET2 PE=1 SV=2	1	8	8	8	7	1	6	7	8	6	3	6	3	4	1	4	6	7	7	7	1	6	7	8	6	3	6	3	4	1	4	6	7	7	7	1	6	7	8	6	3	6
O00592	O00592	3	3	3	Podocalyxin	PODXL	sp|O00592|PODXL_HUMAN Podocalyxin OS=Homo sapiens GN=PODXL PE=1 SV=2	1	3	3	3	3	0	3	0	0	0	1	1	1	0	0	0	1	0	1	3	0	3	0	0	0	1	1	1	0	0	0	1	0	1	3	0	3	0	0	0	1	1
O00625	O00625	1	1	1	Pirin	PIR	sp|O00625|PIR_HUMAN Pirin OS=Homo sapiens GN=PIR PE=1 SV=1	1	1	1	1	1	0	1	1	1	1	0	1	0	0	0	0	1	1	0	1	0	1	1	1	1	0	1	0	0	0	0	1	1	0	1	0	1	1	1	1	0	1
O00748	O00748	1	1	1	Cocaine esterase	CES2	sp|O00748|EST2_HUMAN Cocaine esterase OS=Homo sapiens GN=CES2 PE=1 SV=1	1	1	1	1	0	0	1	0	0	0	0	0	0	0	0	0	0	0	0	0	0	1	0	0	0	0	0	0	0	0	0	0	0	0	0	0	1	0	0	0	0	0
O00754	O00754	21	21	21	Lysosomal alpha-mannosidase;Lysosomal alpha-mannosidase A peptide;Lysosomal alpha-mannosidase B peptide;Lysosomal alpha-mannosidase C peptide;Lysosomal alpha-mannosidase D peptide;Lysosomal alpha-mannosidase E peptide	MAN2B1	sp|O00754|MA2B1_HUMAN Lysosomal alpha-mannosidase OS=Homo sapiens GN=MAN2B1 PE=1 SV=3	1	21	21	21	15	6	19	3	5	9	12	10	6	2	1	2	9	12	8	15	6	19	3	5	9	12	10	6	2	1	2	9	12	8	15	6	19	3	5	9	12	10
O00764	O00764	3	3	3	Pyridoxal kinase	PDXK	sp|O00764|PDXK_HUMAN Pyridoxal kinase OS=Homo sapiens GN=PDXK PE=1 SV=1	1	3	3	3	3	1	3	0	0	0	2	2	2	0	0	0	2	2	0	3	1	3	0	0	0	2	2	2	0	0	0	2	2	0	3	1	3	0	0	0	2	2
O14638	O14638	2	2	2	Ectonucleotide pyrophosphatase/phosphodiesterase family member 3;Alkaline phosphodiesterase I;Nucleotide pyrophosphatase	ENPP3	sp|O14638|ENPP3_HUMAN Ectonucleotide pyrophosphatase/phosphodiesterase family member 3 OS=Homo sapiens GN=ENPP3 PE=1 SV=2	1	2	2	2	1	0	0	0	0	0	2	1	1	0	0	0	0	0	0	1	0	0	0	0	0	2	1	1	0	0	0	0	0	0	1	0	0	0	0	0	2	1
O14657	O14657	5	5	5	Torsin-1B	TOR1B	sp|O14657|TOR1B_HUMAN Torsin-1B OS=Homo sapiens GN=TOR1B PE=1 SV=2	1	5	5	5	2	0	5	0	0	0	0	2	3	0	0	1	0	0	0	2	0	5	0	0	0	0	2	3	0	0	1	0	0	0	2	0	5	0	0	0	0	2
O14732	O14732	2	2	2	Inositol monophosphatase 2	IMPA2	sp|O14732|IMPA2_HUMAN Inositol monophosphatase 2 OS=Homo sapiens GN=IMPA2 PE=1 SV=1	1	2	2	2	0	0	1	0	0	1	2	0	0	0	0	0	0	1	0	0	0	1	0	0	1	2	0	0	0	0	0	0	1	0	0	0	1	0	0	1	2	0
O14737	O14737	3	3	3	Programmed cell death protein 5	PDCD5	sp|O14737|PDCD5_HUMAN Programmed cell death protein 5 OS=Homo sapiens GN=PDCD5 PE=1 SV=3	1	3	3	3	0	0	0	3	3	2	0	0	0	3	2	3	1	3	3	0	0	0	3	3	2	0	0	0	3	2	3	1	3	3	0	0	0	3	3	2	0	0
O14745	O14745	18	18	18	Na(+)/H(+) exchange regulatory cofactor NHE-RF1	SLC9A3R1	sp|O14745|NHRF1_HUMAN Na(+)/H(+) exchange regulatory cofactor NHE-RF1 OS=Homo sapiens GN=SLC9A3R1 PE=1 SV=4	1	18	18	18	17	5	15	1	1	0	17	14	13	1	0	0	10	11	8	17	5	15	1	1	0	17	14	13	1	0	0	10	11	8	17	5	15	1	1	0	17	14
O14773	O14773	14	14	14	Tripeptidyl-peptidase 1	TPP1	sp|O14773|TPP1_HUMAN Tripeptidyl-peptidase 1 OS=Homo sapiens GN=TPP1 PE=1 SV=2	1	14	14	14	12	4	13	6	7	10	6	7	8	4	1	5	7	10	10	12	4	13	6	7	10	6	7	8	4	1	5	7	10	10	12	4	13	6	7	10	6	7
O14786	O14786	2	2	2	Neuropilin-1	NRP1	sp|O14786|NRP1_HUMAN Neuropilin-1 OS=Homo sapiens GN=NRP1 PE=1 SV=3	1	2	2	2	2	0	2	0	0	0	2	2	2	0	0	0	2	1	0	2	0	2	0	0	0	2	2	2	0	0	0	2	1	0	2	0	2	0	0	0	2	2
O14792	O14792	6	6	6	Heparan sulfate glucosamine 3-O-sulfotransferase 1	HS3ST1	sp|O14792|HS3S1_HUMAN Heparan sulfate glucosamine 3-O-sulfotransferase 1 OS=Homo sapiens GN=HS3ST1 PE=1 SV=1	1	6	6	6	2	0	5	0	1	0	1	2	1	0	0	0	1	2	1	2	0	5	0	1	0	1	2	1	0	0	0	1	2	1	2	0	5	0	1	0	1	2
O14818;Q8TAA3	O14818	15;5	15;5	15;5	Proteasome subunit alpha type-7	PSMA7	sp|O14818|PSA7_HUMAN Proteasome subunit alpha type-7 OS=Homo sapiens GN=PSMA7 PE=1 SV=1	2	15	15	15	9	3	8	12	12	9	10	9	8	11	6	8	7	9	11	9	3	8	12	12	9	10	9	8	11	6	8	7	9	11	9	3	8	12	12	9	10	9
O14908	O14908	1	1	1	PDZ domain-containing protein GIPC1	GIPC1	sp|O14908|GIPC1_HUMAN PDZ domain-containing protein GIPC1 OS=Homo sapiens GN=GIPC1 PE=1 SV=2	1	1	1	1	1	0	1	0	0	0	1	1	1	0	0	0	0	0	0	1	0	1	0	0	0	1	1	1	0	0	0	0	0	0	1	0	1	0	0	0	1	1
P19105;O14950	P19105;O14950	3;3	3;3	3;3	Myosin regulatory light chain 12A;Myosin regulatory light chain 12B	MYL12A;MYL12B	sp|P19105|ML12A_HUMAN Myosin regulatory light chain 12A OS=Homo sapiens GN=MYL12A PE=1 SV=2;sp|O14950|ML12B_HUMAN Myosin regulatory light chain 12B OS=Homo sapiens GN=MYL12B PE=1 SV=2	2	3	3	3	3	0	2	0	0	0	3	3	2	0	0	0	0	1	1	3	0	2	0	0	0	3	3	2	0	0	0	0	1	1	3	0	2	0	0	0	3	3
O15143	O15143	6	6	5	Actin-related protein 2/3 complex subunit 1B	ARPC1B	sp|O15143|ARC1B_HUMAN Actin-related protein 2/3 complex subunit 1B OS=Homo sapiens GN=ARPC1B PE=1 SV=3	1	6	6	5	3	0	6	0	0	0	4	3	2	0	0	0	3	3	1	3	0	6	0	0	0	4	3	2	0	0	0	3	3	1	3	0	5	0	0	0	3	2
O15144	O15144	8	8	8	Actin-related protein 2/3 complex subunit 2	ARPC2	sp|O15144|ARPC2_HUMAN Actin-related protein 2/3 complex subunit 2 OS=Homo sapiens GN=ARPC2 PE=1 SV=1	1	8	8	8	6	3	7	4	3	2	4	5	6	3	3	6	6	5	3	6	3	7	4	3	2	4	5	6	3	3	6	6	5	3	6	3	7	4	3	2	4	5
O15145	O15145	5	5	5	Actin-related protein 2/3 complex subunit 3	ARPC3	sp|O15145|ARPC3_HUMAN Actin-related protein 2/3 complex subunit 3 OS=Homo sapiens GN=ARPC3 PE=1 SV=3	1	5	5	5	4	2	4	1	1	1	4	5	4	3	1	0	3	4	3	4	2	4	1	1	1	4	5	4	3	1	0	3	4	3	4	2	4	1	1	1	4	5
O15162	O15162	8	8	8	Phospholipid scramblase 1	PLSCR1	sp|O15162|PLS1_HUMAN Phospholipid scramblase 1 OS=Homo sapiens GN=PLSCR1 PE=1 SV=1	1	8	8	8	4	2	7	0	0	0	3	3	3	0	0	1	4	5	3	4	2	7	0	0	0	3	3	3	0	0	1	4	5	3	4	2	7	0	0	0	3	3
O15217	O15217	3	3	3	Glutathione S-transferase A4	GSTA4	sp|O15217|GSTA4_HUMAN Glutathione S-transferase A4 OS=Homo sapiens GN=GSTA4 PE=1 SV=1	1	3	3	3	0	0	0	2	2	1	0	0	0	2	0	1	1	1	1	0	0	0	2	2	1	0	0	0	2	0	1	1	1	1	0	0	0	2	2	1	0	0
O15230	O15230	3	3	3	Laminin subunit alpha-5	LAMA5	sp|O15230|LAMA5_HUMAN Laminin subunit alpha-5 OS=Homo sapiens GN=LAMA5 PE=1 SV=8	1	3	3	3	0	0	1	0	0	1	0	3	1	0	1	1	1	1	1	0	0	1	0	0	1	0	3	1	0	1	1	1	1	1	0	0	1	0	0	1	0	3
O15400	O15400	2	2	2	Syntaxin-7	STX7	sp|O15400|STX7_HUMAN Syntaxin-7 OS=Homo sapiens GN=STX7 PE=1 SV=4	1	2	2	2	0	0	1	2	2	1	0	0	0	1	0	1	2	1	2	0	0	1	2	2	1	0	0	0	1	0	1	2	1	2	0	0	1	2	2	1	0	0
O15484	O15484	8	8	8	Calpain-5	CAPN5	sp|O15484|CAN5_HUMAN Calpain-5 OS=Homo sapiens GN=CAPN5 PE=1 SV=2	1	8	8	8	5	2	7	0	0	0	5	4	3	0	0	0	2	3	1	5	2	7	0	0	0	5	4	3	0	0	0	2	3	1	5	2	7	0	0	0	5	4
O15511	O15511	1	1	1	Actin-related protein 2/3 complex subunit 5	ARPC5	sp|O15511|ARPC5_HUMAN Actin-related protein 2/3 complex subunit 5 OS=Homo sapiens GN=ARPC5 PE=1 SV=3	1	1	1	1	1	0	1	1	1	1	1	1	1	1	1	0	1	1	1	1	0	1	1	1	1	1	1	1	1	1	0	1	1	1	1	0	1	1	1	1	1	1
O36635	O36635	4	1	1			sp|O36635|L_HRSVB RNA-directed RNA polymerase L OS=Human respiratory syncytial virus B (strain B1) GN=L PE=3 SV=1	1	4	1	1	1	1	4	0	0	0	0	0	0	0	0	0	1	1	0	0	0	1	0	0	0	0	0	0	0	0	0	0	0	0	0	0	1	0	0	0	0	0
O42062	O42062	10	3	3			sp|O42062|PHOSP_HRSVB Phosphoprotein OS=Human respiratory syncytial virus B (strain B1) GN=P PE=3 SV=1	1	10	3	3	4	7	10	0	0	1	0	0	0	0	0	0	6	6	3	2	2	3	0	0	1	0	0	0	0	0	0	3	2	2	2	2	3	0	0	1	0	0
O43175	O43175	3	3	3	D-3-phosphoglycerate dehydrogenase	PHGDH	sp|O43175|SERA_HUMAN D-3-phosphoglycerate dehydrogenase OS=Homo sapiens GN=PHGDH PE=1 SV=4	1	3	3	3	1	0	2	0	0	0	2	0	0	0	0	0	1	0	0	1	0	2	0	0	0	2	0	0	0	0	0	1	0	0	1	0	2	0	0	0	2	0
O43240	O43240	9	9	9	Kallikrein-10	KLK10	sp|O43240|KLK10_HUMAN Kallikrein-10 OS=Homo sapiens GN=KLK10 PE=1 SV=3	1	9	9	9	6	2	9	6	7	9	6	5	3	8	2	5	9	8	8	6	2	9	6	7	9	6	5	3	8	2	5	9	8	8	6	2	9	6	7	9	6	5
O43278	O43278	21	21	21	Kunitz-type protease inhibitor 1	SPINT1	sp|O43278|SPIT1_HUMAN Kunitz-type protease inhibitor 1 OS=Homo sapiens GN=SPINT1 PE=1 SV=2	1	21	21	21	8	1	7	16	17	15	7	8	9	14	5	10	12	11	15	8	1	7	16	17	15	7	8	9	14	5	10	12	11	15	8	1	7	16	17	15	7	8
O43286;Q9UBX8	O43286	5;1	5;1	5;1	Beta-1,4-galactosyltransferase 5	B4GALT5	sp|O43286|B4GT5_HUMAN Beta-1,4-galactosyltransferase 5 OS=Homo sapiens GN=B4GALT5 PE=2 SV=1	2	5	5	5	3	2	5	3	1	1	3	3	3	1	1	1	4	4	4	3	2	5	3	1	1	3	3	3	1	1	1	4	4	4	3	2	5	3	1	1	3	3
O43324	O43324	1	1	1	Eukaryotic translation elongation factor 1 epsilon-1	EEF1E1	sp|O43324|MCA3_HUMAN Eukaryotic translation elongation factor 1 epsilon-1 OS=Homo sapiens GN=EEF1E1 PE=1 SV=1	1	1	1	1	1	1	1	0	0	0	0	0	0	0	0	0	0	0	0	1	1	1	0	0	0	0	0	0	0	0	0	0	0	0	1	1	1	0	0	0	0	0
O60506;O43390	O60506;O43390	3;3	3;3	3;3	Heterogeneous nuclear ribonucleoprotein Q;Heterogeneous nuclear ribonucleoprotein R	SYNCRIP;HNRNPR	sp|O60506|HNRPQ_HUMAN Heterogeneous nuclear ribonucleoprotein Q OS=Homo sapiens GN=SYNCRIP PE=1 SV=2;sp|O43390|HNRPR_HUMAN Heterogeneous nuclear ribonucleoprotein R OS=Homo sapiens GN=HNRNPR PE=1 SV=1	2	3	3	3	1	0	3	0	0	1	1	1	1	0	0	2	1	2	1	1	0	3	0	0	1	1	1	1	0	0	2	1	2	1	1	0	3	0	0	1	1	1
O43396	O43396	5	5	5	Thioredoxin-like protein 1	TXNL1	sp|O43396|TXNL1_HUMAN Thioredoxin-like protein 1 OS=Homo sapiens GN=TXNL1 PE=1 SV=3	1	5	5	5	1	0	2	3	3	4	0	2	2	4	1	4	4	4	2	1	0	2	3	3	4	0	2	2	4	1	4	4	4	2	1	0	2	3	3	4	0	2
O43490	O43490	29	29	29	Prominin-1	PROM1	sp|O43490|PROM1_HUMAN Prominin-1 OS=Homo sapiens GN=PROM1 PE=1 SV=1	1	29	29	29	26	9	26	0	1	2	25	28	27	0	0	0	20	15	11	26	9	26	0	1	2	25	28	27	0	0	0	20	15	11	26	9	26	0	1	2	25	28
O43491	O43491	1	1	1	Band 4.1-like protein 2	EPB41L2	sp|O43491|E41L2_HUMAN Band 4.1-like protein 2 OS=Homo sapiens GN=EPB41L2 PE=1 SV=1	1	1	1	1	0	0	0	0	0	0	0	0	0	1	0	0	0	0	0	0	0	0	0	0	0	0	0	0	1	0	0	0	0	0	0	0	0	0	0	0	0	0
O43505	O43505	2	2	2	Beta-1,4-glucuronyltransferase 1	B4GAT1	sp|O43505|B4GA1_HUMAN Beta-1,4-glucuronyltransferase 1 OS=Homo sapiens GN=B3GNT1 PE=1 SV=1	1	2	2	2	0	0	1	2	2	1	1	1	1	1	1	2	1	1	1	0	0	1	2	2	1	1	1	1	1	1	2	1	1	1	0	0	1	2	2	1	1	1
O43511	O43511	3	3	3	Pendrin	SLC26A4	sp|O43511|S26A4_HUMAN Pendrin OS=Homo sapiens GN=SLC26A4 PE=1 SV=1	1	3	3	3	3	0	3	0	0	0	2	0	1	0	0	0	0	0	0	3	0	3	0	0	0	2	0	1	0	0	0	0	0	0	3	0	3	0	0	0	2	0
O43598	O43598	2	2	2	2-deoxynucleoside 5-phosphate N-hydrolase 1	DNPH1	sp|O43598|DNPH1_HUMAN 2-deoxynucleoside 5-phosphate N-hydrolase 1 OS=Homo sapiens GN=DNPH1 PE=1 SV=1	1	2	2	2	0	0	1	0	0	1	0	0	1	1	0	0	1	2	1	0	0	1	0	0	1	0	0	1	1	0	0	1	2	1	0	0	1	0	0	1	0	0
O43633	O43633	2	2	2	Charged multivesicular body protein 2a	CHMP2A	sp|O43633|CHM2A_HUMAN Charged multivesicular body protein 2a OS=Homo sapiens GN=CHMP2A PE=1 SV=1	1	2	2	2	2	1	2	0	0	0	2	2	1	0	0	0	1	0	0	2	1	2	0	0	0	2	2	1	0	0	0	1	0	0	2	1	2	0	0	0	2	2
O43653	O43653	4	4	4	Prostate stem cell antigen	PSCA	sp|O43653|PSCA_HUMAN Prostate stem cell antigen OS=Homo sapiens GN=PSCA PE=1 SV=1	1	4	4	4	3	0	0	0	0	0	4	4	3	1	1	0	3	2	2	3	0	0	0	0	0	4	4	3	1	1	0	3	2	2	3	0	0	0	0	0	4	4
O43707;Q9H254	O43707	61;1	61;1	42;1	Alpha-actinin-4	ACTN4	sp|O43707|ACTN4_HUMAN Alpha-actinin-4 OS=Homo sapiens GN=ACTN4 PE=1 SV=2	2	61	61	42	46	15	58	39	41	37	32	43	37	34	19	29	45	43	37	46	15	58	39	41	37	32	43	37	34	19	29	45	43	37	30	9	39	23	26	23	21	28
O43747	O43747	2	2	2	AP-1 complex subunit gamma-1	AP1G1	sp|O43747|AP1G1_HUMAN AP-1 complex subunit gamma-1 OS=Homo sapiens GN=AP1G1 PE=1 SV=5	1	2	2	2	0	1	1	0	0	0	1	1	0	0	0	0	0	0	0	0	1	1	0	0	0	1	1	0	0	0	0	0	0	0	0	1	1	0	0	0	1	1
O43765	O43765	1	1	1	Small glutamine-rich tetratricopeptide repeat-containing protein alpha	SGTA	sp|O43765|SGTA_HUMAN Small glutamine-rich tetratricopeptide repeat-containing protein alpha OS=Homo sapiens GN=SGTA PE=1 SV=1	1	1	1	1	0	0	0	1	1	0	0	0	0	1	1	1	0	0	0	0	0	0	1	1	0	0	0	0	1	1	1	0	0	0	0	0	0	1	1	0	0	0
O43776	O43776	4	4	4	Asparagine--tRNA ligase, cytoplasmic	NARS	sp|O43776|SYNC_HUMAN Asparagine--tRNA ligase, cytoplasmic OS=Homo sapiens GN=NARS PE=1 SV=1	1	4	4	4	3	2	1	0	1	0	1	2	0	0	0	0	0	0	1	3	2	1	0	1	0	1	2	0	0	0	0	0	0	1	3	2	1	0	1	0	1	2
O43795;Q9UBC5	O43795	21;2	21;2	21;2	Unconventional myosin-Ib	MYO1B	sp|O43795|MYO1B_HUMAN Unconventional myosin-Ib OS=Homo sapiens GN=MYO1B PE=1 SV=3	2	21	21	21	19	6	19	0	0	2	18	17	14	0	1	0	5	7	2	19	6	19	0	0	2	18	17	14	0	1	0	5	7	2	19	6	19	0	0	2	18	17
O43852	O43852	5	5	5	Calumenin	CALU	sp|O43852|CALU_HUMAN Calumenin OS=Homo sapiens GN=CALU PE=1 SV=2	1	5	5	5	4	0	3	4	4	3	3	3	3	4	1	0	2	3	4	4	0	3	4	4	3	3	3	3	4	1	0	2	3	4	4	0	3	4	4	3	3	3
O43924	O43924	2	2	2	Retinal rod rhodopsin-sensitive cGMP 3,5-cyclic phosphodiesterase subunit delta	PDE6D	sp|O43924|PDE6D_HUMAN Retinal rod rhodopsin-sensitive cGMP 3,5-cyclic phosphodiesterase subunit delta OS=Homo sapiens GN=PDE6D PE=1 SV=1	1	2	2	2	0	0	0	1	1	2	0	0	0	2	0	0	1	1	2	0	0	0	1	1	2	0	0	0	2	0	0	1	1	2	0	0	0	1	1	2	0	0
O60218	O60218	3	3	2	Aldo-keto reductase family 1 member B10	AKR1B10	sp|O60218|AK1BA_HUMAN Aldo-keto reductase family 1 member B10 OS=Homo sapiens GN=AKR1B10 PE=1 SV=2	1	3	3	2	3	0	1	1	1	1	1	2	2	1	1	1	1	2	2	3	0	1	1	1	1	1	2	2	1	1	1	1	2	2	2	0	1	1	1	1	1	2
O60462	O60462	6	6	6	Neuropilin-2	NRP2	sp|O60462|NRP2_HUMAN Neuropilin-2 OS=Homo sapiens GN=NRP2 PE=1 SV=2	1	6	6	6	4	2	6	0	0	0	2	3	2	0	0	0	2	2	0	4	2	6	0	0	0	2	3	2	0	0	0	2	2	0	4	2	6	0	0	0	2	3
O60513	O60513	5	5	5	Beta-1,4-galactosyltransferase 4;N-acetyllactosamine synthase;Lactotriaosylceramide beta-1,4-galactosyltransferase	B4GALT4	sp|O60513|B4GT4_HUMAN Beta-1,4-galactosyltransferase 4 OS=Homo sapiens GN=B4GALT4 PE=1 SV=1	1	5	5	5	3	2	4	1	0	0	3	4	3	0	0	1	0	1	1	3	2	4	1	0	0	3	4	3	0	0	1	0	1	1	3	2	4	1	0	0	3	4
O60547	O60547	2	2	2	GDP-mannose 4,6 dehydratase	GMDS	sp|O60547|GMDS_HUMAN GDP-mannose 4,6 dehydratase OS=Homo sapiens GN=GMDS PE=1 SV=1	1	2	2	2	2	0	1	0	0	0	1	1	1	0	0	0	1	0	0	2	0	1	0	0	0	1	1	1	0	0	0	1	0	0	2	0	1	0	0	0	1	1
O60568	O60568	2	2	2	Procollagen-lysine,2-oxoglutarate 5-dioxygenase 3	PLOD3	sp|O60568|PLOD3_HUMAN Procollagen-lysine,2-oxoglutarate 5-dioxygenase 3 OS=Homo sapiens GN=PLOD3 PE=1 SV=1	1	2	2	2	2	0	1	0	1	1	1	1	1	0	0	0	1	1	0	2	0	1	0	1	1	1	1	1	0	0	0	1	1	0	2	0	1	0	1	1	1	1
O60603	O60603	6	6	6	Toll-like receptor 2	TLR2	sp|O60603|TLR2_HUMAN Toll-like receptor 2 OS=Homo sapiens GN=TLR2 PE=1 SV=1	1	6	6	6	5	1	6	0	0	0	2	4	1	0	0	0	1	1	1	5	1	6	0	0	0	2	4	1	0	0	0	1	1	1	5	1	6	0	0	0	2	4
O60635	O60635	3	3	3	Tetraspanin-1	TSPAN1	sp|O60635|TSN1_HUMAN Tetraspanin-1 OS=Homo sapiens GN=TSPAN1 PE=1 SV=2	1	3	3	3	2	3	3	0	0	0	3	3	2	1	0	0	2	2	2	2	3	3	0	0	0	3	3	2	1	0	0	2	2	2	2	3	3	0	0	0	3	3
O60664	O60664	2	2	2	Perilipin-3	PLIN3	sp|O60664|PLIN3_HUMAN Perilipin-3 OS=Homo sapiens GN=PLIN3 PE=1 SV=3	1	2	2	2	0	0	2	1	1	1	0	0	0	0	0	0	0	0	0	0	0	2	1	1	1	0	0	0	0	0	0	0	0	0	0	0	2	1	1	1	0	0
O60701	O60701	9	9	9	UDP-glucose 6-dehydrogenase	UGDH	sp|O60701|UGDH_HUMAN UDP-glucose 6-dehydrogenase OS=Homo sapiens GN=UGDH PE=1 SV=1	1	9	9	9	4	3	9	0	0	0	1	5	3	0	0	1	2	0	0	4	3	9	0	0	0	1	5	3	0	0	1	2	0	0	4	3	9	0	0	0	1	5
O60763	O60763	3	3	3	General vesicular transport factor p115	USO1	sp|O60763|USO1_HUMAN General vesicular transport factor p115 OS=Homo sapiens GN=USO1 PE=1 SV=2	1	3	3	3	1	0	1	2	2	2	2	1	2	1	0	1	1	1	1	1	0	1	2	2	2	2	1	2	1	0	1	1	1	1	1	0	1	2	2	2	2	1
Q99880;Q99879;Q99877;Q93079;Q5QNW6;P62807;P58876;O60814;P57053;Q96A08	Q99880;Q99879;Q99877;Q93079;Q5QNW6;P62807;P58876;O60814;P57053	7;7;7;7;7;7;7;7;6;3	7;7;7;7;7;7;7;7;6;3	2;2;2;2;2;2;2;2;2;0	Histone H2B type 1-L;Histone H2B type 1-M;Histone H2B type 1-N;Histone H2B type 1-H;Histone H2B type 2-F;Histone H2B type 1-C/E/F/G/I;Histone H2B type 1-D;Histone H2B type 1-K;Histone H2B type F-S	HIST1H2BL;HIST1H2BM;HIST1H2BN;HIST1H2BH;HIST2H2BF;HIST1H2BC;HIST1H2BD;HIST1H2BK;H2BFS	sp|Q99880|H2B1L_HUMAN Histone H2B type 1-L OS=Homo sapiens GN=HIST1H2BL PE=1 SV=3;sp|Q99879|H2B1M_HUMAN Histone H2B type 1-M OS=Homo sapiens GN=HIST1H2BM PE=1 SV=3;sp|Q99877|H2B1N_HUMAN Histone H2B type 1-N OS=Homo sapiens GN=HIST1H2BN PE=1 SV=3;sp|Q93079|	10	7	7	2	7	4	7	0	1	0	7	7	5	1	1	1	6	7	6	7	4	7	0	1	0	7	7	5	1	1	1	6	7	6	2	2	2	0	0	0	2	2
O60869	O60869	1	1	1	Endothelial differentiation-related factor 1	EDF1	sp|O60869|EDF1_HUMAN Endothelial differentiation-related factor 1 OS=Homo sapiens GN=EDF1 PE=1 SV=1	1	1	1	1	0	0	0	1	1	0	0	0	0	1	0	0	1	1	1	0	0	0	1	1	0	0	0	0	1	0	0	1	1	1	0	0	0	1	1	0	0	0
O60888	O60888	3	3	3	Protein CutA	CUTA	sp|O60888|CUTA_HUMAN Protein CutA OS=Homo sapiens GN=CUTA PE=1 SV=2	1	3	3	3	3	1	3	1	2	2	2	2	1	1	1	1	3	0	2	3	1	3	1	2	2	2	2	1	1	1	1	3	0	2	3	1	3	1	2	2	2	2
O60911	O60911	3	2	2	Cathepsin L2	CTSV	sp|O60911|CATL2_HUMAN Cathepsin L2 OS=Homo sapiens GN=CTSV PE=1 SV=2	1	3	2	2	0	0	0	1	1	2	1	0	0	2	1	1	2	3	1	0	0	0	0	0	1	0	0	0	2	0	1	1	2	1	0	0	0	0	0	1	0	0
O75083	O75083	18	18	18	WD repeat-containing protein 1	WDR1	sp|O75083|WDR1_HUMAN WD repeat-containing protein 1 OS=Homo sapiens GN=WDR1 PE=1 SV=4	1	18	18	18	12	1	17	6	6	8	9	7	9	7	4	8	9	10	10	12	1	17	6	6	8	9	7	9	7	4	8	9	10	10	12	1	17	6	6	8	9	7
O75093	O75093	1	1	1	Slit homolog 1 protein	SLIT1	sp|O75093|SLIT1_HUMAN Slit homolog 1 protein OS=Homo sapiens GN=SLIT1 PE=2 SV=4	1	1	1	1	1	0	1	1	1	1	1	1	1	1	1	0	1	1	1	1	0	1	1	1	1	1	1	1	1	1	0	1	1	1	1	0	1	1	1	1	1	1
O75106;Q16853	O75106;Q16853	1;1	1;1	1;1	Retina-specific copper amine oxidase;Membrane primary amine oxidase	AOC2;AOC3	sp|O75106|AOC2_HUMAN Retina-specific copper amine oxidase OS=Homo sapiens GN=AOC2 PE=1 SV=2;sp|Q16853|AOC3_HUMAN Membrane primary amine oxidase OS=Homo sapiens GN=AOC3 PE=1 SV=3	2	1	1	1	0	0	0	1	1	1	0	0	0	1	1	1	1	1	1	0	0	0	1	1	1	0	0	0	1	1	1	1	1	1	0	0	0	1	1	1	0	0
O75131;Q96FN4;Q8IYJ1;Q96A23;O95741;Q86YQ8;Q9HCH3;Q9UBL6	O75131	4;1;1;1;1;1;1;1	4;1;1;1;1;1;1;1	4;1;1;1;1;1;1;1	Copine-3	CPNE3	sp|O75131|CPNE3_HUMAN Copine-3 OS=Homo sapiens GN=CPNE3 PE=1 SV=1	8	4	4	4	1	0	2	0	0	0	2	1	2	0	0	0	0	0	1	1	0	2	0	0	0	2	1	2	0	0	0	0	0	1	1	0	2	0	0	0	2	1
O75223	O75223	4	4	4	Gamma-glutamylcyclotransferase	GGCT	sp|O75223|GGCT_HUMAN Gamma-glutamylcyclotransferase OS=Homo sapiens GN=GGCT PE=1 SV=1	1	4	4	4	3	0	4	0	0	1	2	3	1	1	0	1	2	1	0	3	0	4	0	0	1	2	3	1	1	0	1	2	1	0	3	0	4	0	0	1	2	3
O75339	O75339	7	7	7	Cartilage intermediate layer protein 1;Cartilage intermediate layer protein 1 C1;Cartilage intermediate layer protein 1 C2	CILP	sp|O75339|CILP1_HUMAN Cartilage intermediate layer protein 1 OS=Homo sapiens GN=CILP PE=1 SV=4	1	7	7	7	5	1	5	1	0	1	4	7	6	2	4	2	2	2	3	5	1	5	1	0	1	4	7	6	2	4	2	2	2	3	5	1	5	1	0	1	4	7
O75340	O75340	2	2	2	Programmed cell death protein 6	PDCD6	sp|O75340|PDCD6_HUMAN Programmed cell death protein 6 OS=Homo sapiens GN=PDCD6 PE=1 SV=1	1	2	2	2	1	1	2	2	1	2	2	1	2	1	0	2	1	2	2	1	1	2	2	1	2	2	1	2	1	0	2	1	2	2	1	1	2	2	1	2	2	1
O75347	O75347	4	4	4	Tubulin-specific chaperone A	TBCA	sp|O75347|TBCA_HUMAN Tubulin-specific chaperone A OS=Homo sapiens GN=TBCA PE=1 SV=3	1	4	4	4	2	0	3	2	2	2	0	2	2	2	0	1	2	3	3	2	0	3	2	2	2	0	2	2	2	0	1	2	3	3	2	0	3	2	2	2	0	2
O75351;Q9UN37;Q6PIW4	O75351	8;1;1	8;1;1	8;1;1	Vacuolar protein sorting-associated protein 4B	VPS4B	sp|O75351|VPS4B_HUMAN Vacuolar protein sorting-associated protein 4B OS=Homo sapiens GN=VPS4B PE=1 SV=2	3	8	8	8	7	0	6	0	0	0	5	2	3	0	0	0	2	1	1	7	0	6	0	0	0	5	2	3	0	0	0	2	1	1	7	0	6	0	0	0	5	2
O75367	O75367	9	9	7	Core histone macro-H2A.1	H2AFY	sp|O75367|H2AY_HUMAN Core histone macro-H2A.1 OS=Homo sapiens GN=H2AFY PE=1 SV=4	1	9	9	7	7	0	7	0	0	0	5	8	6	0	0	0	3	2	2	7	0	7	0	0	0	5	8	6	0	0	0	3	2	2	5	0	5	0	0	0	4	6
O75368	O75368	4	4	4	SH3 domain-binding glutamic acid-rich-like protein	SH3BGRL	sp|O75368|SH3L1_HUMAN SH3 domain-binding glutamic acid-rich-like protein OS=Homo sapiens GN=SH3BGRL PE=1 SV=1	1	4	4	4	1	0	0	4	4	3	1	1	0	4	2	2	1	3	4	1	0	0	4	4	3	1	1	0	4	2	2	1	3	4	1	0	0	4	4	3	1	1
O75369	O75369	50	44	43	Filamin-B	FLNB	sp|O75369|FLNB_HUMAN Filamin-B OS=Homo sapiens GN=FLNB PE=1 SV=2	1	50	44	43	40	13	46	15	14	14	16	32	28	12	12	13	22	29	21	37	11	42	11	10	9	14	29	28	9	11	11	19	25	19	36	11	41	11	9	8	14	28
O75390	O75390	8	8	8	Citrate synthase, mitochondrial	CS	sp|O75390|CISY_HUMAN Citrate synthase, mitochondrial OS=Homo sapiens GN=CS PE=1 SV=2	1	8	8	8	6	2	6	5	6	5	6	7	5	3	2	4	5	6	6	6	2	6	5	6	5	6	7	5	3	2	4	5	6	6	6	2	6	5	6	5	6	7
O75436	O75436	2	2	2	Vacuolar protein sorting-associated protein 26A	VPS26A	sp|O75436|VP26A_HUMAN Vacuolar protein sorting-associated protein 26A OS=Homo sapiens GN=VPS26A PE=1 SV=2	1	2	2	2	2	0	2	1	0	0	0	2	1	1	0	2	1	0	0	2	0	2	1	0	0	0	2	1	1	0	2	1	0	0	2	0	2	1	0	0	0	2
O75487	O75487	4	4	4	Glypican-4;Secreted glypican-4	GPC4	sp|O75487|GPC4_HUMAN Glypican-4 OS=Homo sapiens GN=GPC4 PE=1 SV=4	1	4	4	4	3	1	3	0	1	1	3	4	2	0	0	0	2	1	1	3	1	3	0	1	1	3	4	2	0	0	0	2	1	1	3	1	3	0	1	1	3	4
O75503	O75503	7	7	7	Ceroid-lipofuscinosis neuronal protein 5	CLN5	sp|O75503|CLN5_HUMAN Ceroid-lipofuscinosis neuronal protein 5 OS=Homo sapiens GN=CLN5 PE=1 SV=2	1	7	7	7	5	0	4	2	3	3	5	6	6	2	1	0	3	2	2	5	0	4	2	3	3	5	6	6	2	1	0	3	2	2	5	0	4	2	3	3	5	6
O75531	O75531	1	1	1	Barrier-to-autointegration factor;Barrier-to-autointegration factor, N-terminally processed	BANF1	sp|O75531|BAF_HUMAN Barrier-to-autointegration factor OS=Homo sapiens GN=BANF1 PE=1 SV=1	1	1	1	1	1	0	1	0	0	0	1	1	1	0	0	0	0	0	0	1	0	1	0	0	0	1	1	1	0	0	0	0	0	0	1	0	1	0	0	0	1	1
O75608	O75608	2	2	2	Acyl-protein thioesterase 1	LYPLA1	sp|O75608|LYPA1_HUMAN Acyl-protein thioesterase 1 OS=Homo sapiens GN=LYPLA1 PE=1 SV=1	1	2	2	2	2	1	2	1	1	1	1	2	1	0	0	1	0	1	1	2	1	2	1	1	1	1	2	1	0	0	1	0	1	1	2	1	2	1	1	1	1	2
O75629	O75629	1	1	1	Protein CREG1	CREG1	sp|O75629|CREG1_HUMAN Protein CREG1 OS=Homo sapiens GN=CREG1 PE=1 SV=1	1	1	1	1	1	0	1	1	1	1	1	1	1	1	1	0	0	0	1	1	0	1	1	1	1	1	1	1	1	1	0	0	0	1	1	0	1	1	1	1	1	1
O75635	O75635	24	24	24	Serpin B7	SERPINB7	sp|O75635|SPB7_HUMAN Serpin B7 OS=Homo sapiens GN=SERPINB7 PE=1 SV=1	1	24	24	24	23	4	19	5	9	7	14	18	16	4	1	5	20	19	10	23	4	19	5	9	7	14	18	16	4	1	5	20	19	10	23	4	19	5	9	7	14	18
O75695	O75695	4	4	4	Protein XRP2	RP2	sp|O75695|XRP2_HUMAN Protein XRP2 OS=Homo sapiens GN=RP2 PE=1 SV=4	1	4	4	4	3	1	4	0	0	0	2	3	2	0	0	0	0	0	0	3	1	4	0	0	0	2	3	2	0	0	0	0	0	0	3	1	4	0	0	0	2	3
O75787	O75787	8	8	8	Renin receptor	ATP6AP2	sp|O75787|RENR_HUMAN Renin receptor OS=Homo sapiens GN=ATP6AP2 PE=1 SV=2	1	8	8	8	4	1	7	1	0	0	4	6	5	0	1	0	3	4	6	4	1	7	1	0	0	4	6	5	0	1	0	3	4	6	4	1	7	1	0	0	4	6
O75821	O75821	1	1	1	Eukaryotic translation initiation factor 3 subunit G	EIF3G	sp|O75821|EIF3G_HUMAN Eukaryotic translation initiation factor 3 subunit G OS=Homo sapiens GN=EIF3G PE=1 SV=2	1	1	1	1	0	0	0	1	0	1	0	0	0	0	0	0	0	0	1	0	0	0	1	0	1	0	0	0	0	0	0	0	0	1	0	0	0	1	0	1	0	0
O75874	O75874	20	20	19	Isocitrate dehydrogenase [NADP] cytoplasmic	IDH1	sp|O75874|IDHC_HUMAN Isocitrate dehydrogenase [NADP] cytoplasmic OS=Homo sapiens GN=IDH1 PE=1 SV=2	1	20	20	19	17	9	19	5	10	7	13	15	14	1	2	2	12	9	8	17	9	19	5	10	7	13	15	14	1	2	2	12	9	8	16	8	18	4	9	6	12	14
O75882	O75882	12	12	12	Attractin	ATRN	sp|O75882|ATRN_HUMAN Attractin OS=Homo sapiens GN=ATRN PE=1 SV=2	1	12	12	12	7	0	6	5	6	5	7	7	8	10	0	7	7	7	6	7	0	6	5	6	5	7	7	8	10	0	7	7	7	6	7	0	6	5	6	5	7	7
O75937	O75937	3	3	3	DnaJ homolog subfamily C member 8	DNAJC8	sp|O75937|DNJC8_HUMAN DnaJ homolog subfamily C member 8 OS=Homo sapiens GN=DNAJC8 PE=1 SV=2	1	3	3	3	0	0	0	2	2	3	0	1	1	3	1	2	2	1	1	0	0	0	2	2	3	0	1	1	3	1	2	2	1	1	0	0	0	2	2	3	0	1
O75976	O75976	6	6	6	Carboxypeptidase D	CPD	sp|O75976|CBPD_HUMAN Carboxypeptidase D OS=Homo sapiens GN=CPD PE=1 SV=2	1	6	6	6	4	1	6	1	0	0	5	5	4	0	0	0	1	0	0	4	1	6	1	0	0	5	5	4	0	0	0	1	0	0	4	1	6	1	0	0	5	5
O76061	O76061	1	1	1	Stanniocalcin-2	STC2	sp|O76061|STC2_HUMAN Stanniocalcin-2 OS=Homo sapiens GN=STC2 PE=1 SV=1	1	1	1	1	0	0	1	1	1	1	0	0	0	1	0	0	0	1	1	0	0	1	1	1	1	0	0	0	1	0	0	0	1	1	0	0	1	1	1	1	0	0
O94760	O94760	8	8	8	N(G),N(G)-dimethylarginine dimethylaminohydrolase 1	DDAH1	sp|O94760|DDAH1_HUMAN N(G),N(G)-dimethylarginine dimethylaminohydrolase 1 OS=Homo sapiens GN=DDAH1 PE=1 SV=3	1	8	8	8	2	0	4	5	8	4	3	3	2	5	2	3	6	4	4	2	0	4	5	8	4	3	3	2	5	2	3	6	4	4	2	0	4	5	8	4	3	3
O94788;P47895	O94788	6;2	5;1	5;1	Retinal dehydrogenase 2	ALDH1A2	sp|O94788|AL1A2_HUMAN Retinal dehydrogenase 2 OS=Homo sapiens GN=ALDH1A2 PE=1 SV=3	2	6	5	5	1	2	1	4	4	3	1	2	1	6	2	5	3	2	1	0	1	0	3	3	2	1	1	1	5	1	4	2	2	1	0	1	0	3	3	2	1	1
O94832	O94832	28	28	28	Unconventional myosin-Id	MYO1D	sp|O94832|MYO1D_HUMAN Unconventional myosin-Id OS=Homo sapiens GN=MYO1D PE=1 SV=2	1	28	28	28	21	4	23	0	1	1	18	18	15	0	0	2	8	10	2	21	4	23	0	1	1	18	18	15	0	0	2	8	10	2	21	4	23	0	1	1	18	18
O94856	O94856	4	4	4	Neurofascin	NFASC	sp|O94856|NFASC_HUMAN Neurofascin OS=Homo sapiens GN=NFASC PE=1 SV=4	1	4	4	4	0	0	0	4	2	1	0	0	1	2	1	1	0	0	0	0	0	0	4	2	1	0	0	1	2	1	1	0	0	0	0	0	0	4	2	1	0	0
O94888	O94888	1	1	1	UBX domain-containing protein 7	UBXN7	sp|O94888|UBXN7_HUMAN UBX domain-containing protein 7 OS=Homo sapiens GN=UBXN7 PE=1 SV=2	1	1	1	1	0	0	0	1	0	0	0	0	0	0	0	1	0	0	0	0	0	0	1	0	0	0	0	0	0	0	1	0	0	0	0	0	0	1	0	0	0	0
Q00535;P06493;P24941;P11802;Q00526;Q00534;P50750;Q96Q40;O94921;Q07002;Q00536;Q00537;Q9NYV4;Q14004	Q00535;P06493;P24941;P11802;Q00526;Q00534;P50750;Q96Q40;O94921;Q07002;Q00536;Q00537;Q9NYV4;Q14004	1;1;1;1;1;1;1;1;1;1;1;1;1;1	1;1;1;1;1;1;1;1;1;1;1;1;1;1	1;1;1;1;1;1;1;1;1;1;1;1;1;1	Cyclin-dependent-like kinase 5;Cyclin-dependent kinase 1;Cyclin-dependent kinase 2;Cyclin-dependent kinase 4;Cyclin-dependent kinase 3;Cyclin-dependent kinase 6;Cyclin-dependent kinase 9;Cyclin-dependent kinase 15;Cyclin-dependent kinase 14;Cyclin-dependent kinase 18;Cyclin-dependent kinase 16;Cyclin-dependent kinase 17;Cyclin-dependent kinase 12;Cyclin-dependent kinase 13	CDK5;CDK1;CDK2;CDK4;CDK3;CDK6;CDK9;CDK15;CDK14;CDK18;CDK16;CDK17;CDK12;CDK13	sp|Q00535|CDK5_HUMAN Cyclin-dependent-like kinase 5 OS=Homo sapiens GN=CDK5 PE=1 SV=3;sp|P06493|CDK1_HUMAN Cyclin-dependent kinase 1 OS=Homo sapiens GN=CDK1 PE=1 SV=3;sp|P24941|CDK2_HUMAN Cyclin-dependent kinase 2 OS=Homo sapiens GN=CDK2 PE=1 SV=2;sp|P1180	14	1	1	1	1	0	1	0	1	0	1	1	0	0	0	0	1	0	0	1	0	1	0	1	0	1	1	0	0	0	0	1	0	0	1	0	1	0	1	0	1	1
O94985	O94985	41	41	41	Calsyntenin-1;Soluble Alc-alpha;CTF1-alpha	CLSTN1	sp|O94985|CSTN1_HUMAN Calsyntenin-1 OS=Homo sapiens GN=CLSTN1 PE=1 SV=1	1	41	41	41	13	4	25	34	32	30	14	10	11	35	10	16	28	26	30	13	4	25	34	32	30	14	10	11	35	10	16	28	26	30	13	4	25	34	32	30	14	10
O95084	O95084	8	8	8	Serine protease 23	PRSS23	sp|O95084|PRS23_HUMAN Serine protease 23 OS=Homo sapiens GN=PRSS23 PE=1 SV=1	1	8	8	8	7	3	8	0	1	1	4	5	4	0	1	1	7	5	5	7	3	8	0	1	1	4	5	4	0	1	1	7	5	5	7	3	8	0	1	1	4	5
O95274	O95274	3	3	3	Ly6/PLAUR domain-containing protein 3	LYPD3	sp|O95274|LYPD3_HUMAN Ly6/PLAUR domain-containing protein 3 OS=Homo sapiens GN=LYPD3 PE=1 SV=2	1	3	3	3	1	0	1	3	3	3	1	1	0	2	0	1	3	1	3	1	0	1	3	3	3	1	1	0	2	0	1	3	1	3	1	0	1	3	3	3	1	1
O95336	O95336	10	10	10	6-phosphogluconolactonase	PGLS	sp|O95336|6PGL_HUMAN 6-phosphogluconolactonase OS=Homo sapiens GN=PGLS PE=1 SV=2	1	10	10	10	6	3	10	4	4	4	6	6	3	1	0	2	6	4	2	6	3	10	4	4	4	6	6	3	1	0	2	6	4	2	6	3	10	4	4	4	6	6
O95394	O95394	2	2	2	Phosphoacetylglucosamine mutase	PGM3	sp|O95394|AGM1_HUMAN Phosphoacetylglucosamine mutase OS=Homo sapiens GN=PGM3 PE=1 SV=1	1	2	2	2	0	0	0	2	2	2	0	0	1	1	0	2	2	1	1	0	0	0	2	2	2	0	0	1	1	0	2	2	1	1	0	0	0	2	2	2	0	0
O95395	O95395	4	4	4	Beta-1,3-galactosyl-O-glycosyl-glycoprotein beta-1,6-N-acetylglucosaminyltransferase 3	GCNT3	sp|O95395|GCNT3_HUMAN Beta-1,3-galactosyl-O-glycosyl-glycoprotein beta-1,6-N-acetylglucosaminyltransferase 3 OS=Homo sapiens GN=GCNT3 PE=2 SV=1	1	4	4	4	4	1	4	0	0	0	3	4	4	0	0	1	1	2	1	4	1	4	0	0	0	3	4	4	0	0	1	1	2	1	4	1	4	0	0	0	3	4
O95399	O95399	1	1	1	Urotensin-2	UTS2	sp|O95399|UTS2_HUMAN Urotensin-2 OS=Homo sapiens GN=UTS2 PE=1 SV=1	1	1	1	1	1	0	1	1	1	1	1	1	1	1	1	1	1	0	1	1	0	1	1	1	1	1	1	1	1	1	1	1	0	1	1	0	1	1	1	1	1	1
O95433	O95433	3	3	3	Activator of 90 kDa heat shock protein ATPase homolog 1	AHSA1	sp|O95433|AHSA1_HUMAN Activator of 90 kDa heat shock protein ATPase homolog 1 OS=Homo sapiens GN=AHSA1 PE=1 SV=1	1	3	3	3	0	0	3	0	0	0	0	0	0	0	0	0	0	0	0	0	0	3	0	0	0	0	0	0	0	0	0	0	0	0	0	0	3	0	0	0	0	0
O95436	O95436	15	15	15	Sodium-dependent phosphate transport protein 2B	SLC34A2	sp|O95436|NPT2B_HUMAN Sodium-dependent phosphate transport protein 2B OS=Homo sapiens GN=SLC34A2 PE=1 SV=3	1	15	15	15	13	3	14	1	0	1	10	11	11	0	0	1	10	10	8	13	3	14	1	0	1	10	11	11	0	0	1	10	10	8	13	3	14	1	0	1	10	11
O95497	O95497	1	1	1	Pantetheinase	VNN1	sp|O95497|VNN1_HUMAN Pantetheinase OS=Homo sapiens GN=VNN1 PE=1 SV=2	1	1	1	1	0	0	0	1	1	1	0	0	0	1	0	1	0	1	1	0	0	0	1	1	1	0	0	0	1	0	1	0	1	1	0	0	0	1	1	1	0	0
O95633	O95633	2	2	2	Follistatin-related protein 3	FSTL3	sp|O95633|FSTL3_HUMAN Follistatin-related protein 3 OS=Homo sapiens GN=FSTL3 PE=1 SV=1	1	2	2	2	1	0	2	1	2	2	0	0	0	1	2	2	2	2	1	1	0	2	1	2	2	0	0	0	1	2	2	2	2	1	1	0	2	1	2	2	0	0
O95716	O95716	4	1	1	Ras-related protein Rab-3D	RAB3D	sp|O95716|RAB3D_HUMAN Ras-related protein Rab-3D OS=Homo sapiens GN=RAB3D PE=1 SV=1	1	4	1	1	2	1	4	4	3	3	3	3	3	3	2	3	3	2	3	1	0	1	1	1	1	1	1	1	1	1	1	1	1	1	1	0	1	1	1	1	1	1
O95777	O95777	4	4	4	U6 snRNA-associated Sm-like protein LSm8	LSM8	sp|O95777|LSM8_HUMAN U6 snRNA-associated Sm-like protein LSm8 OS=Homo sapiens GN=LSM8 PE=1 SV=3	1	4	4	4	0	0	2	3	3	3	0	0	1	3	3	2	3	3	1	0	0	2	3	3	3	0	0	1	3	3	2	3	3	1	0	0	2	3	3	3	0	0
O95834	O95834	8	8	8	Echinoderm microtubule-associated protein-like 2	EML2	sp|O95834|EMAL2_HUMAN Echinoderm microtubule-associated protein-like 2 OS=Homo sapiens GN=EML2 PE=1 SV=1	1	8	8	8	4	0	8	2	1	1	2	4	3	0	0	0	2	4	1	4	0	8	2	1	1	2	4	3	0	0	0	2	4	1	4	0	8	2	1	1	2	4
O95841	O95841	2	2	2	Angiopoietin-related protein 1	ANGPTL1	sp|O95841|ANGL1_HUMAN Angiopoietin-related protein 1 OS=Homo sapiens GN=ANGPTL1 PE=2 SV=1	1	2	2	2	0	0	0	1	1	2	0	0	0	1	0	0	0	1	1	0	0	0	1	1	2	0	0	0	1	0	0	0	1	1	0	0	0	1	1	2	0	0
O95861	O95861	7	7	7	3(2),5-bisphosphate nucleotidase 1	BPNT1	sp|O95861|BPNT1_HUMAN 3(2),5-bisphosphate nucleotidase 1 OS=Homo sapiens GN=BPNT1 PE=1 SV=1	1	7	7	7	2	0	3	5	4	4	1	1	2	4	3	3	4	4	4	2	0	3	5	4	4	1	1	2	4	3	3	4	4	4	2	0	3	5	4	4	1	1
O95865	O95865	4	4	4	N(G),N(G)-dimethylarginine dimethylaminohydrolase 2	DDAH2	sp|O95865|DDAH2_HUMAN N(G),N(G)-dimethylarginine dimethylaminohydrolase 2 OS=Homo sapiens GN=DDAH2 PE=1 SV=1	1	4	4	4	0	0	1	3	4	3	0	0	0	1	2	2	3	2	3	0	0	1	3	4	3	0	0	0	1	2	2	3	2	3	0	0	1	3	4	3	0	0
O95881	O95881	3	3	3	Thioredoxin domain-containing protein 12	TXNDC12	sp|O95881|TXD12_HUMAN Thioredoxin domain-containing protein 12 OS=Homo sapiens GN=TXNDC12 PE=1 SV=1	1	3	3	3	1	0	1	2	3	2	0	1	0	3	1	2	3	3	2	1	0	1	2	3	2	0	1	0	3	1	2	3	3	2	1	0	1	2	3	2	0	1
O95969	O95969	2	2	2	Secretoglobin family 1D member 2	SCGB1D2	sp|O95969|SG1D2_HUMAN Secretoglobin family 1D member 2 OS=Homo sapiens GN=SCGB1D2 PE=2 SV=1	1	2	2	2	2	1	2	2	1	2	2	2	1	2	2	1	1	1	1	2	1	2	2	1	2	2	2	1	2	2	1	1	1	1	2	1	2	2	1	2	2	2
O95989	O95989	2	2	2	Diphosphoinositol polyphosphate phosphohydrolase 1	NUDT3	sp|O95989|NUDT3_HUMAN Diphosphoinositol polyphosphate phosphohydrolase 1 OS=Homo sapiens GN=NUDT3 PE=1 SV=1	1	2	2	2	1	0	0	2	2	1	0	0	0	1	1	2	2	2	2	1	0	0	2	2	1	0	0	0	1	1	2	2	2	2	1	0	0	2	2	1	0	0
O95994	O95994	9	9	8	Anterior gradient protein 2 homolog	AGR2	sp|O95994|AGR2_HUMAN Anterior gradient protein 2 homolog OS=Homo sapiens GN=AGR2 PE=1 SV=1	1	9	9	8	7	5	8	2	7	8	7	8	8	5	0	4	7	8	8	7	5	8	2	7	8	7	8	8	5	0	4	7	8	8	6	4	7	2	6	7	6	7
P00338;Q6ZMR3;P07864	P00338	25;1;1	25;1;1	24;0;0	L-lactate dehydrogenase A chain	LDHA	sp|P00338|LDHA_HUMAN L-lactate dehydrogenase A chain OS=Homo sapiens GN=LDHA PE=1 SV=2	3	25	25	24	22	9	18	12	11	10	16	21	20	6	3	7	18	15	15	22	9	18	12	11	10	16	21	20	6	3	7	18	15	15	21	8	17	11	10	9	15	20
P00352;P30837	P00352	31;1	31;1	28;0	Retinal dehydrogenase 1	ALDH1A1	sp|P00352|AL1A1_HUMAN Retinal dehydrogenase 1 OS=Homo sapiens GN=ALDH1A1 PE=1 SV=2	2	31	31	28	18	9	31	12	16	15	10	15	12	13	7	10	20	19	16	18	9	31	12	16	15	10	15	12	13	7	10	20	19	16	15	8	28	9	13	12	8	12
P00367	P00367	20	20	9	Glutamate dehydrogenase 1, mitochondrial	GLUD1	sp|P00367|DHE3_HUMAN Glutamate dehydrogenase 1, mitochondrial OS=Homo sapiens GN=GLUD1 PE=1 SV=2	1	20	20	9	15	4	14	11	12	10	10	15	11	10	4	8	14	12	10	15	4	14	11	12	10	10	15	11	10	4	8	14	12	10	5	1	6	4	6	4	4	6
P00390	P00390	8	8	8	Glutathione reductase, mitochondrial	GSR	sp|P00390|GSHR_HUMAN Glutathione reductase, mitochondrial OS=Homo sapiens GN=GSR PE=1 SV=2	1	8	8	8	5	3	8	1	3	2	1	3	3	1	0	1	3	4	2	5	3	8	1	3	2	1	3	3	1	0	1	3	4	2	5	3	8	1	3	2	1	3
P00441	P00441	8	8	8	Superoxide dismutase [Cu-Zn]	SOD1	sp|P00441|SODC_HUMAN Superoxide dismutase [Cu-Zn] OS=Homo sapiens GN=SOD1 PE=1 SV=2	1	8	8	8	4	1	5	5	8	6	4	4	2	5	1	0	6	4	3	4	1	5	5	8	6	4	4	2	5	1	0	6	4	3	4	1	5	5	8	6	4	4
P00450	P00450	69	69	64	Ceruloplasmin	CP	sp|P00450|CERU_HUMAN Ceruloplasmin OS=Homo sapiens GN=CP PE=1 SV=1	1	69	69	64	56	24	65	41	38	39	58	61	50	37	17	29	54	51	52	56	24	65	41	38	39	58	61	50	37	17	29	54	51	52	52	21	60	37	34	37	54	56
P00491	P00491	8	8	8	Purine nucleoside phosphorylase	PNP	sp|P00491|PNPH_HUMAN Purine nucleoside phosphorylase OS=Homo sapiens GN=PNP PE=1 SV=2	1	8	8	8	8	1	7	1	3	1	3	3	1	0	0	0	4	6	2	8	1	7	1	3	1	3	3	1	0	0	0	4	6	2	8	1	7	1	3	1	3	3
P00492	P00492	6	6	6	Hypoxanthine-guanine phosphoribosyltransferase	HPRT1	sp|P00492|HPRT_HUMAN Hypoxanthine-guanine phosphoribosyltransferase OS=Homo sapiens GN=HPRT1 PE=1 SV=2	1	6	6	6	0	1	0	5	6	6	1	1	1	6	3	4	5	3	5	0	1	0	5	6	6	1	1	1	6	3	4	5	3	5	0	1	0	5	6	6	1	1
P00505	P00505	18	18	18	Aspartate aminotransferase, mitochondrial	GOT2	sp|P00505|AATM_HUMAN Aspartate aminotransferase, mitochondrial OS=Homo sapiens GN=GOT2 PE=1 SV=3	1	18	18	18	13	3	13	7	11	10	11	13	13	3	1	3	11	11	11	13	3	13	7	11	10	11	13	13	3	1	3	11	11	11	13	3	13	7	11	10	11	13
P00558;P07205	P00558	34;6	34;6	34;6	Phosphoglycerate kinase 1	PGK1	sp|P00558|PGK1_HUMAN Phosphoglycerate kinase 1 OS=Homo sapiens GN=PGK1 PE=1 SV=3	2	34	34	34	31	11	29	20	22	25	25	28	24	15	8	14	28	27	25	31	11	29	20	22	25	25	28	24	15	8	14	28	27	25	31	11	29	20	22	25	25	28
P00568	P00568	6	6	6	Adenylate kinase isoenzyme 1	AK1	sp|P00568|KAD1_HUMAN Adenylate kinase isoenzyme 1 OS=Homo sapiens GN=AK1 PE=1 SV=3	1	6	6	6	3	1	6	5	5	5	2	4	6	5	5	2	5	5	5	3	1	6	5	5	5	2	4	6	5	5	2	5	5	5	3	1	6	5	5	5	2	4
P00736	P00736	15	15	15	Complement C1r subcomponent;Complement C1r subcomponent heavy chain;Complement C1r subcomponent light chain	C1R	sp|P00736|C1R_HUMAN Complement C1r subcomponent OS=Homo sapiens GN=C1R PE=1 SV=2	1	15	15	15	8	3	14	7	10	9	2	5	4	6	2	9	8	11	8	8	3	14	7	10	9	2	5	4	6	2	9	8	11	8	8	3	14	7	10	9	2	5
P00738	P00738	2	2	2	Haptoglobin;Haptoglobin alpha chain;Haptoglobin beta chain	HP	sp|P00738|HPT_HUMAN Haptoglobin OS=Homo sapiens GN=HP PE=1 SV=1	1	2	2	2	0	0	0	1	2	0	0	0	0	2	1	0	2	2	2	0	0	0	1	2	0	0	0	0	2	1	0	2	2	2	0	0	0	1	2	0	0	0
P00749	P00749	11	11	11	Urokinase-type plasminogen activator;Urokinase-type plasminogen activator long chain A;Urokinase-type plasminogen activator short chain A;Urokinase-type plasminogen activator chain B	PLAU	sp|P00749|UROK_HUMAN Urokinase-type plasminogen activator OS=Homo sapiens GN=PLAU PE=1 SV=2	1	11	11	11	6	1	8	7	9	7	3	6	4	9	3	4	5	6	6	6	1	8	7	9	7	3	6	4	9	3	4	5	6	6	6	1	8	7	9	7	3	6
P00750	P00750	12	12	12	Tissue-type plasminogen activator;Tissue-type plasminogen activator chain A;Tissue-type plasminogen activator chain B	PLAT	sp|P00750|TPA_HUMAN Tissue-type plasminogen activator OS=Homo sapiens GN=PLAT PE=1 SV=1	1	12	12	12	2	0	2	10	9	8	0	1	4	5	4	4	4	5	7	2	0	2	10	9	8	0	1	4	5	4	4	4	5	7	2	0	2	10	9	8	0	1
P00751	P00751	65	65	64	Complement factor B;Complement factor B Ba fragment;Complement factor B Bb fragment	CFB	sp|P00751|CFAB_HUMAN Complement factor B OS=Homo sapiens GN=CFB PE=1 SV=2	1	65	65	64	54	24	62	47	52	52	47	46	38	42	14	27	52	50	48	54	24	62	47	52	52	47	46	38	42	14	27	52	50	48	53	23	61	47	51	51	46	45
P00918	P00918	2	2	2	Carbonic anhydrase 2	CA2	sp|P00918|CAH2_HUMAN Carbonic anhydrase 2 OS=Homo sapiens GN=CA2 PE=1 SV=2	1	2	2	2	0	0	0	2	2	2	0	0	0	2	0	1	2	2	2	0	0	0	2	2	2	0	0	0	2	0	1	2	2	2	0	0	0	2	2	2	0	0
P00966	P00966	12	12	12	Argininosuccinate synthase	ASS1	sp|P00966|ASSY_HUMAN Argininosuccinate synthase OS=Homo sapiens GN=ASS1 PE=1 SV=2	1	12	12	12	8	2	7	0	2	2	7	9	8	1	1	3	5	4	4	8	2	7	0	2	2	7	9	8	1	1	3	5	4	4	8	2	7	0	2	2	7	9
P01009	P01009	31	31	31	Alpha-1-antitrypsin;Short peptide from AAT	SERPINA1	sp|P01009|A1AT_HUMAN Alpha-1-antitrypsin OS=Homo sapiens GN=SERPINA1 PE=1 SV=3	1	31	31	31	26	12	28	7	12	16	25	22	21	17	6	12	24	22	21	26	12	28	7	12	16	25	22	21	17	6	12	24	22	21	26	12	28	7	12	16	25	22
P01011	P01011	42	42	42	Alpha-1-antichymotrypsin;Alpha-1-antichymotrypsin His-Pro-less	SERPINA3	sp|P01011|AACT_HUMAN Alpha-1-antichymotrypsin OS=Homo sapiens GN=SERPINA3 PE=1 SV=2	1	42	42	42	39	25	38	24	26	29	31	35	32	24	17	22	34	33	29	39	25	38	24	26	29	31	35	32	24	17	22	34	33	29	39	25	38	24	26	29	31	35
P01024;O95568	P01024	191;1	191;1	177;1	Complement C3;Complement C3 beta chain;C3-beta-c;Complement C3 alpha chain;C3a anaphylatoxin;Acylation stimulating protein;Complement C3b alpha chain;Complement C3c alpha chain fragment 1;Complement C3dg fragment;Complement C3g fragment;Complement C3d fragment;Complement C3f fragment;Complement C3c alpha chain fragment 2	C3	sp|P01024|CO3_HUMAN Complement C3 OS=Homo sapiens GN=C3 PE=1 SV=2	2	191	191	177	171	116	190	161	161	163	157	163	142	153	98	134	173	182	163	171	116	190	161	161	163	157	163	142	153	98	134	173	182	163	157	108	176	149	149	150	144	149
P01033	P01033	11	11	11	Metalloproteinase inhibitor 1	TIMP1	sp|P01033|TIMP1_HUMAN Metalloproteinase inhibitor 1 OS=Homo sapiens GN=TIMP1 PE=1 SV=1	1	11	11	11	8	3	10	11	10	11	5	7	6	9	5	8	10	10	11	8	3	10	11	10	11	5	7	6	9	5	8	10	10	11	8	3	10	11	10	11	5	7
P01034	P01034	12	12	12	Cystatin-C	CST3	sp|P01034|CYTC_HUMAN Cystatin-C OS=Homo sapiens GN=CST3 PE=1 SV=1	1	12	12	12	9	6	10	11	11	11	6	7	6	11	7	8	12	12	11	9	6	10	11	11	11	6	7	6	11	7	8	12	12	11	9	6	10	11	11	11	6	7
P01040	P01040	7	7	7	Cystatin-A;Cystatin-A, N-terminally processed	CSTA	sp|P01040|CYTA_HUMAN Cystatin-A OS=Homo sapiens GN=CSTA PE=1 SV=1	1	7	7	7	6	1	5	0	1	4	5	4	2	4	2	3	3	4	4	6	1	5	0	1	4	5	4	2	4	2	3	3	4	4	6	1	5	0	1	4	5	4
P01112;P01116;P01111	P01112;P01116;P01111	4;3;3	4;3;3	4;3;3	GTPase HRas;GTPase HRas, N-terminally processed;GTPase KRas;GTPase KRas, N-terminally processed;GTPase NRas	HRAS;KRAS;NRAS	sp|P01112|RASH_HUMAN GTPase HRas OS=Homo sapiens GN=HRAS PE=1 SV=1;sp|P01116|RASK_HUMAN GTPase KRas OS=Homo sapiens GN=KRAS PE=1 SV=1;sp|P01111|RASN_HUMAN GTPase NRas OS=Homo sapiens GN=NRAS PE=1 SV=1	3	4	4	4	4	1	3	1	1	1	2	3	1	1	0	0	1	2	1	4	1	3	1	1	1	2	3	1	1	0	0	1	2	1	4	1	3	1	1	1	2	3
P01130	P01130	15	15	15	Low-density lipoprotein receptor	LDLR	sp|P01130|LDLR_HUMAN Low-density lipoprotein receptor OS=Homo sapiens GN=LDLR PE=1 SV=1	1	15	15	15	5	2	8	12	13	12	3	4	3	10	6	11	12	10	10	5	2	8	12	13	12	3	4	3	10	6	11	12	10	10	5	2	8	12	13	12	3	4
P01185	P01185	3	3	3	Vasopressin-neurophysin 2-copeptin;Arg-vasopressin;Neurophysin 2;Copeptin	AVP	sp|P01185|NEU2_HUMAN Vasopressin-neurophysin 2-copeptin OS=Homo sapiens GN=AVP PE=1 SV=2	1	3	3	3	2	1	2	3	3	3	0	2	2	2	2	2	3	3	3	2	1	2	3	3	3	0	2	2	2	2	2	3	3	3	2	1	2	3	3	3	0	2
P01189	P01189	4	4	4	Pro-opiomelanocortin;NPP;Melanotropin gamma;Potential peptide;Corticotropin;Melanotropin alpha;Corticotropin-like intermediary peptide;Lipotropin beta;Lipotropin gamma;Melanotropin beta;Beta-endorphin;Met-enkephalin	POMC	sp|P01189|COLI_HUMAN Pro-opiomelanocortin OS=Homo sapiens GN=POMC PE=1 SV=2	1	4	4	4	0	0	0	2	3	2	0	0	0	4	0	1	3	4	4	0	0	0	2	3	2	0	0	0	4	0	1	3	4	4	0	0	0	2	3	2	0	0
P01222	P01222	2	2	2	Thyrotropin subunit beta	TSHB	sp|P01222|TSHB_HUMAN Thyrotropin subunit beta OS=Homo sapiens GN=TSHB PE=1 SV=2	1	2	2	2	0	0	0	2	2	2	0	0	1	2	2	2	2	2	2	0	0	0	2	2	2	0	0	1	2	2	2	2	2	2	0	0	0	2	2	2	0	0
P01308;F8WCM5	P01308;F8WCM5	2;1	2;1	2;1	Insulin;Insulin B chain;Insulin A chain;Insulin, isoform 2	INS;INS-IGF2	sp|P01308|INS_HUMAN Insulin OS=Homo sapiens GN=INS PE=1 SV=1;sp|F8WCM5|INSR2_HUMAN Insulin, isoform 2 OS=Homo sapiens GN=INS-IGF2 PE=2 SV=1	2	2	2	2	1	0	1	2	2	2	1	1	2	2	2	2	2	2	2	1	0	1	2	2	2	1	1	2	2	2	2	2	2	2	1	0	1	2	2	2	1	1
P01591	P01591	2	2	2	Immunoglobulin J chain	IGJ	sp|P01591|IGJ_HUMAN Immunoglobulin J chain OS=Homo sapiens GN=IGJ PE=1 SV=4	1	2	2	2	1	0	2	0	0	0	1	1	0	0	0	0	1	1	0	1	0	2	0	0	0	1	1	0	0	0	0	1	1	0	1	0	2	0	0	0	1	1
P01833	P01833	51	51	51	Polymeric immunoglobulin receptor;Secretory component	PIGR	sp|P01833|PIGR_HUMAN Polymeric immunoglobulin receptor OS=Homo sapiens GN=PIGR PE=1 SV=4	1	51	51	51	47	26	49	37	35	34	44	46	39	34	15	22	44	42	41	47	26	49	37	35	34	44	46	39	34	15	22	44	42	41	47	26	49	37	35	34	44	46
P01834	P01834	6	6	6	Ig kappa chain C region	IGKC	sp|P01834|IGKC_HUMAN Ig kappa chain C region OS=Homo sapiens GN=IGKC PE=1 SV=1	1	6	6	6	3	0	3	5	6	3	3	2	1	2	1	2	2	1	4	3	0	3	5	6	3	3	2	1	2	1	2	2	1	4	3	0	3	5	6	3	3	2
P01857	P01857	9	9	4	Ig gamma-1 chain C region	IGHG1	sp|P01857|IGHG1_HUMAN Ig gamma-1 chain C region OS=Homo sapiens GN=IGHG1 PE=1 SV=1	1	9	9	4	3	0	3	9	8	9	5	1	4	7	4	6	4	5	8	3	0	3	9	8	9	5	1	4	7	4	6	4	5	8	1	0	2	4	4	4	2	0
P01859	P01859	5	2	1	Ig gamma-2 chain C region	IGHG2	sp|P01859|IGHG2_HUMAN Ig gamma-2 chain C region OS=Homo sapiens GN=IGHG2 PE=1 SV=2	1	5	2	1	2	0	1	4	4	4	2	0	1	1	2	4	3	4	4	1	0	1	1	1	1	1	0	1	0	1	2	2	2	2	1	0	1	0	0	0	1	0
P01860	P01860	6	1	0	Ig gamma-3 chain C region	IGHG3	sp|P01860|IGHG3_HUMAN Ig gamma-3 chain C region OS=Homo sapiens GN=IGHG3 PE=1 SV=2	1	6	1	0	3	0	1	6	5	6	3	1	2	3	2	4	2	4	5	1	0	0	1	1	1	0	0	0	0	0	1	1	1	1	0	0	0	0	0	0	0	0
P01876;P01877	P01876;P01877	8;5	8;5	8;5	Ig alpha-1 chain C region;Ig alpha-2 chain C region	IGHA1;IGHA2	sp|P01876|IGHA1_HUMAN Ig alpha-1 chain C region OS=Homo sapiens GN=IGHA1 PE=1 SV=2;sp|P01877|IGHA2_HUMAN Ig alpha-2 chain C region OS=Homo sapiens GN=IGHA2 PE=1 SV=3	2	8	8	8	6	0	7	8	6	6	5	5	2	4	4	3	7	6	5	6	0	7	8	6	6	5	5	2	4	4	3	7	6	5	6	0	7	8	6	6	5	5
P02144	P02144	1	1	1	Myoglobin	MB	sp|P02144|MYG_HUMAN Myoglobin OS=Homo sapiens GN=MB PE=1 SV=2	1	1	1	1	1	0	1	0	0	0	0	1	0	0	0	0	1	0	0	1	0	1	0	0	0	0	1	0	0	0	0	1	0	0	1	0	1	0	0	0	0	1
P02452	P02452	2	2	2	Collagen alpha-1(I) chain	COL1A1	sp|P02452|CO1A1_HUMAN Collagen alpha-1(I) chain OS=Homo sapiens GN=COL1A1 PE=1 SV=5	1	2	2	2	0	0	0	1	2	2	0	0	0	1	0	2	2	2	1	0	0	0	1	2	2	0	0	0	1	0	2	2	2	1	0	0	0	1	2	2	0	0
P02545	P02545	32	32	31	Prelamin-A/C;Lamin-A/C	LMNA	sp|P02545|LMNA_HUMAN Prelamin-A/C OS=Homo sapiens GN=LMNA PE=1 SV=1	1	32	32	31	25	3	27	22	23	17	16	25	23	22	12	14	23	21	21	25	3	27	22	23	17	16	25	23	22	12	14	23	21	21	24	3	26	21	23	16	16	24
P02679	P02679	1	1	1	Fibrinogen gamma chain	FGG	sp|P02679|FIBG_HUMAN Fibrinogen gamma chain OS=Homo sapiens GN=FGG PE=1 SV=3	1	1	1	1	0	0	0	1	1	1	0	0	0	1	0	1	1	1	1	0	0	0	1	1	1	0	0	0	1	0	1	1	1	1	0	0	0	1	1	1	0	0
P02689	P02689	4	4	4	Myelin P2 protein	PMP2	sp|P02689|MYP2_HUMAN Myelin P2 protein OS=Homo sapiens GN=PMP2 PE=1 SV=3	1	4	4	4	0	0	0	3	3	4	0	0	1	4	1	3	3	4	4	0	0	0	3	3	4	0	0	1	4	1	3	3	4	4	0	0	0	3	3	4	0	0
P02750	P02750	12	12	12	Leucine-rich alpha-2-glycoprotein	LRG1	sp|P02750|A2GL_HUMAN Leucine-rich alpha-2-glycoprotein OS=Homo sapiens GN=LRG1 PE=1 SV=2	1	12	12	12	11	5	12	9	11	12	10	7	7	8	4	6	8	9	10	11	5	12	9	11	12	10	7	7	8	4	6	8	9	10	11	5	12	9	11	12	10	7
P02751	P02751	86	86	86	Fibronectin;Anastellin;Ugl-Y1;Ugl-Y2;Ugl-Y3	FN1	sp|P02751|FINC_HUMAN Fibronectin OS=Homo sapiens GN=FN1 PE=1 SV=4	1	86	86	86	47	25	86	9	4	42	61	49	44	7	4	6	50	60	47	47	25	86	9	4	42	61	49	44	7	4	6	50	60	47	47	25	86	9	4	42	61	49
P02753	P02753	4	4	4	Retinol-binding protein 4;Plasma retinol-binding protein(1-182);Plasma retinol-binding protein(1-181);Plasma retinol-binding protein(1-179);Plasma retinol-binding protein(1-176)	RBP4	sp|P02753|RET4_HUMAN Retinol-binding protein 4 OS=Homo sapiens GN=RBP4 PE=1 SV=3	1	4	4	4	0	0	0	4	4	4	0	0	0	4	1	3	3	2	4	0	0	0	4	4	4	0	0	0	4	1	3	3	2	4	0	0	0	4	4	4	0	0
P02778	P02778	5	5	5	C-X-C motif chemokine 10;CXCL10(1-73)	CXCL10	sp|P02778|CXL10_HUMAN C-X-C motif chemokine 10 OS=Homo sapiens GN=CXCL10 PE=1 SV=2	1	5	5	5	0	1	5	1	3	4	0	0	0	0	0	0	3	4	3	0	1	5	1	3	4	0	0	0	0	0	0	3	4	3	0	1	5	1	3	4	0	0
P02787	P02787	114	114	110	Serotransferrin	TF	sp|P02787|TRFE_HUMAN Serotransferrin OS=Homo sapiens GN=TF PE=1 SV=3	1	114	114	110	48	36	63	109	109	108	56	53	59	102	75	87	99	98	111	48	36	63	109	109	108	56	53	59	102	75	87	99	98	111	47	35	61	105	105	104	54	50
P02788	P02788	52	50	50	Lactotransferrin;Lactoferricin-H;Kaliocin-1;Lactoferroxin-A;Lactoferroxin-B;Lactoferroxin-C	LTF	sp|P02788|TRFL_HUMAN Lactotransferrin OS=Homo sapiens GN=LTF PE=1 SV=6	1	52	50	50	48	14	42	25	14	16	39	41	33	12	5	15	45	34	38	46	13	40	23	12	14	37	39	31	11	3	13	43	32	36	46	13	40	23	12	14	37	39
P02790	P02790	22	22	22	Hemopexin	HPX	sp|P02790|HEMO_HUMAN Hemopexin OS=Homo sapiens GN=HPX PE=1 SV=2	1	22	22	22	0	0	0	20	21	20	0	1	2	13	7	13	15	19	22	0	0	0	20	21	20	0	1	2	13	7	13	15	19	22	0	0	0	20	21	20	0	1
P02794	P02794	8	8	8	Ferritin heavy chain;Ferritin heavy chain, N-terminally processed	FTH1	sp|P02794|FRIH_HUMAN Ferritin heavy chain OS=Homo sapiens GN=FTH1 PE=1 SV=2	1	8	8	8	4	0	8	3	3	4	3	4	3	2	1	2	7	7	5	4	0	8	3	3	4	3	4	3	2	1	2	7	7	5	4	0	8	3	3	4	3	4
P03418;O42053	P03418;O42053	22;13	22;13	22;13			sp|P03418|NCAP_HRSVA Nucleoprotein OS=Human respiratory syncytial virus A (strain A2) GN=N PE=1 SV=1;sp|O42053|NCAP_HRSVB Nucleoprotein OS=Human respiratory syncytial virus B (strain B1) GN=N PE=3 SV=1	2	22	22	22	12	7	22	0	0	1	1	1	0	1	0	0	14	16	12	12	7	22	0	0	1	1	1	0	1	0	0	14	16	12	12	7	22	0	0	1	1	1
P03419;O42049;P11111	P03419	25;10;9	25;10;9	25;10;9			sp|P03419|MATRX_HRSVA Matrix protein OS=Human respiratory syncytial virus A (strain A2) GN=M PE=1 SV=1	3	25	25	25	19	14	24	0	0	2	1	0	1	0	1	1	18	20	19	19	14	24	0	0	2	1	0	1	0	1	1	18	20	19	19	14	24	0	0	2	1	0
P03420	P03420	25	25	25			sp|P03420|FUS_HRSVA Fusion glycoprotein F0 OS=Human respiratory syncytial virus A (strain A2) GN=F PE=1 SV=1	1	25	25	25	16	12	25	0	0	0	0	0	0	1	1	0	17	17	8	16	12	25	0	0	0	0	0	0	1	1	0	17	17	8	16	12	25	0	0	0	0	0
P03421	P03421	19	19	12			sp|P03421|PHOSP_HRSVA Phosphoprotein OS=Human respiratory syncytial virus A (strain A2) GN=P PE=1 SV=1	1	19	19	12	9	9	19	0	0	0	0	0	0	0	0	0	12	14	8	9	9	19	0	0	0	0	0	0	0	0	0	12	14	8	7	4	12	0	0	0	0	0
P03423	P03423	1	1	1			sp|P03423|GLYC_HRSVA Major surface glycoprotein G OS=Human respiratory syncytial virus A (strain A2) GN=G PE=1 SV=1	1	1	1	1	1	0	1	0	0	0	0	0	0	0	0	0	1	1	0	1	0	1	0	0	0	0	0	0	0	0	0	1	1	0	1	0	1	0	0	0	0	0
P03956	P03956	11	11	11	Interstitial collagenase;22 kDa interstitial collagenase;27 kDa interstitial collagenase	MMP1	sp|P03956|MMP1_HUMAN Interstitial collagenase OS=Homo sapiens GN=MMP1 PE=1 SV=3	1	11	11	11	8	3	7	9	9	6	1	6	6	10	3	7	5	5	4	8	3	7	9	9	6	1	6	6	10	3	7	5	5	4	8	3	7	9	9	6	1	6
P03973	P03973	16	16	16	Antileukoproteinase	SLPI	sp|P03973|SLPI_HUMAN Antileukoproteinase OS=Homo sapiens GN=SLPI PE=1 SV=2	1	16	16	16	13	4	15	15	13	13	9	12	9	14	7	9	15	14	11	13	4	15	15	13	13	9	12	9	14	7	9	15	14	11	13	4	15	15	13	13	9	12
P04040	P04040	14	14	14	Catalase	CAT	sp|P04040|CATA_HUMAN Catalase OS=Homo sapiens GN=CAT PE=1 SV=3	1	14	14	14	6	3	11	6	6	9	8	8	5	7	3	4	8	9	7	6	3	11	6	6	9	8	8	5	7	3	4	8	9	7	6	3	11	6	6	9	8	8
P04053	P04053	1	1	1	DNA nucleotidylexotransferase	DNTT	sp|P04053|TDT_HUMAN DNA nucleotidylexotransferase OS=Homo sapiens GN=DNTT PE=1 SV=3	1	1	1	1	0	0	0	1	1	1	0	0	0	0	0	0	1	0	1	0	0	0	1	1	1	0	0	0	0	0	0	1	0	1	0	0	0	1	1	1	0	0
P04066	P04066	15	15	15	Tissue alpha-L-fucosidase	FUCA1	sp|P04066|FUCO_HUMAN Tissue alpha-L-fucosidase OS=Homo sapiens GN=FUCA1 PE=1 SV=4	1	15	15	15	12	4	13	7	9	9	7	9	7	6	1	7	7	8	7	12	4	13	7	9	9	7	9	7	6	1	7	7	8	7	12	4	13	7	9	9	7	9
P04075;P05062	P04075	31;1	31;1	27;0	Fructose-bisphosphate aldolase A	ALDOA	sp|P04075|ALDOA_HUMAN Fructose-bisphosphate aldolase A OS=Homo sapiens GN=ALDOA PE=1 SV=2	2	31	31	27	24	11	25	21	23	17	25	21	20	20	10	17	26	22	24	24	11	25	21	23	17	25	21	20	20	10	17	26	22	24	20	10	23	18	20	14	21	18
P04080	P04080	6	6	6	Cystatin-B	CSTB	sp|P04080|CYTB_HUMAN Cystatin-B OS=Homo sapiens GN=CSTB PE=1 SV=2	1	6	6	6	6	2	6	2	4	2	4	3	2	1	1	1	5	4	3	6	2	6	2	4	2	4	3	2	1	1	1	5	4	3	6	2	6	2	4	2	4	3
P04083	P04083	30	30	30	Annexin A1	ANXA1	sp|P04083|ANXA1_HUMAN Annexin A1 OS=Homo sapiens GN=ANXA1 PE=1 SV=2	1	30	30	30	25	20	29	0	1	1	24	23	20	0	2	3	23	24	24	25	20	29	0	1	1	24	23	20	0	2	3	23	24	24	25	20	29	0	1	1	24	23
P04156	P04156	3	3	3	Major prion protein	PRNP	sp|P04156|PRIO_HUMAN Major prion protein OS=Homo sapiens GN=PRNP PE=1 SV=1	1	3	3	3	3	1	3	1	1	1	3	3	2	2	1	1	2	2	2	3	1	3	1	1	1	3	3	2	2	1	1	2	2	2	3	1	3	1	1	1	3	3
P04179	P04179	10	10	10	Superoxide dismutase [Mn], mitochondrial	SOD2	sp|P04179|SODM_HUMAN Superoxide dismutase [Mn], mitochondrial OS=Homo sapiens GN=SOD2 PE=1 SV=2	1	10	10	10	8	2	10	2	6	3	7	6	6	2	0	1	8	7	3	8	2	10	2	6	3	7	6	6	2	0	1	8	7	3	8	2	10	2	6	3	7	6
P04259	P04259	51	4	3	Keratin, type II cytoskeletal 6B	KRT6B	sp|P04259|K2C6B_HUMAN Keratin, type II cytoskeletal 6B OS=Homo sapiens GN=KRT6B PE=1 SV=5	1	51	4	3	42	17	47	35	27	38	39	39	34	25	26	29	42	38	37	2	0	3	2	1	1	3	1	1	0	2	1	2	0	1	1	0	2	1	0	0	3	1
P04264;CON__P04264	P04264;CON__P04264	64;62	64;62	46;44	Keratin, type II cytoskeletal 1	KRT1	sp|P04264|K2C1_HUMAN Keratin, type II cytoskeletal 1 OS=Homo sapiens GN=KRT1 PE=1 SV=6;	2	64	64	46	63	32	58	47	48	48	60	59	53	49	34	50	54	52	46	63	32	58	47	48	48	60	59	53	49	34	50	54	52	46	46	21	41	32	33	33	45	42
P04271	P04271	1	1	1	Protein S100-B	S100B	sp|P04271|S100B_HUMAN Protein S100-B OS=Homo sapiens GN=S100B PE=1 SV=2	1	1	1	1	0	0	0	1	1	1	0	0	0	0	0	0	1	0	1	0	0	0	1	1	1	0	0	0	0	0	0	1	0	1	0	0	0	1	1	1	0	0
P04406;O14556	P04406	21;1	21;1	21;1	Glyceraldehyde-3-phosphate dehydrogenase	GAPDH	sp|P04406|G3P_HUMAN Glyceraldehyde-3-phosphate dehydrogenase OS=Homo sapiens GN=GAPDH PE=1 SV=3	2	21	21	21	14	5	20	10	9	10	13	15	10	11	9	9	14	16	13	14	5	20	10	9	10	13	15	10	11	9	9	14	16	13	14	5	20	10	9	10	13	15
P04544	P04544	1	1	1			sp|P04544|NS1_HRSVA Non-structural protein 1 OS=Human respiratory syncytial virus A (strain A2) GN=1C PE=1 SV=1	1	1	1	1	0	1	1	0	0	0	0	0	0	0	0	0	0	1	1	0	1	1	0	0	0	0	0	0	0	0	0	0	1	1	0	1	1	0	0	0	0	0
P04545	P04545	16	16	5			sp|P04545|M21_HRSVA Matrix M2-1 OS=Human respiratory syncytial virus A (strain A2) GN=M2-1 PE=1 SV=1	1	16	16	5	12	6	16	0	0	1	1	1	0	0	0	1	7	11	7	12	6	16	0	0	1	1	1	0	0	0	1	7	11	7	5	2	5	0	0	1	0	0
P04632;Q96L46	P04632	8;2	8;2	8;2	Calpain small subunit 1	CAPNS1	sp|P04632|CPNS1_HUMAN Calpain small subunit 1 OS=Homo sapiens GN=CAPNS1 PE=1 SV=1	2	8	8	8	6	1	8	6	4	5	5	5	5	3	3	2	6	4	6	6	1	8	6	4	5	5	5	5	3	3	2	6	4	6	6	1	8	6	4	5	5	5
P04745;P19961;P04746	P04745;P19961;P04746	10;8;7	10;8;7	5;3;3	Alpha-amylase 1;Alpha-amylase 2B;Pancreatic alpha-amylase	AMY1A;AMY2B;AMY2A	sp|P04745|AMY1_HUMAN Alpha-amylase 1 OS=Homo sapiens GN=AMY1A PE=1 SV=2;sp|P19961|AMY2B_HUMAN Alpha-amylase 2B OS=Homo sapiens GN=AMY2B PE=1 SV=1;sp|P04746|AMYP_HUMAN Pancreatic alpha-amylase OS=Homo sapiens GN=AMY2A PE=1 SV=2	3	10	10	5	7	2	8	0	2	5	8	8	8	4	1	3	5	5	6	7	2	8	0	2	5	8	8	8	4	1	3	5	5	6	3	2	5	0	1	2	3	4
P04792	P04792	8	8	8	Heat shock protein beta-1	HSPB1	sp|P04792|HSPB1_HUMAN Heat shock protein beta-1 OS=Homo sapiens GN=HSPB1 PE=1 SV=2	1	8	8	8	8	1	6	3	2	2	5	7	7	1	1	3	6	7	4	8	1	6	3	2	2	5	7	7	1	1	3	6	7	4	8	1	6	3	2	2	5	7
P04899;P11488;P19087;A8MTJ3;P38405	P04899	20;2;2;2;1	20;2;2;2;1	14;0;0;0;0	Guanine nucleotide-binding protein G(i) subunit alpha-2	GNAI2	sp|P04899|GNAI2_HUMAN Guanine nucleotide-binding protein G(i) subunit alpha-2 OS=Homo sapiens GN=GNAI2 PE=1 SV=3	5	20	20	14	15	9	19	3	3	2	17	15	13	1	3	2	7	10	9	15	9	19	3	3	2	17	15	13	1	3	2	7	10	9	12	6	14	1	1	1	13	12
Q93077;Q7L7L0;P04908;Q96QV6;P16104;Q71UI9;P0C0S5;Q8IUE6	Q93077;Q7L7L0;P04908;Q96QV6;P16104	5;5;5;3;3;2;2;1	1;1;1;0;0;0;0;0	1;1;1;0;0;0;0;0	Histone H2A type 1-C;Histone H2A type 3;Histone H2A type 1-B/E;Histone H2A type 1-A;Histone H2AX	HIST1H2AC;HIST3H2A;HIST1H2AB;HIST1H2AA;H2AFX	sp|Q93077|H2A1C_HUMAN Histone H2A type 1-C OS=Homo sapiens GN=HIST1H2AC PE=1 SV=3;sp|Q7L7L0|H2A3_HUMAN Histone H2A type 3 OS=Homo sapiens GN=HIST3H2A PE=1 SV=3;sp|P04908|H2A1B_HUMAN Histone H2A type 1-B/E OS=Homo sapiens GN=HIST1H2AB PE=1 SV=2;sp|Q96QV6|H2	8	5	1	1	4	1	5	0	0	1	3	4	3	1	0	0	3	3	4	1	0	1	0	0	0	1	1	1	0	0	0	1	1	1	1	0	1	0	0	0	1	1
P05023	P05023	10	7	5	Sodium/potassium-transporting ATPase subunit alpha-1	ATP1A1	sp|P05023|AT1A1_HUMAN Sodium/potassium-transporting ATPase subunit alpha-1 OS=Homo sapiens GN=ATP1A1 PE=1 SV=1	1	10	7	5	8	2	7	1	3	3	8	9	8	1	0	3	5	4	4	5	1	5	1	2	2	6	6	5	0	0	2	3	2	2	3	0	4	1	1	1	4	4
P05026	P05026	7	7	7	Sodium/potassium-transporting ATPase subunit beta-1	ATP1B1	sp|P05026|AT1B1_HUMAN Sodium/potassium-transporting ATPase subunit beta-1 OS=Homo sapiens GN=ATP1B1 PE=1 SV=1	1	7	7	7	6	1	2	0	0	1	3	4	4	0	0	0	2	5	2	6	1	2	0	0	1	3	4	4	0	0	0	2	5	2	6	1	2	0	0	1	3	4
P05060	P05060	1	1	1	Secretogranin-1;PE-11;GAWK peptide;CCB peptide	CHGB	sp|P05060|SCG1_HUMAN Secretogranin-1 OS=Homo sapiens GN=CHGB PE=1 SV=2	1	1	1	1	0	0	0	1	1	1	0	0	1	1	1	1	1	1	1	0	0	0	1	1	1	0	0	1	1	1	1	1	1	1	0	0	0	1	1	1	0	0
P05067	P05067	21	21	20	Amyloid beta A4 protein;N-APP;Soluble APP-alpha;Soluble APP-beta;C99;Beta-amyloid protein 42;Beta-amyloid protein 40;C83;P3(42);P3(40);C80;Gamma-secretase C-terminal fragment 59;Gamma-secretase C-terminal fragment 57;Gamma-secretase C-terminal fragment 50;C31	APP	sp|P05067|A4_HUMAN Amyloid beta A4 protein OS=Homo sapiens GN=APP PE=1 SV=3	1	21	21	20	6	1	15	17	18	15	8	8	5	17	4	9	15	14	14	6	1	15	17	18	15	8	8	5	17	4	9	15	14	14	5	1	14	17	17	14	7	7
P05089	P05089	10	10	10	Arginase-1	ARG1	sp|P05089|ARGI1_HUMAN Arginase-1 OS=Homo sapiens GN=ARG1 PE=1 SV=2	1	10	10	10	7	2	8	1	1	5	10	8	6	2	2	3	6	4	3	7	2	8	1	1	5	10	8	6	2	2	3	6	4	3	7	2	8	1	1	5	10	8
P05091	P05091	15	12	12	Aldehyde dehydrogenase, mitochondrial	ALDH2	sp|P05091|ALDH2_HUMAN Aldehyde dehydrogenase, mitochondrial OS=Homo sapiens GN=ALDH2 PE=1 SV=2	1	15	12	12	8	4	12	9	10	8	5	5	5	7	6	2	9	7	5	5	3	9	6	7	5	3	2	3	4	3	1	7	5	3	5	3	9	6	7	5	3	2
P05109	P05109	10	10	10	Protein S100-A8;Protein S100-A8, N-terminally processed	S100A8	sp|P05109|S10A8_HUMAN Protein S100-A8 OS=Homo sapiens GN=S100A8 PE=1 SV=1	1	10	10	10	7	2	8	5	5	2	8	8	8	4	1	7	9	6	5	7	2	8	5	5	2	8	8	8	4	1	7	9	6	5	7	2	8	5	5	2	8	8
P05121	P05121	19	19	19	Plasminogen activator inhibitor 1	SERPINE1	sp|P05121|PAI1_HUMAN Plasminogen activator inhibitor 1 OS=Homo sapiens GN=SERPINE1 PE=1 SV=1	1	19	19	19	9	5	17	6	8	9	8	11	4	6	1	8	13	11	8	9	5	17	6	8	9	8	11	4	6	1	8	13	11	8	9	5	17	6	8	9	8	11
P12236;P05141;P12235;Q9H0C2	P12236;P05141;P12235;Q9H0C2	2;2;1;1	2;2;1;1	2;2;1;1	ADP/ATP translocase 3;ADP/ATP translocase 3, N-terminally processed;ADP/ATP translocase 2;ADP/ATP translocase 2, N-terminally processed;ADP/ATP translocase 1;ADP/ATP translocase 4;ADP/ATP translocase 4, N-terminally processed	SLC25A6;SLC25A5;SLC25A4;SLC25A31	sp|P12236|ADT3_HUMAN ADP/ATP translocase 3 OS=Homo sapiens GN=SLC25A6 PE=1 SV=4;sp|P05141|ADT2_HUMAN ADP/ATP translocase 2 OS=Homo sapiens GN=SLC25A5 PE=1 SV=7;sp|P12235|ADT1_HUMAN ADP/ATP translocase 1 OS=Homo sapiens GN=SLC25A4 PE=1 SV=4;sp|Q9H0C2|ADT4_H	4	2	2	2	0	0	2	0	0	0	0	2	2	0	0	0	0	0	0	0	0	2	0	0	0	0	2	2	0	0	0	0	0	0	0	0	2	0	0	0	0	2
P05154	P05154	2	2	2	Plasma serine protease inhibitor	SERPINA5	sp|P05154|IPSP_HUMAN Plasma serine protease inhibitor OS=Homo sapiens GN=SERPINA5 PE=1 SV=3	1	2	2	2	0	0	0	2	1	1	0	0	0	0	2	1	0	1	1	0	0	0	2	1	1	0	0	0	0	2	1	0	1	1	0	0	0	2	1	1	0	0
P05155	P05155	9	9	9	Plasma protease C1 inhibitor	SERPING1	sp|P05155|IC1_HUMAN Plasma protease C1 inhibitor OS=Homo sapiens GN=SERPING1 PE=1 SV=2	1	9	9	9	5	2	6	6	5	9	0	1	3	6	3	4	5	7	9	5	2	6	6	5	9	0	1	3	6	3	4	5	7	9	5	2	6	6	5	9	0	1
P05156	P05156	27	27	26	Complement factor I;Complement factor I heavy chain;Complement factor I light chain	CFI	sp|P05156|CFAI_HUMAN Complement factor I OS=Homo sapiens GN=CFI PE=1 SV=2	1	27	27	26	12	3	17	26	26	21	5	7	7	15	9	14	18	19	20	12	3	17	26	26	21	5	7	7	15	9	14	18	19	20	11	2	16	25	25	20	4	6
P05161	P05161	3	3	3	Ubiquitin-like protein ISG15	ISG15	sp|P05161|ISG15_HUMAN Ubiquitin-like protein ISG15 OS=Homo sapiens GN=ISG15 PE=1 SV=5	1	3	3	3	0	0	3	0	0	2	0	0	0	0	0	0	1	2	2	0	0	3	0	0	2	0	0	0	0	0	0	1	2	2	0	0	3	0	0	2	0	0
P05186	P05186	3	3	3	Alkaline phosphatase, tissue-nonspecific isozyme	ALPL	sp|P05186|PPBT_HUMAN Alkaline phosphatase, tissue-nonspecific isozyme OS=Homo sapiens GN=ALPL PE=1 SV=4	1	3	3	3	3	0	1	0	0	0	2	1	2	0	0	0	0	0	0	3	0	1	0	0	0	2	1	2	0	0	0	0	0	0	3	0	1	0	0	0	2	1
P05231	P05231	4	4	4	Interleukin-6	IL6	sp|P05231|IL6_HUMAN Interleukin-6 OS=Homo sapiens GN=IL6 PE=1 SV=1	1	4	4	4	3	1	3	0	0	0	0	2	2	0	0	0	1	1	1	3	1	3	0	0	0	0	2	2	0	0	0	1	1	1	3	1	3	0	0	0	0	2
P05362	P05362	2	2	2	Intercellular adhesion molecule 1	ICAM1	sp|P05362|ICAM1_HUMAN Intercellular adhesion molecule 1 OS=Homo sapiens GN=ICAM1 PE=1 SV=2	1	2	2	2	1	0	2	0	0	0	0	1	1	0	0	0	1	1	2	1	0	2	0	0	0	0	1	1	0	0	0	1	1	2	1	0	2	0	0	0	0	1
P05386	P05386	1	1	1	60S acidic ribosomal protein P1	RPLP1	sp|P05386|RLA1_HUMAN 60S acidic ribosomal protein P1 OS=Homo sapiens GN=RPLP1 PE=1 SV=1	1	1	1	1	1	1	1	1	1	0	1	1	1	0	0	0	0	1	1	1	1	1	1	1	0	1	1	1	0	0	0	0	1	1	1	1	1	1	1	0	1	1
P05387	P05387	2	2	2	60S acidic ribosomal protein P2	RPLP2	sp|P05387|RLA2_HUMAN 60S acidic ribosomal protein P2 OS=Homo sapiens GN=RPLP2 PE=1 SV=1	1	2	2	2	1	1	2	1	1	1	1	1	1	1	1	0	2	2	1	1	1	2	1	1	1	1	1	1	1	1	0	2	2	1	1	1	2	1	1	1	1	1
Q8NHW5;P05388	Q8NHW5;P05388	3;3	3;3	3;3	60S acidic ribosomal protein P0-like;60S acidic ribosomal protein P0	RPLP0P6;RPLP0	sp|Q8NHW5|RLA0L_HUMAN 60S acidic ribosomal protein P0-like OS=Homo sapiens GN=RPLP0P6 PE=5 SV=1;sp|P05388|RLA0_HUMAN 60S acidic ribosomal protein P0 OS=Homo sapiens GN=RPLP0 PE=1 SV=1	2	3	3	3	1	0	3	0	1	0	1	2	2	1	0	1	2	1	0	1	0	3	0	1	0	1	2	2	1	0	1	2	1	0	1	0	3	0	1	0	1	2
P05408	P05408	1	1	1	Neuroendocrine protein 7B2;N-terminal peptide;C-terminal peptide	SCG5	sp|P05408|7B2_HUMAN Neuroendocrine protein 7B2 OS=Homo sapiens GN=SCG5 PE=1 SV=2	1	1	1	1	0	0	0	1	1	0	0	0	0	0	0	0	1	1	0	0	0	0	1	1	0	0	0	0	0	0	0	1	1	0	0	0	0	1	1	0	0	0
P05783;CON__H-INV:HIT000015463	P05783	14;1	12;1	6;1	Keratin, type I cytoskeletal 18	KRT18	sp|P05783|K1C18_HUMAN Keratin, type I cytoskeletal 18 OS=Homo sapiens GN=KRT18 PE=1 SV=2	2	14	12	6	9	2	12	5	5	5	5	7	6	2	2	3	6	5	4	7	0	10	3	3	3	3	5	4	1	0	1	4	3	3	4	0	4	1	1	1	2	3
P06280	P06280	2	2	2	Alpha-galactosidase A	GLA	sp|P06280|AGAL_HUMAN Alpha-galactosidase A OS=Homo sapiens GN=GLA PE=1 SV=1	1	2	2	2	0	0	2	0	1	0	1	1	1	0	0	1	1	0	0	0	0	2	0	1	0	1	1	1	0	0	1	1	0	0	0	0	2	0	1	0	1	1
P06396;REV__Q6TDU7	P06396	46;1	46;1	20;1	Gelsolin	GSN	sp|P06396|GELS_HUMAN Gelsolin OS=Homo sapiens GN=GSN PE=1 SV=1	2	46	46	20	33	17	43	29	30	33	34	34	28	30	13	19	36	38	34	33	17	43	29	30	33	34	34	28	30	13	19	36	38	34	13	8	18	11	12	14	13	12
P06454	P06454	1	1	1	Prothymosin alpha;Prothymosin alpha, N-terminally processed;Thymosin alpha-1	PTMA	sp|P06454|PTMA_HUMAN Prothymosin alpha OS=Homo sapiens GN=PTMA PE=1 SV=2	1	1	1	1	1	0	1	0	1	1	0	0	0	1	0	0	0	1	1	1	0	1	0	1	1	0	0	0	1	0	0	0	1	1	1	0	1	0	1	1	0	0
P06576	P06576	24	24	24	ATP synthase subunit beta, mitochondrial	ATP5B	sp|P06576|ATPB_HUMAN ATP synthase subunit beta, mitochondrial OS=Homo sapiens GN=ATP5B PE=1 SV=3	1	24	24	24	19	8	21	14	12	13	16	11	13	17	6	12	14	22	16	19	8	21	14	12	13	16	11	13	17	6	12	14	22	16	19	8	21	14	12	13	16	11
P06681	P06681	4	4	4	Complement C2;Complement C2b fragment;Complement C2a fragment	C2	sp|P06681|CO2_HUMAN Complement C2 OS=Homo sapiens GN=C2 PE=1 SV=2	1	4	4	4	2	2	4	0	0	1	0	1	0	0	0	0	0	1	0	2	2	4	0	0	1	0	1	0	0	0	0	0	1	0	2	2	4	0	0	1	0	1
P06702	P06702	11	11	11	Protein S100-A9	S100A9	sp|P06702|S10A9_HUMAN Protein S100-A9 OS=Homo sapiens GN=S100A9 PE=1 SV=1	1	11	11	11	8	3	9	3	3	4	10	9	7	3	2	2	6	7	5	8	3	9	3	3	4	10	9	7	3	2	2	6	7	5	8	3	9	3	3	4	10	9
P06703	P06703	9	9	9	Protein S100-A6	S100A6	sp|P06703|S10A6_HUMAN Protein S100-A6 OS=Homo sapiens GN=S100A6 PE=1 SV=1	1	9	9	9	8	5	9	3	3	2	5	6	6	3	2	2	4	7	4	8	5	9	3	3	2	5	6	6	3	2	2	4	7	4	8	5	9	3	3	2	5	6
P06731;P31997	P06731	8;1	8;1	6;0	Carcinoembryonic antigen-related cell adhesion molecule 5	CEACAM5	sp|P06731|CEAM5_HUMAN Carcinoembryonic antigen-related cell adhesion molecule 5 OS=Homo sapiens GN=CEACAM5 PE=1 SV=3	2	8	8	6	7	4	8	0	0	0	4	6	4	0	0	0	4	6	6	7	4	8	0	0	0	4	6	4	0	0	0	4	6	6	5	3	6	0	0	0	2	4
P06733	P06733	39	39	35	Alpha-enolase	ENO1	sp|P06733|ENOA_HUMAN Alpha-enolase OS=Homo sapiens GN=ENO1 PE=1 SV=2	1	39	39	35	36	21	36	21	25	24	31	35	29	21	9	17	23	29	27	36	21	36	21	25	24	31	35	29	21	9	17	23	29	27	33	18	33	18	22	21	28	32
P06737	P06737	11	6	5	Glycogen phosphorylase, liver form	PYGL	sp|P06737|PYGL_HUMAN Glycogen phosphorylase, liver form OS=Homo sapiens GN=PYGL PE=1 SV=4	1	11	6	5	9	2	7	4	5	5	4	7	6	1	1	0	4	4	3	5	0	3	1	2	2	3	5	3	0	0	0	2	2	1	4	0	2	1	2	2	2	4
P06744;Q8N196	P06744	22;1	15;1	15;1	Glucose-6-phosphate isomerase	GPI	sp|P06744|G6PI_HUMAN Glucose-6-phosphate isomerase OS=Homo sapiens GN=GPI PE=1 SV=4	2	22	15	15	18	5	14	9	12	7	13	16	14	5	3	5	15	14	11	13	3	10	3	6	4	9	10	9	1	0	1	10	10	7	13	3	10	3	6	4	9	10
P06748	P06748	7	7	7	Nucleophosmin	NPM1	sp|P06748|NPM_HUMAN Nucleophosmin OS=Homo sapiens GN=NPM1 PE=1 SV=2	1	7	7	7	5	0	5	6	6	5	4	5	5	6	3	4	5	5	6	5	0	5	6	6	5	4	5	5	6	3	4	5	5	6	5	0	5	6	6	5	4	5
P06753	P06753	22	8	8	Tropomyosin alpha-3 chain	TPM3	sp|P06753|TPM3_HUMAN Tropomyosin alpha-3 chain OS=Homo sapiens GN=TPM3 PE=1 SV=2	1	22	8	8	11	2	15	19	19	19	11	14	12	19	13	16	20	17	18	4	0	6	5	5	5	2	4	4	7	4	6	7	7	6	4	0	6	5	5	5	2	4
P06865	P06865	17	17	17	Beta-hexosaminidase subunit alpha	HEXA	sp|P06865|HEXA_HUMAN Beta-hexosaminidase subunit alpha OS=Homo sapiens GN=HEXA PE=1 SV=2	1	17	17	17	13	5	17	9	11	10	9	11	10	8	3	4	10	9	10	13	5	17	9	11	10	9	11	10	8	3	4	10	9	10	13	5	17	9	11	10	9	11
Q16778;P33778;P23527;P06899;Q8N257;Q6DRA6;Q6DN03	Q16778;P33778;P23527;P06899;Q8N257	7;7;7;7;6;3;3	2;2;2;2;2;2;2	2;2;2;2;2;2;2	Histone H2B type 2-E;Histone H2B type 1-B;Histone H2B type 1-O;Histone H2B type 1-J;Histone H2B type 3-B	HIST2H2BE;HIST1H2BB;HIST1H2BO;HIST1H2BJ;HIST3H2BB	sp|Q16778|H2B2E_HUMAN Histone H2B type 2-E OS=Homo sapiens GN=HIST2H2BE PE=1 SV=3;sp|P33778|H2B1B_HUMAN Histone H2B type 1-B OS=Homo sapiens GN=HIST1H2BB PE=1 SV=2;sp|P23527|H2B1O_HUMAN Histone H2B type 1-O OS=Homo sapiens GN=HIST1H2BO PE=1 SV=3;sp|P06899|	7	7	2	2	6	2	6	0	1	0	6	7	5	1	1	1	5	6	4	1	0	1	0	0	0	1	2	2	0	0	0	1	1	0	1	0	1	0	0	0	1	2
P07093	P07093	3	3	3	Glia-derived nexin	SERPINE2	sp|P07093|GDN_HUMAN Glia-derived nexin OS=Homo sapiens GN=SERPINE2 PE=1 SV=1	1	3	3	3	0	1	3	0	0	0	2	1	1	0	0	0	2	0	0	0	1	3	0	0	0	2	1	1	0	0	0	2	0	0	0	1	3	0	0	0	2	1
P07108	P07108	9	9	9	Acyl-CoA-binding protein	DBI	sp|P07108|ACBP_HUMAN Acyl-CoA-binding protein OS=Homo sapiens GN=DBI PE=1 SV=2	1	9	9	9	5	1	6	3	3	2	3	4	2	2	1	1	3	3	2	5	1	6	3	3	2	3	4	2	2	1	1	3	3	2	5	1	6	3	3	2	3	4
P07195	P07195	19	18	18	L-lactate dehydrogenase B chain	LDHB	sp|P07195|LDHB_HUMAN L-lactate dehydrogenase B chain OS=Homo sapiens GN=LDHB PE=1 SV=2	1	19	18	18	17	13	19	9	13	12	13	17	15	9	3	8	17	11	16	16	12	18	8	12	11	12	16	14	8	3	7	16	10	15	16	12	18	8	12	11	12	16
P07203	P07203	2	2	2	Glutathione peroxidase 1	GPX1	sp|P07203|GPX1_HUMAN Glutathione peroxidase 1 OS=Homo sapiens GN=GPX1 PE=1 SV=4	1	2	2	2	0	0	1	1	1	0	0	1	0	0	0	0	1	0	0	0	0	1	1	1	0	0	1	0	0	0	0	1	0	0	0	0	1	1	1	0	0	1
P07237	P07237	33	33	33	Protein disulfide-isomerase	P4HB	sp|P07237|PDIA1_HUMAN Protein disulfide-isomerase OS=Homo sapiens GN=P4HB PE=1 SV=3	1	33	33	33	23	0	26	27	25	25	16	20	17	21	9	13	22	25	25	23	0	26	27	25	25	16	20	17	21	9	13	22	25	25	23	0	26	27	25	25	16	20
P07305	P07305	4	4	4	Histone H1.0;Histone H1.0, N-terminally processed	H1F0	sp|P07305|H10_HUMAN Histone H1.0 OS=Homo sapiens GN=H1F0 PE=1 SV=3	1	4	4	4	4	1	4	0	0	1	4	4	4	0	0	0	4	2	2	4	1	4	0	0	1	4	4	4	0	0	0	4	2	2	4	1	4	0	0	1	4	4
P07311	P07311	2	2	2	Acylphosphatase-1	ACYP1	sp|P07311|ACYP1_HUMAN Acylphosphatase-1 OS=Homo sapiens GN=ACYP1 PE=1 SV=2	1	2	2	2	0	0	0	2	2	2	0	0	0	2	2	1	1	2	2	0	0	0	2	2	2	0	0	0	2	2	1	1	2	2	0	0	0	2	2	2	0	0
P07339	P07339	32	32	32	Cathepsin D;Cathepsin D light chain;Cathepsin D heavy chain	CTSD	sp|P07339|CATD_HUMAN Cathepsin D OS=Homo sapiens GN=CTSD PE=1 SV=1	1	32	32	32	26	16	31	29	30	28	24	23	17	26	12	21	27	29	29	26	16	31	29	30	28	24	23	17	26	12	21	27	29	29	26	16	31	29	30	28	24	23
P07355;A6NMY6	P07355;A6NMY6	38;27	38;27	38;27	Annexin A2;Putative annexin A2-like protein	ANXA2;ANXA2P2	sp|P07355|ANXA2_HUMAN Annexin A2 OS=Homo sapiens GN=ANXA2 PE=1 SV=2;sp|A6NMY6|AXA2L_HUMAN Putative annexin A2-like protein OS=Homo sapiens GN=ANXA2P2 PE=5 SV=2	2	38	38	38	34	21	33	9	10	19	31	35	32	10	5	10	29	32	27	34	21	33	9	10	19	31	35	32	10	5	10	29	32	27	34	21	33	9	10	19	31	35
P07384	P07384	23	23	23	Calpain-1 catalytic subunit	CAPN1	sp|P07384|CAN1_HUMAN Calpain-1 catalytic subunit OS=Homo sapiens GN=CAPN1 PE=1 SV=1	1	23	23	23	11	4	21	8	8	7	9	14	12	3	2	6	7	14	12	11	4	21	8	8	7	9	14	12	3	2	6	7	14	12	11	4	21	8	8	7	9	14
P07437;A6NNZ2;CON__ENSEMBL:ENSBTAP00000025008;Q9H4B7	P07437	28;8;5;5	5;0;0;0	4;0;0;0	Tubulin beta chain	TUBB	sp|P07437|TBB5_HUMAN Tubulin beta chain OS=Homo sapiens GN=TUBB PE=1 SV=2	4	28	5	4	20	9	25	22	21	19	18	18	17	19	8	16	22	23	19	4	3	3	4	5	5	4	4	4	5	4	4	5	5	4	3	2	2	3	4	4	3	3
P07585	P07585	3	3	3	Decorin	DCN	sp|P07585|PGS2_HUMAN Decorin OS=Homo sapiens GN=DCN PE=1 SV=1	1	3	3	3	1	0	1	3	3	1	0	0	0	2	0	1	3	1	0	1	0	1	3	3	1	0	0	0	2	0	1	3	1	0	1	0	1	3	3	1	0	0
P07602	P07602	31	31	31	Prosaposin;Saposin-A;Saposin-B-Val;Saposin-B;Saposin-C;Saposin-D	PSAP	sp|P07602|SAP_HUMAN Prosaposin OS=Homo sapiens GN=PSAP PE=1 SV=2	1	31	31	31	22	7	28	21	26	27	19	18	16	23	10	12	19	25	23	22	7	28	21	26	27	19	18	16	23	10	12	19	25	23	22	7	28	21	26	27	19	18
P07686	P07686	25	25	25	Beta-hexosaminidase subunit beta;Beta-hexosaminidase subunit beta chain B;Beta-hexosaminidase subunit beta chain A	HEXB	sp|P07686|HEXB_HUMAN Beta-hexosaminidase subunit beta OS=Homo sapiens GN=HEXB PE=1 SV=3	1	25	25	25	15	3	19	13	16	12	12	14	13	12	4	7	16	17	11	15	3	19	13	16	12	12	14	13	12	4	7	16	17	11	15	3	19	13	16	12	12	14
P07711;Q5NE16;P43235	P07711	7;1;1	7;1;1	6;0;0	Cathepsin L1;Cathepsin L1 heavy chain;Cathepsin L1 light chain	CTSL	sp|P07711|CATL1_HUMAN Cathepsin L1 OS=Homo sapiens GN=CTSL PE=1 SV=2	3	7	7	6	5	1	4	4	4	4	5	2	2	0	1	2	4	3	3	5	1	4	4	4	4	5	2	2	0	1	2	4	3	3	5	1	4	3	3	3	4	2
P07737	P07737	11	11	7	Profilin-1	PFN1	sp|P07737|PROF1_HUMAN Profilin-1 OS=Homo sapiens GN=PFN1 PE=1 SV=2	1	11	11	7	8	4	7	6	9	5	7	8	5	2	1	2	7	6	8	8	4	7	6	9	5	7	8	5	2	1	2	7	6	8	6	3	6	2	5	3	6	6
P07741	P07741	3	3	3	Adenine phosphoribosyltransferase	APRT	sp|P07741|APT_HUMAN Adenine phosphoribosyltransferase OS=Homo sapiens GN=APRT PE=1 SV=2	1	3	3	3	1	0	0	2	2	1	1	1	0	2	0	1	0	1	1	1	0	0	2	2	1	1	1	0	2	0	1	0	1	1	1	0	0	2	2	1	1	1
P07858	P07858	24	24	24	Cathepsin B;Cathepsin B light chain;Cathepsin B heavy chain	CTSB	sp|P07858|CATB_HUMAN Cathepsin B OS=Homo sapiens GN=CTSB PE=1 SV=3	1	24	24	24	18	6	22	20	20	20	17	13	7	18	3	9	21	21	20	18	6	22	20	20	20	17	13	7	18	3	9	21	21	20	18	6	22	20	20	20	17	13
P07900;Q14568;Q58FG0;Q58FF6;Q58FG1	P07900	51;8;6;4;2	51;8;6;4;2	34;1;3;0;1	Heat shock protein HSP 90-alpha	HSP90AA1	sp|P07900|HS90A_HUMAN Heat shock protein HSP 90-alpha OS=Homo sapiens GN=HSP90AA1 PE=1 SV=5	5	51	51	34	23	14	45	40	42	41	21	23	19	38	21	27	39	42	35	23	14	45	40	42	41	21	23	19	38	21	27	39	42	35	15	9	30	27	28	28	14	14
P07910;P0DMR1;O60812;B7ZW38;B2RXH8	P07910	3;1;1;1;1	3;1;1;1;1	3;1;1;1;1	Heterogeneous nuclear ribonucleoproteins C1/C2	HNRNPC	sp|P07910|HNRPC_HUMAN Heterogeneous nuclear ribonucleoproteins C1/C2 OS=Homo sapiens GN=HNRNPC PE=1 SV=4	5	3	3	3	1	2	2	2	2	2	1	1	1	3	1	1	1	1	2	1	2	2	2	2	2	1	1	1	3	1	1	1	1	2	1	2	2	2	2	2	1	1
P07942	P07942	3	3	3	Laminin subunit beta-1	LAMB1	sp|P07942|LAMB1_HUMAN Laminin subunit beta-1 OS=Homo sapiens GN=LAMB1 PE=1 SV=2	1	3	3	3	0	0	1	3	2	2	0	0	0	2	0	0	0	0	2	0	0	1	3	2	2	0	0	0	2	0	0	0	0	2	0	0	1	3	2	2	0	0
P07947;P06241;P06239	P07947	8;3;1	6;2;1	4;1;0	Tyrosine-protein kinase Yes	YES1	sp|P07947|YES_HUMAN Tyrosine-protein kinase Yes OS=Homo sapiens GN=YES1 PE=1 SV=3	3	8	6	4	4	2	8	0	0	0	4	5	5	0	0	0	3	1	2	2	1	6	0	0	0	3	3	3	0	0	0	2	1	1	1	0	4	0	0	0	2	2
P07948;P08631	P07948	18;3	18;3	16;1	Tyrosine-protein kinase Lyn	LYN	sp|P07948|LYN_HUMAN Tyrosine-protein kinase Lyn OS=Homo sapiens GN=LYN PE=1 SV=3	2	18	18	16	16	5	14	0	0	0	12	13	12	0	0	0	4	9	7	16	5	14	0	0	0	12	13	12	0	0	0	4	9	7	14	4	12	0	0	0	11	11
P07954	P07954	9	9	9	Fumarate hydratase, mitochondrial	FH	sp|P07954|FUMH_HUMAN Fumarate hydratase, mitochondrial OS=Homo sapiens GN=FH PE=1 SV=3	1	9	9	9	8	2	6	1	3	3	6	7	7	0	1	3	3	5	4	8	2	6	1	3	3	6	7	7	0	1	3	3	5	4	8	2	6	1	3	3	6	7
P07996;CON__Q28194;P35442	P07996;CON__Q28194	7;6;1	7;6;1	7;6;1	Thrombospondin-1	THBS1	sp|P07996|TSP1_HUMAN Thrombospondin-1 OS=Homo sapiens GN=THBS1 PE=1 SV=2;	3	7	7	7	1	2	4	0	0	0	6	6	5	0	1	1	2	1	0	1	2	4	0	0	0	6	6	5	0	1	1	2	1	0	1	2	4	0	0	0	6	6
P07998	P07998	3	3	3	Ribonuclease pancreatic	RNASE1	sp|P07998|RNAS1_HUMAN Ribonuclease pancreatic OS=Homo sapiens GN=RNASE1 PE=1 SV=4	1	3	3	3	3	0	1	3	1	3	2	3	2	3	1	2	2	3	1	3	0	1	3	1	3	2	3	2	3	1	2	2	3	1	3	0	1	3	1	3	2	3
P08107	P08107	37	37	21	Heat shock 70 kDa protein 1A	HSPA1A	sp|P08107|HSP71_HUMAN Heat shock 70 kDa protein 1A/1B OS=Homo sapiens GN=HSPA1A PE=1 SV=5	1	37	37	21	25	10	34	26	26	27	21	23	19	24	15	20	32	31	30	25	10	34	26	26	27	21	23	19	24	15	20	32	31	30	10	3	19	12	12	14	10	11
P08118	P08118	6	6	6	Beta-microseminoprotein	MSMB	sp|P08118|MSMB_HUMAN Beta-microseminoprotein OS=Homo sapiens GN=MSMB PE=1 SV=1	1	6	6	6	5	0	5	5	6	3	5	1	1	6	2	2	5	4	4	5	0	5	5	6	3	5	1	1	6	2	2	5	4	4	5	0	5	5	6	3	5	1
P08123	P08123	4	4	4	Collagen alpha-2(I) chain	COL1A2	sp|P08123|CO1A2_HUMAN Collagen alpha-2(I) chain OS=Homo sapiens GN=COL1A2 PE=1 SV=7	1	4	4	4	0	0	0	3	4	2	1	1	1	3	1	1	3	2	3	0	0	0	3	4	2	1	1	1	3	1	1	3	2	3	0	0	0	3	4	2	1	1
P08133	P08133	2	2	2	Annexin A6	ANXA6	sp|P08133|ANXA6_HUMAN Annexin A6 OS=Homo sapiens GN=ANXA6 PE=1 SV=3	1	2	2	2	0	0	0	1	2	0	0	0	0	0	0	0	0	0	0	0	0	0	1	2	0	0	0	0	0	0	0	0	0	0	0	0	0	1	2	0	0	0
P08134;P62745	P08134	11;2	3;0	3;0	Rho-related GTP-binding protein RhoC	RHOC	sp|P08134|RHOC_HUMAN Rho-related GTP-binding protein RhoC OS=Homo sapiens GN=RHOC PE=1 SV=1	2	11	3	3	8	4	11	7	6	3	7	5	4	3	2	4	7	7	7	2	1	3	1	1	0	1	1	1	0	0	1	2	1	2	2	1	3	1	1	0	1	1
P08174	P08174	12	12	12	Complement decay-accelerating factor	CD55	sp|P08174|DAF_HUMAN Complement decay-accelerating factor OS=Homo sapiens GN=CD55 PE=1 SV=4	1	12	12	12	8	2	12	0	1	0	8	8	7	0	0	0	9	8	6	8	2	12	0	1	0	8	8	7	0	0	0	9	8	6	8	2	12	0	1	0	8	8
P08236	P08236	5	5	5	Beta-glucuronidase	GUSB	sp|P08236|BGLR_HUMAN Beta-glucuronidase OS=Homo sapiens GN=GUSB PE=1 SV=2	1	5	5	5	2	1	5	0	1	0	2	2	2	0	0	0	2	2	0	2	1	5	0	1	0	2	2	2	0	0	0	2	2	0	2	1	5	0	1	0	2	2
P08237;P17858	P08237;P17858	3;2	3;2	2;1	ATP-dependent 6-phosphofructokinase, muscle type;ATP-dependent 6-phosphofructokinase, liver type	PFKM;PFKL	sp|P08237|PFKAM_HUMAN ATP-dependent 6-phosphofructokinase, muscle type OS=Homo sapiens GN=PFKM PE=1 SV=2;sp|P17858|PFKAL_HUMAN ATP-dependent 6-phosphofructokinase, liver type OS=Homo sapiens GN=PFKL PE=1 SV=6	2	3	3	2	0	0	0	1	2	0	0	0	1	0	0	1	1	2	1	0	0	0	1	2	0	0	0	1	0	0	1	1	2	1	0	0	0	1	1	0	0	0
P08238;Q58FF7	P08238	39;14	22;5	19;5	Heat shock protein HSP 90-beta	HSP90AB1	sp|P08238|HS90B_HUMAN Heat shock protein HSP 90-beta OS=Homo sapiens GN=HSP90AB1 PE=1 SV=4	2	39	22	19	21	10	35	26	28	24	16	21	16	23	14	20	26	25	21	13	5	20	13	14	11	9	12	10	10	7	11	13	13	10	11	4	17	11	12	9	8	10
P08253	P08253	7	7	7	72 kDa type IV collagenase;PEX	MMP2	sp|P08253|MMP2_HUMAN 72 kDa type IV collagenase OS=Homo sapiens GN=MMP2 PE=1 SV=2	1	7	7	7	2	2	7	4	6	4	1	1	3	5	3	6	5	7	4	2	2	7	4	6	4	1	1	3	5	3	6	5	7	4	2	2	7	4	6	4	1	1
P08571	P08571	9	9	9	Monocyte differentiation antigen CD14;Monocyte differentiation antigen CD14, urinary form;Monocyte differentiation antigen CD14, membrane-bound form	CD14	sp|P08571|CD14_HUMAN Monocyte differentiation antigen CD14 OS=Homo sapiens GN=CD14 PE=1 SV=2	1	9	9	9	8	1	8	0	1	0	6	6	7	0	0	2	5	4	1	8	1	8	0	1	0	6	6	7	0	0	2	5	4	1	8	1	8	0	1	0	6	6
P08581	P08581	11	11	10	Hepatocyte growth factor receptor	MET	sp|P08581|MET_HUMAN Hepatocyte growth factor receptor OS=Homo sapiens GN=MET PE=1 SV=4	1	11	11	10	2	0	4	7	10	8	5	4	4	9	3	6	4	6	7	2	0	4	7	10	8	5	4	4	9	3	6	4	6	7	1	0	3	7	10	8	4	3
P08603;Q03591;Q02985	P08603	52;4;1	52;4;1	52;4;1	Complement factor H	CFH	sp|P08603|CFAH_HUMAN Complement factor H OS=Homo sapiens GN=CFH PE=1 SV=4	3	52	52	52	31	6	39	37	43	44	24	30	28	47	18	29	38	39	45	31	6	39	37	43	44	24	30	28	47	18	29	38	39	45	31	6	39	37	43	44	24	30
P08670;P41219	P08670	41;5	38;3	34;3	Vimentin	VIM	sp|P08670|VIME_HUMAN Vimentin OS=Homo sapiens GN=VIM PE=1 SV=4	2	41	38	34	13	5	13	40	40	36	5	10	15	35	20	26	29	33	33	10	4	10	37	37	33	3	7	12	32	17	24	26	30	30	9	4	8	33	33	29	3	6
P08754	P08754	14	8	8	Guanine nucleotide-binding protein G(k) subunit alpha	GNAI3	sp|P08754|GNAI3_HUMAN Guanine nucleotide-binding protein G(k) subunit alpha OS=Homo sapiens GN=GNAI3 PE=1 SV=3	1	14	8	8	11	8	13	2	2	2	11	10	9	1	2	1	5	4	4	8	5	8	0	0	1	7	7	5	0	0	0	3	2	1	8	5	8	0	0	1	7	7
P08758	P08758	21	21	21	Annexin A5	ANXA5	sp|P08758|ANXA5_HUMAN Annexin A5 OS=Homo sapiens GN=ANXA5 PE=1 SV=2	1	21	21	21	19	7	21	2	3	2	16	18	15	1	0	1	14	13	6	19	7	21	2	3	2	16	18	15	1	0	1	14	13	6	19	7	21	2	3	2	16	18
P08865	P08865	5	5	5	40S ribosomal protein SA	RPSA	sp|P08865|RSSA_HUMAN 40S ribosomal protein SA OS=Homo sapiens GN=RPSA PE=1 SV=4	1	5	5	5	2	1	5	3	4	2	1	4	1	4	2	3	2	4	4	2	1	5	3	4	2	1	4	1	4	2	3	2	4	4	2	1	5	3	4	2	1	4
P08962	P08962	1	1	1	CD63 antigen	CD63	sp|P08962|CD63_HUMAN CD63 antigen OS=Homo sapiens GN=CD63 PE=1 SV=2	1	1	1	1	1	0	1	0	0	0	1	1	1	0	0	0	1	1	1	1	0	1	0	0	0	1	1	1	0	0	0	1	1	1	1	0	1	0	0	0	1	1
P09104	P09104	16	12	11	Gamma-enolase	ENO2	sp|P09104|ENOG_HUMAN Gamma-enolase OS=Homo sapiens GN=ENO2 PE=1 SV=3	1	16	12	11	9	5	9	12	12	15	4	5	8	15	8	10	9	11	13	6	2	6	9	9	12	1	2	5	12	5	6	7	8	10	5	2	5	8	8	11	1	2
P09210;Q16772;Q7RTV2	P09210;Q16772	12;7;4	12;7;4	1;0;0	Glutathione S-transferase A2;Glutathione S-transferase A3	GSTA2;GSTA3	sp|P09210|GSTA2_HUMAN Glutathione S-transferase A2 OS=Homo sapiens GN=GSTA2 PE=1 SV=4;sp|Q16772|GSTA3_HUMAN Glutathione S-transferase A3 OS=Homo sapiens GN=GSTA3 PE=1 SV=3	3	12	12	1	5	4	12	0	7	6	1	3	2	1	2	0	8	7	7	5	4	12	0	7	6	1	3	2	1	2	0	8	7	7	0	0	1	0	0	1	0	0
P09211	P09211	15	15	15	Glutathione S-transferase P	GSTP1	sp|P09211|GSTP1_HUMAN Glutathione S-transferase P OS=Homo sapiens GN=GSTP1 PE=1 SV=2	1	15	15	15	11	6	13	10	12	11	7	11	10	9	4	9	10	12	13	11	6	13	10	12	11	7	11	10	9	4	9	10	12	13	11	6	13	10	12	11	7	11
P09237	P09237	5	5	5	Matrilysin	MMP7	sp|P09237|MMP7_HUMAN Matrilysin OS=Homo sapiens GN=MMP7 PE=1 SV=1	1	5	5	5	2	0	4	2	3	4	3	1	1	2	1	3	3	2	1	2	0	4	2	3	4	3	1	1	2	1	3	3	2	1	2	0	4	2	3	4	3	1
P09238;P08254	P09238	19;3	19;3	19;3	Stromelysin-2	MMP10	sp|P09238|MMP10_HUMAN Stromelysin-2 OS=Homo sapiens GN=MMP10 PE=1 SV=1	2	19	19	19	13	4	18	6	6	11	10	9	10	5	1	2	14	12	14	13	4	18	6	6	11	10	9	10	5	1	2	14	12	14	13	4	18	6	6	11	10	9
P09341	P09341	7	7	6	Growth-regulated alpha protein;GRO-alpha(4-73);GRO-alpha(5-73);GRO-alpha(6-73)	CXCL1	sp|P09341|GROA_HUMAN Growth-regulated alpha protein OS=Homo sapiens GN=CXCL1 PE=1 SV=1	1	7	7	6	4	2	7	7	7	6	2	4	3	6	2	5	6	7	5	4	2	7	7	7	6	2	4	3	6	2	5	6	7	5	4	2	6	6	6	5	2	4
P09382	P09382	3	3	3	Galectin-1	LGALS1	sp|P09382|LEG1_HUMAN Galectin-1 OS=Homo sapiens GN=LGALS1 PE=1 SV=2	1	3	3	3	1	0	3	3	1	1	3	2	2	1	0	1	0	1	1	1	0	3	3	1	1	3	2	2	1	0	1	0	1	1	1	0	3	3	1	1	3	2
P09417	P09417	5	5	5	Dihydropteridine reductase	QDPR	sp|P09417|DHPR_HUMAN Dihydropteridine reductase OS=Homo sapiens GN=QDPR PE=1 SV=2	1	5	5	5	0	0	0	4	5	4	0	0	2	5	3	3	5	4	4	0	0	0	4	5	4	0	0	2	5	3	3	5	4	4	0	0	0	4	5	4	0	0
P09429;P26583	P09429	10;2	10;2	4;1	High mobility group protein B1	HMGB1	sp|P09429|HMGB1_HUMAN High mobility group protein B1 OS=Homo sapiens GN=HMGB1 PE=1 SV=3	2	10	10	4	3	0	4	8	10	6	1	4	1	9	1	1	6	7	9	3	0	4	8	10	6	1	4	1	9	1	1	6	7	9	1	0	2	3	4	4	0	2
P09455	P09455	5	5	5	Retinol-binding protein 1	RBP1	sp|P09455|RET1_HUMAN Retinol-binding protein 1 OS=Homo sapiens GN=RBP1 PE=1 SV=2	1	5	5	5	0	1	1	5	5	5	0	0	1	2	4	5	3	3	4	0	1	1	5	5	5	0	0	1	2	4	5	3	3	4	0	1	1	5	5	5	0	0
P09471	P09471	3	1	1	Guanine nucleotide-binding protein G(o) subunit alpha	GNAO1	sp|P09471|GNAO_HUMAN Guanine nucleotide-binding protein G(o) subunit alpha OS=Homo sapiens GN=GNAO1 PE=1 SV=4	1	3	1	1	1	2	2	3	3	2	1	1	2	1	1	1	1	2	3	0	0	0	1	1	1	0	0	0	0	0	0	0	0	1	0	0	0	1	1	1	0	0
P09486	P09486	1	1	1	SPARC	SPARC	sp|P09486|SPRC_HUMAN SPARC OS=Homo sapiens GN=SPARC PE=1 SV=1	1	1	1	1	0	0	0	0	0	0	0	0	0	1	1	1	0	1	0	0	0	0	0	0	0	0	0	0	1	1	1	0	1	0	0	0	0	0	0	0	0	0
P09488	P09488	3	2	2	Glutathione S-transferase Mu 1	GSTM1	sp|P09488|GSTM1_HUMAN Glutathione S-transferase Mu 1 OS=Homo sapiens GN=GSTM1 PE=1 SV=3	1	3	2	2	0	0	1	3	3	3	0	0	0	3	0	0	2	2	3	0	0	0	2	2	2	0	0	0	2	0	0	2	1	2	0	0	0	2	2	2	0	0
P09493	P09493	25	11	9	Tropomyosin alpha-1 chain	TPM1	sp|P09493|TPM1_HUMAN Tropomyosin alpha-1 chain OS=Homo sapiens GN=TPM1 PE=1 SV=2	1	25	11	9	6	2	8	23	24	25	7	8	11	24	14	20	22	19	21	0	0	1	9	10	11	1	0	2	11	4	8	8	8	9	0	0	0	7	8	9	0	0
P09525	P09525	8	8	8	Annexin A4	ANXA4	sp|P09525|ANXA4_HUMAN Annexin A4 OS=Homo sapiens GN=ANXA4 PE=1 SV=4	1	8	8	8	6	2	6	0	0	0	5	7	5	0	0	0	0	3	0	6	2	6	0	0	0	5	7	5	0	0	0	0	3	0	6	2	6	0	0	0	5	7
P09543	P09543	4	4	4	2,3-cyclic-nucleotide 3-phosphodiesterase	CNP	sp|P09543|CN37_HUMAN 2,3-cyclic-nucleotide 3-phosphodiesterase OS=Homo sapiens GN=CNP PE=1 SV=2	1	4	4	4	3	0	2	0	0	0	3	2	2	0	0	0	0	0	0	3	0	2	0	0	0	3	2	2	0	0	0	0	0	0	3	0	2	0	0	0	3	2
P09603	P09603	1	1	1	Macrophage colony-stimulating factor 1;Processed macrophage colony-stimulating factor 1	CSF1	sp|P09603|CSF1_HUMAN Macrophage colony-stimulating factor 1 OS=Homo sapiens GN=CSF1 PE=1 SV=2	1	1	1	1	1	0	1	1	1	1	0	1	0	1	0	0	0	1	1	1	0	1	1	1	1	0	1	0	1	0	0	0	1	1	1	0	1	1	1	1	0	1
P09622	P09622	10	10	10	Dihydrolipoyl dehydrogenase, mitochondrial	DLD	sp|P09622|DLDH_HUMAN Dihydrolipoyl dehydrogenase, mitochondrial OS=Homo sapiens GN=DLD PE=1 SV=2	1	10	10	10	6	1	9	1	1	5	4	6	4	2	0	1	4	5	6	6	1	9	1	1	5	4	6	4	2	0	1	4	5	6	6	1	9	1	1	5	4	6
P09651;Q32P51	P09651;Q32P51	7;4	7;4	7;4	Heterogeneous nuclear ribonucleoprotein A1;Heterogeneous nuclear ribonucleoprotein A1, N-terminally processed;Heterogeneous nuclear ribonucleoprotein A1-like 2	HNRNPA1;HNRNPA1L2	sp|P09651|ROA1_HUMAN Heterogeneous nuclear ribonucleoprotein A1 OS=Homo sapiens GN=HNRNPA1 PE=1 SV=5;sp|Q32P51|RA1L2_HUMAN Heterogeneous nuclear ribonucleoprotein A1-like 2 OS=Homo sapiens GN=HNRNPA1L2 PE=2 SV=2	2	7	7	7	5	1	5	3	4	3	4	2	3	5	2	2	5	1	3	5	1	5	3	4	3	4	2	3	5	2	2	5	1	3	5	1	5	3	4	3	4	2
P09668	P09668	17	17	17	Pro-cathepsin H;Cathepsin H mini chain;Cathepsin H;Cathepsin H heavy chain;Cathepsin H light chain	CTSH	sp|P09668|CATH_HUMAN Pro-cathepsin H OS=Homo sapiens GN=CTSH PE=1 SV=4	1	17	17	17	7	2	12	13	14	13	6	7	6	12	6	9	13	11	8	7	2	12	13	14	13	6	7	6	12	6	9	13	11	8	7	2	12	13	14	13	6	7
P09758	P09758	6	6	6	Tumor-associated calcium signal transducer 2	TACSTD2	sp|P09758|TACD2_HUMAN Tumor-associated calcium signal transducer 2 OS=Homo sapiens GN=TACSTD2 PE=1 SV=3	1	6	6	6	5	0	5	1	2	4	5	2	2	3	0	0	3	4	3	5	0	5	1	2	4	5	2	2	3	0	0	3	4	3	5	0	5	1	2	4	5	2
P09871	P09871	9	9	9	Complement C1s subcomponent;Complement C1s subcomponent heavy chain;Complement C1s subcomponent light chain	C1S	sp|P09871|C1S_HUMAN Complement C1s subcomponent OS=Homo sapiens GN=C1S PE=1 SV=1	1	9	9	9	5	3	8	5	4	5	2	3	2	4	3	3	7	5	4	5	3	8	5	4	5	2	3	2	4	3	3	7	5	4	5	3	8	5	4	5	2	3
P09919	P09919	2	2	2	Granulocyte colony-stimulating factor	CSF3	sp|P09919|CSF3_HUMAN Granulocyte colony-stimulating factor OS=Homo sapiens GN=CSF3 PE=1 SV=1	1	2	2	2	2	0	2	1	1	1	0	1	1	1	0	1	1	1	2	2	0	2	1	1	1	0	1	1	1	0	1	1	1	2	2	0	2	1	1	1	0	1
P09936	P09936	13	13	13	Ubiquitin carboxyl-terminal hydrolase isozyme L1	UCHL1	sp|P09936|UCHL1_HUMAN Ubiquitin carboxyl-terminal hydrolase isozyme L1 OS=Homo sapiens GN=UCHL1 PE=1 SV=2	1	13	13	13	0	0	0	13	13	11	0	0	5	9	5	7	11	11	11	0	0	0	13	13	11	0	0	5	9	5	7	11	11	11	0	0	0	13	13	11	0	0
P09960	P09960	17	17	17	Leukotriene A-4 hydrolase	LTA4H	sp|P09960|LKHA4_HUMAN Leukotriene A-4 hydrolase OS=Homo sapiens GN=LTA4H PE=1 SV=2	1	17	17	17	13	5	14	2	4	2	8	12	9	2	3	4	8	10	7	13	5	14	2	4	2	8	12	9	2	3	4	8	10	7	13	5	14	2	4	2	8	12
P09972	P09972	20	16	16	Fructose-bisphosphate aldolase C	ALDOC	sp|P09972|ALDOC_HUMAN Fructose-bisphosphate aldolase C OS=Homo sapiens GN=ALDOC PE=1 SV=2	1	20	16	16	10	2	7	17	18	16	6	9	9	16	9	13	15	14	15	6	1	5	14	15	13	2	6	6	14	7	10	11	12	13	6	1	5	14	15	13	2	6
P0C0L4	P0C0L4	67	67	3	Complement C4-A;Complement C4 beta chain;Complement C4-A alpha chain;C4a anaphylatoxin;C4b-A;C4d-A;Complement C4 gamma chain	C4A	sp|P0C0L4|CO4A_HUMAN Complement C4-A OS=Homo sapiens GN=C4A PE=1 SV=2	1	67	67	3	27	20	66	7	15	22	19	25	20	5	4	8	33	46	27	27	20	66	7	15	22	19	25	20	5	4	8	33	46	27	1	2	3	0	0	0	1	1
P0C0L5	P0C0L5	66	3	3	Complement C4-B;Complement C4 beta chain;Complement C4-B alpha chain;C4a anaphylatoxin;C4b-B;C4d-B;Complement C4 gamma chain	C4B	sp|P0C0L5|CO4B_HUMAN Complement C4-B OS=Homo sapiens GN=C4B PE=1 SV=2	1	66	3	3	26	19	65	6	16	22	18	24	19	4	3	7	32	44	26	0	1	3	0	2	1	0	0	0	0	0	0	0	1	1	0	1	3	0	2	1	0	0
Q99878;Q96KK5;Q9BTM1;Q16777;Q6FI13;P20671;P0C0S8	Q99878;Q96KK5;Q9BTM1;Q16777;Q6FI13;P20671;P0C0S8	6;6;6;6;6;6;6	6;6;6;6;6;6;6	2;2;2;2;2;2;2	Histone H2A type 1-J;Histone H2A type 1-H;Histone H2A.J;Histone H2A type 2-C;Histone H2A type 2-A;Histone H2A type 1-D;Histone H2A type 1	HIST1H2AJ;HIST1H2AH;H2AFJ;HIST2H2AC;HIST2H2AA3;HIST1H2AD;HIST1H2AG	sp|Q99878|H2A1J_HUMAN Histone H2A type 1-J OS=Homo sapiens GN=HIST1H2AJ PE=1 SV=3;sp|Q96KK5|H2A1H_HUMAN Histone H2A type 1-H OS=Homo sapiens GN=HIST1H2AH PE=1 SV=3;sp|Q9BTM1|H2AJ_HUMAN Histone H2A.J OS=Homo sapiens GN=H2AFJ PE=1 SV=1;sp|Q16777|H2A2C_HUMAN	7	6	6	2	4	1	6	0	0	1	4	5	3	1	0	0	4	4	3	4	1	6	0	0	1	4	5	3	1	0	0	4	4	3	1	0	2	0	0	0	2	2
P62987;P62979;P0CG47;P0CG48	P62987;P62979;P0CG47;P0CG48	7;7;7;7	7;7;7;7	7;7;7;7	Ubiquitin-60S ribosomal protein L40;Ubiquitin;60S ribosomal protein L40;Ubiquitin-40S ribosomal protein S27a;Ubiquitin;40S ribosomal protein S27a;Polyubiquitin-B;Ubiquitin;Polyubiquitin-C;Ubiquitin	UBA52;RPS27A;UBB;UBC	sp|P62987|RL40_HUMAN Ubiquitin-60S ribosomal protein L40 OS=Homo sapiens GN=UBA52 PE=1 SV=2;sp|P62979|RS27A_HUMAN Ubiquitin-40S ribosomal protein S27a OS=Homo sapiens GN=RPS27A PE=1 SV=2;sp|P0CG47|UBB_HUMAN Polyubiquitin-B OS=Homo sapiens GN=UBB PE=1 SV=1;	4	7	7	7	7	4	7	6	6	6	4	7	5	6	6	5	6	6	5	7	4	7	6	6	6	4	7	5	6	6	5	6	6	5	7	4	7	6	6	6	4	7
P0DJI8	P0DJI8	7	7	4	Serum amyloid A-1 protein;Amyloid protein A;Serum amyloid protein A(2-104);Serum amyloid protein A(3-104);Serum amyloid protein A(2-103);Serum amyloid protein A(2-102);Serum amyloid protein A(4-101)	SAA1	sp|P0DJI8|SAA1_HUMAN Serum amyloid A-1 protein OS=Homo sapiens GN=SAA1 PE=1 SV=1	1	7	7	4	4	1	7	0	0	0	5	5	5	0	0	1	3	4	2	4	1	7	0	0	0	5	5	5	0	0	1	3	4	2	1	0	4	0	0	0	3	3
P0DJI9	P0DJI9	4	1	1	Serum amyloid A-2 protein	SAA2	sp|P0DJI9|SAA2_HUMAN Serum amyloid A-2 protein OS=Homo sapiens GN=SAA2 PE=1 SV=1	1	4	1	1	3	1	4	0	0	0	2	2	2	0	0	0	3	3	0	0	0	1	0	0	0	0	0	0	0	0	0	1	0	0	0	0	1	0	0	0	0	0
P0DML3;P0DML2	P0DML3;P0DML2	1;1	1;1	1;1	Chorionic somatomammotropin hormone 2;Chorionic somatomammotropin hormone 1	CSH2;CSH1	sp|P0DML3|CSH2_HUMAN Chorionic somatomammotropin hormone 2 OS=Homo sapiens GN=CSH2 PE=1 SV=1;sp|P0DML2|CSH1_HUMAN Chorionic somatomammotropin hormone 1 OS=Homo sapiens GN=CSH1 PE=1 SV=1	2	1	1	1	0	0	1	1	1	1	1	0	0	1	1	1	1	1	1	0	0	1	1	1	1	1	0	0	1	1	1	1	1	1	0	0	1	1	1	1	1	0
P10145	P10145	6	6	6	Interleukin-8;MDNCF-a;Interleukin-8;IL-8(5-77);IL-8(6-77);IL-8(7-77);IL-8(8-77);IL-8(9-77)	CXCL8	sp|P10145|IL8_HUMAN Interleukin-8 OS=Homo sapiens GN=CXCL8 PE=1 SV=1	1	6	6	6	6	0	6	5	5	4	3	4	4	5	0	4	5	5	3	6	0	6	5	5	4	3	4	4	5	0	4	5	5	3	6	0	6	5	5	4	3	4
P10253	P10253	12	12	12	Lysosomal alpha-glucosidase;76 kDa lysosomal alpha-glucosidase;70 kDa lysosomal alpha-glucosidase	GAA	sp|P10253|LYAG_HUMAN Lysosomal alpha-glucosidase OS=Homo sapiens GN=GAA PE=1 SV=4	1	12	12	12	6	1	10	6	6	6	3	7	4	4	1	5	6	8	4	6	1	10	6	6	6	3	7	4	4	1	5	6	8	4	6	1	10	6	6	6	3	7
P10321	P10321	8	3	1	HLA class I histocompatibility antigen, Cw-7 alpha chain	HLA-C	sp|P10321|1C07_HUMAN HLA class I histocompatibility antigen, Cw-7 alpha chain OS=Homo sapiens GN=HLA-C PE=1 SV=3	1	8	3	1	2	3	4	5	6	5	5	4	2	5	2	2	5	6	5	0	1	2	0	2	3	1	0	0	1	0	0	2	2	2	0	0	1	0	1	1	0	0
P16403;P10412;P16402;P22492;Q02539	P16403;P10412;P16402	6;6;6;2;2	6;6;6;2;2	6;6;6;2;2	Histone H1.2;Histone H1.4;Histone H1.3	HIST1H1C;HIST1H1E;HIST1H1D	sp|P16403|H12_HUMAN Histone H1.2 OS=Homo sapiens GN=HIST1H1C PE=1 SV=2;sp|P10412|H14_HUMAN Histone H1.4 OS=Homo sapiens GN=HIST1H1E PE=1 SV=2;sp|P16402|H13_HUMAN Histone H1.3 OS=Homo sapiens GN=HIST1H1D PE=1 SV=2	5	6	6	6	4	1	4	0	0	0	5	5	4	1	0	0	4	3	3	4	1	4	0	0	0	5	5	4	1	0	0	4	3	3	4	1	4	0	0	0	5	5
P10599	P10599	10	10	10	Thioredoxin	TXN	sp|P10599|THIO_HUMAN Thioredoxin OS=Homo sapiens GN=TXN PE=1 SV=3	1	10	10	10	6	3	8	6	9	8	4	3	1	6	3	6	8	9	6	6	3	8	6	9	8	4	3	1	6	3	6	8	9	6	6	3	8	6	9	8	4	3
P10619	P10619	12	12	12	Lysosomal protective protein;Lysosomal protective protein 32 kDa chain;Lysosomal protective protein 20 kDa chain	CTSA	sp|P10619|PPGB_HUMAN Lysosomal protective protein OS=Homo sapiens GN=CTSA PE=1 SV=2	1	12	12	12	5	3	12	6	7	7	6	4	2	3	1	2	6	8	6	5	3	12	6	7	7	6	4	2	3	1	2	6	8	6	5	3	12	6	7	7	6	4
P10636	P10636	2	2	2	Microtubule-associated protein tau	MAPT	sp|P10636|TAU_HUMAN Microtubule-associated protein tau OS=Homo sapiens GN=MAPT PE=1 SV=5	1	2	2	2	0	0	1	1	1	1	0	0	0	1	0	1	1	1	1	0	0	1	1	1	1	0	0	0	1	0	1	1	1	1	0	0	1	1	1	1	0	0
P10644	P10644	2	2	2	cAMP-dependent protein kinase type I-alpha regulatory subunit;cAMP-dependent protein kinase type I-alpha regulatory subunit, N-terminally processed	PRKAR1A	sp|P10644|KAP0_HUMAN cAMP-dependent protein kinase type I-alpha regulatory subunit OS=Homo sapiens GN=PRKAR1A PE=1 SV=1	1	2	2	2	0	0	0	2	2	0	0	0	0	1	0	2	1	0	0	0	0	0	2	2	0	0	0	0	1	0	2	1	0	0	0	0	0	2	2	0	0	0
P10645	P10645	3	3	3	Chromogranin-A;Vasostatin-1;Vasostatin-2;EA-92;ES-43;Pancreastatin;SS-18;WA-8;WE-14;LF-19;Catestatin;AL-11;GV-19;GR-44;ER-37;GE-25;Serpinin-RRG;Serpinin;p-Glu serpinin precursor	CHGA	sp|P10645|CMGA_HUMAN Chromogranin-A OS=Homo sapiens GN=CHGA PE=1 SV=7	1	3	3	3	0	1	0	3	3	2	0	0	1	2	2	2	3	2	3	0	1	0	3	3	2	0	0	1	2	2	2	3	2	3	0	1	0	3	3	2	0	0
P10768	P10768	2	2	2	S-formylglutathione hydrolase	ESD	sp|P10768|ESTD_HUMAN S-formylglutathione hydrolase OS=Homo sapiens GN=ESD PE=1 SV=2	1	2	2	2	0	0	1	1	0	0	0	0	0	0	0	0	0	0	0	0	0	1	1	0	0	0	0	0	0	0	0	0	0	0	0	0	1	1	0	0	0	0
P10809	P10809	30	30	30	60 kDa heat shock protein, mitochondrial	HSPD1	sp|P10809|CH60_HUMAN 60 kDa heat shock protein, mitochondrial OS=Homo sapiens GN=HSPD1 PE=1 SV=2	1	30	30	30	21	14	25	6	6	7	15	24	22	10	5	6	19	14	11	21	14	25	6	6	7	15	24	22	10	5	6	19	14	11	21	14	25	6	6	7	15	24
P10909	P10909	19	19	19	Clusterin;Clusterin beta chain;Clusterin alpha chain	CLU	sp|P10909|CLUS_HUMAN Clusterin OS=Homo sapiens GN=CLU PE=1 SV=1	1	19	19	19	11	7	17	12	12	11	13	13	13	13	7	8	15	15	13	11	7	17	12	12	11	13	13	13	13	7	8	15	15	13	11	7	17	12	12	11	13	13
P11021	P11021	40	40	39	78 kDa glucose-regulated protein	HSPA5	sp|P11021|GRP78_HUMAN 78 kDa glucose-regulated protein OS=Homo sapiens GN=HSPA5 PE=1 SV=2	1	40	40	39	31	9	30	35	35	35	27	31	30	37	24	28	37	36	34	31	9	30	35	35	35	27	31	30	37	24	28	37	36	34	30	8	29	34	34	34	26	30
P11047	P11047	3	3	3	Laminin subunit gamma-1	LAMC1	sp|P11047|LAMC1_HUMAN Laminin subunit gamma-1 OS=Homo sapiens GN=LAMC1 PE=1 SV=3	1	3	3	3	2	0	2	2	2	2	2	2	2	2	1	2	1	1	2	2	0	2	2	2	2	2	2	2	2	1	2	1	1	2	2	0	2	2	2	2	2	2
P11142	P11142	35	31	23	Heat shock cognate 71 kDa protein	HSPA8	sp|P11142|HSP7C_HUMAN Heat shock cognate 71 kDa protein OS=Homo sapiens GN=HSPA8 PE=1 SV=1	1	35	31	23	29	16	31	26	27	25	27	26	20	25	20	26	31	26	26	25	14	27	22	23	21	23	22	17	22	16	22	27	22	22	18	8	21	17	18	15	17	17
P11166	P11166	2	2	2	Solute carrier family 2, facilitated glucose transporter member 1	SLC2A1	sp|P11166|GTR1_HUMAN Solute carrier family 2, facilitated glucose transporter member 1 OS=Homo sapiens GN=SLC2A1 PE=1 SV=2	1	2	2	2	0	0	1	0	0	0	1	2	2	0	0	0	0	1	0	0	0	1	0	0	0	1	2	2	0	0	0	0	1	0	0	0	1	0	0	0	1	2
P11216	P11216	16	16	9	Glycogen phosphorylase, brain form	PYGB	sp|P11216|PYGB_HUMAN Glycogen phosphorylase, brain form OS=Homo sapiens GN=PYGB PE=1 SV=5	1	16	16	9	13	2	12	3	4	5	4	11	7	2	2	2	6	7	5	13	2	12	3	4	5	4	11	7	2	2	2	6	7	5	7	0	7	0	0	0	2	7
P11233	P11233	7	7	3	Ras-related protein Ral-A	RALA	sp|P11233|RALA_HUMAN Ras-related protein Ral-A OS=Homo sapiens GN=RALA PE=1 SV=1	1	7	7	3	6	1	7	0	0	0	4	5	4	0	0	1	5	3	4	6	1	7	0	0	0	4	5	4	0	0	1	5	3	4	3	0	3	0	0	0	3	3
P11234	P11234	6	2	2	Ras-related protein Ral-B	RALB	sp|P11234|RALB_HUMAN Ras-related protein Ral-B OS=Homo sapiens GN=RALB PE=1 SV=1	1	6	2	2	5	1	6	0	0	0	3	4	3	0	0	1	4	3	4	2	0	2	0	0	0	2	2	2	0	0	0	1	1	2	2	0	2	0	0	0	2	2
P11279	P11279	1	1	1	Lysosome-associated membrane glycoprotein 1	LAMP1	sp|P11279|LAMP1_HUMAN Lysosome-associated membrane glycoprotein 1 OS=Homo sapiens GN=LAMP1 PE=1 SV=3	1	1	1	1	1	0	1	0	0	1	1	1	1	0	0	0	1	0	1	1	0	1	0	0	1	1	1	1	0	0	0	1	0	1	1	0	1	0	0	1	1	1
P11413	P11413	3	3	3	Glucose-6-phosphate 1-dehydrogenase	G6PD	sp|P11413|G6PD_HUMAN Glucose-6-phosphate 1-dehydrogenase OS=Homo sapiens GN=G6PD PE=1 SV=4	1	3	3	3	0	0	3	1	1	1	0	2	1	0	1	2	0	0	0	0	0	3	1	1	1	0	2	1	0	1	2	0	0	0	0	0	3	1	1	1	0	2
P11684	P11684	5	5	5	Uteroglobin	SCGB1A1	sp|P11684|UTER_HUMAN Uteroglobin OS=Homo sapiens GN=SCGB1A1 PE=1 SV=1	1	5	5	5	4	2	4	3	3	3	5	5	3	5	1	3	3	4	4	4	2	4	3	3	3	5	5	3	5	1	3	3	4	4	4	2	4	3	3	3	5	5
P11766	P11766	3	3	3	Alcohol dehydrogenase class-3	ADH5	sp|P11766|ADHX_HUMAN Alcohol dehydrogenase class-3 OS=Homo sapiens GN=ADH5 PE=1 SV=4	1	3	3	3	1	0	2	3	3	1	2	0	0	2	1	2	0	1	0	1	0	2	3	3	1	2	0	0	2	1	2	0	1	0	1	0	2	3	3	1	2	0
P60891;P21108;P11908	P60891;P21108;P11908	2;2;2	2;2;2	2;2;2	Ribose-phosphate pyrophosphokinase 1;Ribose-phosphate pyrophosphokinase 3;Ribose-phosphate pyrophosphokinase 2	PRPS1;PRPS1L1;PRPS2	sp|P60891|PRPS1_HUMAN Ribose-phosphate pyrophosphokinase 1 OS=Homo sapiens GN=PRPS1 PE=1 SV=2;sp|P21108|PRPS3_HUMAN Ribose-phosphate pyrophosphokinase 3 OS=Homo sapiens GN=PRPS1L1 PE=1 SV=2;sp|P11908|PRPS2_HUMAN Ribose-phosphate pyrophosphokinase 2 OS=Homo	3	2	2	2	0	0	1	2	1	2	0	0	1	1	0	1	1	1	1	0	0	1	2	1	2	0	0	1	1	0	1	1	1	1	0	0	1	2	1	2	0	0
P11940;Q9H361;Q5JQF8;Q4VXU2;Q13310	P11940;Q9H361	5;3;1;1;1	5;3;1;1;1	5;3;1;1;1	Polyadenylate-binding protein 1;Polyadenylate-binding protein 3	PABPC1;PABPC3	sp|P11940|PABP1_HUMAN Polyadenylate-binding protein 1 OS=Homo sapiens GN=PABPC1 PE=1 SV=2;sp|Q9H361|PABP3_HUMAN Polyadenylate-binding protein 3 OS=Homo sapiens GN=PABPC3 PE=1 SV=2	5	5	5	5	1	0	3	3	4	3	1	2	2	2	0	1	1	2	2	1	0	3	3	4	3	1	2	2	2	0	1	1	2	2	1	0	3	3	4	3	1	2
P12035;CON__P12035	P12035;CON__P12035	19;17	1;1	1;1	Keratin, type II cytoskeletal 3	KRT3	sp|P12035|K2C3_HUMAN Keratin, type II cytoskeletal 3 OS=Homo sapiens GN=KRT3 PE=1 SV=3;	2	19	1	1	16	8	15	13	12	13	15	15	15	11	8	9	13	11	12	0	0	1	0	0	0	0	0	0	0	0	0	0	0	0	0	0	1	0	0	0	0	0
P12081;P49590	P12081;P49590	7;4	7;4	7;4	Histidine--tRNA ligase, cytoplasmic;Probable histidine--tRNA ligase, mitochondrial	HARS;HARS2	sp|P12081|SYHC_HUMAN Histidine--tRNA ligase, cytoplasmic OS=Homo sapiens GN=HARS PE=1 SV=2;sp|P49590|SYHM_HUMAN Probable histidine--tRNA ligase, mitochondrial OS=Homo sapiens GN=HARS2 PE=1 SV=1	2	7	7	7	2	0	2	6	6	5	2	3	0	5	4	4	2	2	5	2	0	2	6	6	5	2	3	0	5	4	4	2	2	5	2	0	2	6	6	5	2	3
P12109	P12109	2	2	2	Collagen alpha-1(VI) chain	COL6A1	sp|P12109|CO6A1_HUMAN Collagen alpha-1(VI) chain OS=Homo sapiens GN=COL6A1 PE=1 SV=3	1	2	2	2	0	0	0	2	2	2	0	0	0	2	0	0	2	1	2	0	0	0	2	2	2	0	0	0	2	0	0	2	1	2	0	0	0	2	2	2	0	0
P12270	P12270	5	5	5	Nucleoprotein TPR	TPR	sp|P12270|TPR_HUMAN Nucleoprotein TPR OS=Homo sapiens GN=TPR PE=1 SV=3	1	5	5	5	0	0	0	4	5	4	0	0	1	5	2	2	3	3	4	0	0	0	4	5	4	0	0	1	5	2	2	3	3	4	0	0	0	4	5	4	0	0
P12273	P12273	10	10	10	Prolactin-inducible protein	PIP	sp|P12273|PIP_HUMAN Prolactin-inducible protein OS=Homo sapiens GN=PIP PE=1 SV=1	1	10	10	10	9	4	10	6	8	9	6	8	6	9	0	5	8	8	7	9	4	10	6	8	9	6	8	6	9	0	5	8	8	7	9	4	10	6	8	9	6	8
P12277	P12277	9	9	9	Creatine kinase B-type	CKB	sp|P12277|KCRB_HUMAN Creatine kinase B-type OS=Homo sapiens GN=CKB PE=1 SV=1	1	9	9	9	6	3	7	6	8	8	3	4	3	6	5	6	5	8	7	6	3	7	6	8	8	3	4	3	6	5	6	5	8	7	6	3	7	6	8	8	3	4
P12429	P12429	13	13	13	Annexin A3	ANXA3	sp|P12429|ANXA3_HUMAN Annexin A3 OS=Homo sapiens GN=ANXA3 PE=1 SV=3	1	13	13	13	12	1	9	0	0	0	5	7	4	0	0	0	4	4	1	12	1	9	0	0	0	5	7	4	0	0	0	4	4	1	12	1	9	0	0	0	5	7
P12532;P17540	P12532	4;1	4;1	4;1	Creatine kinase U-type, mitochondrial	CKMT1A	sp|P12532|KCRU_HUMAN Creatine kinase U-type, mitochondrial OS=Homo sapiens GN=CKMT1A PE=1 SV=1	2	4	4	4	4	0	2	1	2	1	3	4	4	1	0	1	3	2	2	4	0	2	1	2	1	3	4	4	1	0	1	3	2	2	4	0	2	1	2	1	3	4
P12814;P35609;Q08043	P12814	43;13;8	24;2;0	24;2;0	Alpha-actinin-1	ACTN1	sp|P12814|ACTN1_HUMAN Alpha-actinin-1 OS=Homo sapiens GN=ACTN1 PE=1 SV=2	3	43	24	24	33	9	38	27	26	27	24	30	29	24	16	23	30	27	28	17	3	19	11	11	13	13	15	15	13	7	10	15	14	15	17	3	19	11	11	13	13	15
P12830	P12830	12	12	12	Cadherin-1;E-Cad/CTF1;E-Cad/CTF2;E-Cad/CTF3	CDH1	sp|P12830|CADH1_HUMAN Cadherin-1 OS=Homo sapiens GN=CDH1 PE=1 SV=3	1	12	12	12	5	5	6	12	11	10	5	6	6	10	4	7	12	6	12	5	5	6	12	11	10	5	6	6	10	4	7	12	6	12	5	5	6	12	11	10	5	6
P12955	P12955	3	3	3	Xaa-Pro dipeptidase	PEPD	sp|P12955|PEPD_HUMAN Xaa-Pro dipeptidase OS=Homo sapiens GN=PEPD PE=1 SV=3	1	3	3	3	1	0	2	3	2	2	1	1	2	2	2	2	2	1	1	1	0	2	3	2	2	1	1	2	2	2	2	2	1	1	1	0	2	3	2	2	1	1
P12956	P12956	2	2	2	X-ray repair cross-complementing protein 6	XRCC6	sp|P12956|XRCC6_HUMAN X-ray repair cross-complementing protein 6 OS=Homo sapiens GN=XRCC6 PE=1 SV=2	1	2	2	2	2	1	1	0	0	0	0	2	2	0	0	0	0	0	0	2	1	1	0	0	0	0	2	2	0	0	0	0	0	0	2	1	1	0	0	0	0	2
P13010	P13010	2	2	2	X-ray repair cross-complementing protein 5	XRCC5	sp|P13010|XRCC5_HUMAN X-ray repair cross-complementing protein 5 OS=Homo sapiens GN=XRCC5 PE=1 SV=3	1	2	2	2	1	0	2	0	0	0	0	1	1	0	0	0	0	0	0	1	0	2	0	0	0	0	1	1	0	0	0	0	0	0	1	0	2	0	0	0	0	1
P13164;Q01629;Q01628	P13164;Q01629;Q01628	3;2;2	3;2;2	3;2;2	Interferon-induced transmembrane protein 1;Interferon-induced transmembrane protein 2;Interferon-induced transmembrane protein 3	IFITM1;IFITM2;IFITM3	sp|P13164|IFM1_HUMAN Interferon-induced transmembrane protein 1 OS=Homo sapiens GN=IFITM1 PE=1 SV=3;sp|Q01629|IFM2_HUMAN Interferon-induced transmembrane protein 2 OS=Homo sapiens GN=IFITM2 PE=1 SV=2;sp|Q01628|IFM3_HUMAN Interferon-induced transmembrane pr	3	3	3	3	2	1	3	0	0	0	2	2	1	0	0	0	1	2	1	2	1	3	0	0	0	2	2	1	0	0	0	1	2	1	2	1	3	0	0	0	2	2
P13284	P13284	4	4	4	Gamma-interferon-inducible lysosomal thiol reductase	IFI30	sp|P13284|GILT_HUMAN Gamma-interferon-inducible lysosomal thiol reductase OS=Homo sapiens GN=IFI30 PE=1 SV=3	1	4	4	4	3	2	4	2	3	3	2	2	1	0	1	1	2	3	1	3	2	4	2	3	3	2	2	1	0	1	1	2	3	1	3	2	4	2	3	3	2	2
P13473	P13473	3	3	3	Lysosome-associated membrane glycoprotein 2	LAMP2	sp|P13473|LAMP2_HUMAN Lysosome-associated membrane glycoprotein 2 OS=Homo sapiens GN=LAMP2 PE=1 SV=2	1	3	3	3	2	0	1	2	3	3	2	3	2	1	0	2	1	1	1	2	0	1	2	3	3	2	3	2	1	0	2	1	1	1	2	0	1	2	3	3	2	3
P13489	P13489	9	9	9	Ribonuclease inhibitor	RNH1	sp|P13489|RINI_HUMAN Ribonuclease inhibitor OS=Homo sapiens GN=RNH1 PE=1 SV=2	1	9	9	9	7	3	9	0	1	1	4	4	4	0	0	0	0	1	1	7	3	9	0	1	1	4	4	4	0	0	0	0	1	1	7	3	9	0	1	1	4	4
P13497;Q9Y6L7;O43897	P13497	7;2;1	7;2;1	7;2;1	Bone morphogenetic protein 1	BMP1	sp|P13497|BMP1_HUMAN Bone morphogenetic protein 1 OS=Homo sapiens GN=BMP1 PE=1 SV=2	3	7	7	7	1	0	0	3	2	4	3	1	1	6	2	3	3	2	4	1	0	0	3	2	4	3	1	1	6	2	3	3	2	4	1	0	0	3	2	4	3	1
P13521	P13521	8	8	8	Secretogranin-2;Secretoneurin;Manserin	SCG2	sp|P13521|SCG2_HUMAN Secretogranin-2 OS=Homo sapiens GN=SCG2 PE=1 SV=2	1	8	8	8	0	0	0	6	7	6	0	0	1	6	3	5	6	8	6	0	0	0	6	7	6	0	0	1	6	3	5	6	8	6	0	0	0	6	7	6	0	0
P13611	P13611	5	5	5	Versican core protein	VCAN	sp|P13611|CSPG2_HUMAN Versican core protein OS=Homo sapiens GN=VCAN PE=1 SV=3	1	5	5	5	4	2	3	2	2	2	3	4	4	2	1	1	4	3	2	4	2	3	2	2	2	3	4	4	2	1	1	4	3	2	4	2	3	2	2	2	3	4
P13639;Q15029	P13639	32;1	32;1	32;1	Elongation factor 2	EEF2	sp|P13639|EF2_HUMAN Elongation factor 2 OS=Homo sapiens GN=EEF2 PE=1 SV=4	2	32	32	32	22	9	28	20	22	21	17	18	18	19	11	16	25	19	15	22	9	28	20	22	21	17	18	18	19	11	16	25	19	15	22	9	28	20	22	21	17	18
P13646;CON__ENSEMBL:ENSP00000377550	P13646;CON__ENSEMBL:ENSP00000377550	24;22	17;15	1;1	Keratin, type I cytoskeletal 13	KRT13	sp|P13646|K1C13_HUMAN Keratin, type I cytoskeletal 13 OS=Homo sapiens GN=KRT13 PE=1 SV=4;	2	24	17	1	23	5	18	7	6	8	9	21	20	8	5	8	13	15	13	16	0	11	1	1	1	2	14	13	2	2	4	6	8	7	0	0	0	0	0	0	0	1
P13667	P13667	19	19	19	Protein disulfide-isomerase A4	PDIA4	sp|P13667|PDIA4_HUMAN Protein disulfide-isomerase A4 OS=Homo sapiens GN=PDIA4 PE=1 SV=2	1	19	19	19	13	2	11	5	8	6	9	15	14	3	4	4	6	8	5	13	2	11	5	8	6	9	15	14	3	4	4	6	8	5	13	2	11	5	8	6	9	15
P13671	P13671	2	2	2	Complement component C6	C6	sp|P13671|CO6_HUMAN Complement component C6 OS=Homo sapiens GN=C6 PE=1 SV=3	1	2	2	2	0	0	2	0	1	0	0	0	0	0	0	0	0	0	1	0	0	2	0	1	0	0	0	0	0	0	0	0	0	1	0	0	2	0	1	0	0	0
P13674	P13674	2	2	2	Prolyl 4-hydroxylase subunit alpha-1	P4HA1	sp|P13674|P4HA1_HUMAN Prolyl 4-hydroxylase subunit alpha-1 OS=Homo sapiens GN=P4HA1 PE=1 SV=2	1	2	2	2	1	0	1	1	0	0	0	1	1	1	0	0	1	1	1	1	0	1	1	0	0	0	1	1	1	0	0	1	1	1	1	0	1	1	0	0	0	1
P13686	P13686	1	1	1	Tartrate-resistant acid phosphatase type 5	ACP5	sp|P13686|PPA5_HUMAN Tartrate-resistant acid phosphatase type 5 OS=Homo sapiens GN=ACP5 PE=1 SV=3	1	1	1	1	1	0	0	0	0	0	0	0	1	1	0	0	0	0	0	1	0	0	0	0	0	0	0	1	1	0	0	0	0	0	1	0	0	0	0	0	0	0
P13688	P13688	4	3	3	Carcinoembryonic antigen-related cell adhesion molecule 1	CEACAM1	sp|P13688|CEAM1_HUMAN Carcinoembryonic antigen-related cell adhesion molecule 1 OS=Homo sapiens GN=CEACAM1 PE=1 SV=2	1	4	3	3	3	2	4	0	0	0	2	2	2	0	0	0	2	2	2	2	1	3	0	0	0	1	1	1	0	0	0	1	1	1	2	1	3	0	0	0	1	1
P13693;Q9HAU6;Q56UQ5	P13693	7;2;2	7;2;2	7;2;2	Translationally-controlled tumor protein	TPT1	sp|P13693|TCTP_HUMAN Translationally-controlled tumor protein OS=Homo sapiens GN=TPT1 PE=1 SV=1	3	7	7	7	2	1	6	5	5	3	1	1	1	5	1	2	4	3	4	2	1	6	5	5	3	1	1	1	5	1	2	4	3	4	2	1	6	5	5	3	1	1
P13716	P13716	3	3	3	Delta-aminolevulinic acid dehydratase	ALAD	sp|P13716|HEM2_HUMAN Delta-aminolevulinic acid dehydratase OS=Homo sapiens GN=ALAD PE=1 SV=1	1	3	3	3	1	1	0	3	3	3	0	0	1	2	2	3	3	2	2	1	1	0	3	3	3	0	0	1	2	2	3	3	2	2	1	1	0	3	3	3	0	0
P13726	P13726	3	3	3	Tissue factor	F3	sp|P13726|TF_HUMAN Tissue factor OS=Homo sapiens GN=F3 PE=1 SV=1	1	3	3	3	2	2	3	0	0	0	2	3	2	0	0	0	0	3	2	2	2	3	0	0	0	2	3	2	0	0	0	0	3	2	2	2	3	0	0	0	2	3
P13796	P13796	13	13	9	Plastin-2	LCP1	sp|P13796|PLSL_HUMAN Plastin-2 OS=Homo sapiens GN=LCP1 PE=1 SV=6	1	13	13	9	2	0	2	12	11	9	0	1	5	13	7	8	8	8	10	2	0	2	12	11	9	0	1	5	13	7	8	8	8	10	0	0	0	8	7	7	0	0
P13797	P13797	13	9	7	Plastin-3	PLS3	sp|P13797|PLST_HUMAN Plastin-3 OS=Homo sapiens GN=PLS3 PE=1 SV=4	1	13	9	7	10	0	9	7	6	3	4	9	9	6	3	5	5	5	5	8	0	7	3	2	1	4	8	7	2	2	4	3	4	2	7	0	5	3	2	1	4	7
P13798	P13798	9	9	9	Acylamino-acid-releasing enzyme	APEH	sp|P13798|ACPH_HUMAN Acylamino-acid-releasing enzyme OS=Homo sapiens GN=APEH PE=1 SV=4	1	9	9	9	7	3	7	2	2	2	6	5	6	0	0	1	6	4	3	7	3	7	2	2	2	6	5	6	0	0	1	6	4	3	7	3	7	2	2	2	6	5
P13804	P13804	1	1	1	Electron transfer flavoprotein subunit alpha, mitochondrial	ETFA	sp|P13804|ETFA_HUMAN Electron transfer flavoprotein subunit alpha, mitochondrial OS=Homo sapiens GN=ETFA PE=1 SV=1	1	1	1	1	0	0	1	0	0	0	0	1	0	0	0	1	0	0	0	0	0	1	0	0	0	0	1	0	0	0	1	0	0	0	0	0	1	0	0	0	0	1
P13861;P31323	P13861	5;1	5;1	5;1	cAMP-dependent protein kinase type II-alpha regulatory subunit	PRKAR2A	sp|P13861|KAP2_HUMAN cAMP-dependent protein kinase type II-alpha regulatory subunit OS=Homo sapiens GN=PRKAR2A PE=1 SV=2	2	5	5	5	5	0	5	0	0	0	2	4	2	0	0	3	2	2	2	5	0	5	0	0	0	2	4	2	0	0	3	2	2	2	5	0	5	0	0	0	2	4
Q5VT79;P13928;Q5T2P8	Q5VT79;P13928;Q5T2P8	2;2;1	2;2;1	2;2;1	Annexin A8-like protein 2;Annexin A8;Annexin A8-like protein 1	ANXA8L2;ANXA8;ANXA8L1	sp|Q5VT79|AXA82_HUMAN Annexin A8-like protein 2 OS=Homo sapiens GN=ANXA8L2 PE=2 SV=1;sp|P13928|ANXA8_HUMAN Annexin A8 OS=Homo sapiens GN=ANXA8 PE=1 SV=3;sp|Q5T2P8|AXA81_HUMAN Annexin A8-like protein 1 OS=Homo sapiens GN=ANXA8L1 PE=1 SV=1	3	2	2	2	2	0	1	0	0	0	0	2	2	0	0	0	0	0	0	2	0	1	0	0	0	0	2	2	0	0	0	0	0	0	2	0	1	0	0	0	0	2
P13929	P13929	8	3	3	Beta-enolase	ENO3	sp|P13929|ENOB_HUMAN Beta-enolase OS=Homo sapiens GN=ENO3 PE=1 SV=5	1	8	3	3	4	3	4	7	7	7	3	3	4	7	6	7	5	6	7	0	0	0	3	3	3	0	0	0	3	2	2	2	2	3	0	0	0	3	3	3	0	0
P13987	P13987	5	5	5	CD59 glycoprotein	CD59	sp|P13987|CD59_HUMAN CD59 glycoprotein OS=Homo sapiens GN=CD59 PE=1 SV=1	1	5	5	5	5	1	4	0	0	1	5	4	4	0	0	1	5	5	3	5	1	4	0	0	1	5	4	4	0	0	1	5	5	3	5	1	4	0	0	1	5	4
P14136	P14136	6	4	4	Glial fibrillary acidic protein	GFAP	sp|P14136|GFAP_HUMAN Glial fibrillary acidic protein OS=Homo sapiens GN=GFAP PE=1 SV=1	1	6	4	4	3	2	2	5	5	6	1	2	1	6	5	3	6	6	4	1	0	0	3	3	4	0	0	0	4	3	2	4	4	2	1	0	0	3	3	4	0	0
P14174	P14174	2	2	2	Macrophage migration inhibitory factor	MIF	sp|P14174|MIF_HUMAN Macrophage migration inhibitory factor OS=Homo sapiens GN=MIF PE=1 SV=4	1	2	2	2	2	2	2	2	2	2	2	2	2	1	0	2	2	2	2	2	2	2	2	2	2	2	2	2	1	0	2	2	2	2	2	2	2	2	2	2	2	2
P14314	P14314	12	12	12	Glucosidase 2 subunit beta	PRKCSH	sp|P14314|GLU2B_HUMAN Glucosidase 2 subunit beta OS=Homo sapiens GN=PRKCSH PE=1 SV=2	1	12	12	12	11	1	9	4	4	6	10	9	9	4	3	4	9	8	7	11	1	9	4	4	6	10	9	9	4	3	4	9	8	7	11	1	9	4	4	6	10	9
P14324	P14324	4	4	4	Farnesyl pyrophosphate synthase	FDPS	sp|P14324|FPPS_HUMAN Farnesyl pyrophosphate synthase OS=Homo sapiens GN=FDPS PE=1 SV=4	1	4	4	4	0	0	3	2	1	1	1	1	1	0	2	1	1	1	1	0	0	3	2	1	1	1	1	1	0	2	1	1	1	1	0	0	3	2	1	1	1	1
P14550	P14550	18	18	18	Alcohol dehydrogenase [NADP(+)]	AKR1A1	sp|P14550|AK1A1_HUMAN Alcohol dehydrogenase [NADP(+)] OS=Homo sapiens GN=AKR1A1 PE=1 SV=3	1	18	18	18	13	5	14	11	14	10	11	11	10	8	4	7	12	14	10	13	5	14	11	14	10	11	11	10	8	4	7	12	14	10	13	5	14	11	14	10	11	11
P14618;P30613	P14618	38;1	38;1	38;1	Pyruvate kinase PKM	PKM	sp|P14618|KPYM_HUMAN Pyruvate kinase PKM OS=Homo sapiens GN=PKM PE=1 SV=4	2	38	38	38	32	16	34	24	28	22	24	28	24	20	14	18	32	29	26	32	16	34	24	28	22	24	28	24	20	14	18	32	29	26	32	16	34	24	28	22	24	28
P14625	P14625	32	30	26	Endoplasmin	HSP90B1	sp|P14625|ENPL_HUMAN Endoplasmin OS=Homo sapiens GN=HSP90B1 PE=1 SV=1	1	32	30	26	15	3	21	15	16	17	13	20	21	18	9	12	20	21	19	13	2	19	14	15	16	12	18	19	17	8	12	18	20	18	11	2	17	12	13	14	10	14
P63162;P14678	P63162;P14678	2;2	2;2	2;2	Small nuclear ribonucleoprotein-associated protein N;Small nuclear ribonucleoprotein-associated proteins B and B	SNRPN;SNRPB	sp|P63162|RSMN_HUMAN Small nuclear ribonucleoprotein-associated protein N OS=Homo sapiens GN=SNRPN PE=1 SV=1;sp|P14678|RSMB_HUMAN Small nuclear ribonucleoprotein-associated proteins B and B OS=Homo sapiens GN=SNRPB PE=1 SV=2	2	2	2	2	0	0	1	1	1	1	0	1	1	1	1	1	1	1	1	0	0	1	1	1	1	0	1	1	1	1	1	1	1	1	0	0	1	1	1	1	0	1
P14735	P14735	2	2	2	Insulin-degrading enzyme	IDE	sp|P14735|IDE_HUMAN Insulin-degrading enzyme OS=Homo sapiens GN=IDE PE=1 SV=4	1	2	2	2	1	0	2	0	0	0	0	0	0	0	0	0	0	0	0	1	0	2	0	0	0	0	0	0	0	0	0	0	0	0	1	0	2	0	0	0	0	0
P14780	P14780	23	23	23	Matrix metalloproteinase-9;67 kDa matrix metalloproteinase-9;82 kDa matrix metalloproteinase-9	MMP9	sp|P14780|MMP9_HUMAN Matrix metalloproteinase-9 OS=Homo sapiens GN=MMP9 PE=1 SV=3	1	23	23	23	19	5	23	11	14	16	12	15	9	12	5	4	16	19	15	19	5	23	11	14	16	12	15	9	12	5	4	16	19	15	19	5	23	11	14	16	12	15
P14866	P14866	1	1	1	Heterogeneous nuclear ribonucleoprotein L	HNRNPL	sp|P14866|HNRPL_HUMAN Heterogeneous nuclear ribonucleoprotein L OS=Homo sapiens GN=HNRNPL PE=1 SV=2	1	1	1	1	0	0	1	1	1	0	0	0	0	1	0	0	1	0	0	0	0	1	1	1	0	0	0	0	1	0	0	1	0	0	0	0	1	1	1	0	0	0
P14868	P14868	2	2	2	Aspartate--tRNA ligase, cytoplasmic	DARS	sp|P14868|SYDC_HUMAN Aspartate--tRNA ligase, cytoplasmic OS=Homo sapiens GN=DARS PE=1 SV=2	1	2	2	2	1	1	2	0	0	0	1	1	1	0	0	0	1	0	0	1	1	2	0	0	0	1	1	1	0	0	0	1	0	0	1	1	2	0	0	0	1	1
P14923;P35222	P14923	29;3	29;3	29;3	Junction plakoglobin	JUP	sp|P14923|PLAK_HUMAN Junction plakoglobin OS=Homo sapiens GN=JUP PE=1 SV=3	2	29	29	29	24	4	25	12	10	19	26	24	25	19	13	16	23	21	21	24	4	25	12	10	19	26	24	25	19	13	16	23	21	21	24	4	25	12	10	19	26	24
P15121	P15121	5	5	4	Aldose reductase	AKR1B1	sp|P15121|ALDR_HUMAN Aldose reductase OS=Homo sapiens GN=AKR1B1 PE=1 SV=3	1	5	5	4	1	1	1	5	5	5	0	0	1	2	1	1	3	2	2	1	1	1	5	5	5	0	0	1	2	1	1	3	2	2	0	0	0	4	4	4	0	0
P15144	P15144	25	25	25	Aminopeptidase N	ANPEP	sp|P15144|AMPN_HUMAN Aminopeptidase N OS=Homo sapiens GN=ANPEP PE=1 SV=4	1	25	25	25	25	1	1	1	1	1	20	17	16	1	0	1	11	6	6	25	1	1	1	1	1	20	17	16	1	0	1	11	6	6	25	1	1	1	1	1	20	17
P15289	P15289	9	9	8	Arylsulfatase A;Arylsulfatase A component B;Arylsulfatase A component C	ARSA	sp|P15289|ARSA_HUMAN Arylsulfatase A OS=Homo sapiens GN=ARSA PE=1 SV=3	1	9	9	8	8	2	8	4	6	6	4	7	5	6	0	4	5	5	6	8	2	8	4	6	6	4	7	5	6	0	4	5	5	6	7	2	7	3	5	5	4	6
P15291	P15291	7	7	7	Beta-1,4-galactosyltransferase 1;Lactose synthase A protein;N-acetyllactosamine synthase;Beta-N-acetylglucosaminylglycopeptide beta-1,4-galactosyltransferase;Beta-N-acetylglucosaminyl-glycolipid beta-1,4-galactosyltransferase;Processed beta-1,4-galactosyltransferase 1	B4GALT1	sp|P15291|B4GT1_HUMAN Beta-1,4-galactosyltransferase 1 OS=Homo sapiens GN=B4GALT1 PE=1 SV=5	1	7	7	7	5	2	7	1	5	4	5	5	4	2	2	2	4	4	5	5	2	7	1	5	4	5	5	4	2	2	2	4	4	5	5	2	7	1	5	4	5	5
P15311	P15311	56	56	42	Ezrin	EZR	sp|P15311|EZRI_HUMAN Ezrin OS=Homo sapiens GN=EZR PE=1 SV=4	1	56	56	42	46	22	54	26	32	34	40	41	32	23	10	16	38	44	39	46	22	54	26	32	34	40	41	32	23	10	16	38	44	39	33	18	40	15	21	22	29	30
P15328	P15328	6	6	6	Folate receptor alpha	FOLR1	sp|P15328|FOLR1_HUMAN Folate receptor alpha OS=Homo sapiens GN=FOLR1 PE=1 SV=3	1	6	6	6	5	1	6	0	0	0	5	4	3	0	0	0	4	4	1	5	1	6	0	0	0	5	4	3	0	0	0	4	4	1	5	1	6	0	0	0	5	4
P15374	P15374	3	3	3	Ubiquitin carboxyl-terminal hydrolase isozyme L3	UCHL3	sp|P15374|UCHL3_HUMAN Ubiquitin carboxyl-terminal hydrolase isozyme L3 OS=Homo sapiens GN=UCHL3 PE=1 SV=1	1	3	3	3	2	0	1	2	2	2	0	2	2	1	1	1	2	2	0	2	0	1	2	2	2	0	2	2	1	1	1	2	2	0	2	0	1	2	2	2	0	2
P15531	P15531	8	3	3	Nucleoside diphosphate kinase A	NME1	sp|P15531|NDKA_HUMAN Nucleoside diphosphate kinase A OS=Homo sapiens GN=NME1 PE=1 SV=1	1	8	3	3	4	1	5	6	6	6	4	4	2	7	3	5	6	8	7	2	0	0	2	2	2	1	1	0	2	1	2	1	3	2	2	0	0	2	2	2	1	1
P15586	P15586	10	10	10	N-acetylglucosamine-6-sulfatase	GNS	sp|P15586|GNS_HUMAN N-acetylglucosamine-6-sulfatase OS=Homo sapiens GN=GNS PE=1 SV=3	1	10	10	10	6	2	6	6	9	9	6	4	4	7	1	5	7	8	7	6	2	6	6	9	9	6	4	4	7	1	5	7	8	7	6	2	6	6	9	9	6	4
P15907	P15907	9	9	9	Beta-galactoside alpha-2,6-sialyltransferase 1	ST6GAL1	sp|P15907|SIAT1_HUMAN Beta-galactoside alpha-2,6-sialyltransferase 1 OS=Homo sapiens GN=ST6GAL1 PE=1 SV=1	1	9	9	9	5	0	8	1	2	0	4	7	7	0	0	1	4	4	3	5	0	8	1	2	0	4	7	7	0	0	1	4	4	3	5	0	8	1	2	0	4	7
P15924	P15924	79	79	79	Desmoplakin	DSP	sp|P15924|DESP_HUMAN Desmoplakin OS=Homo sapiens GN=DSP PE=1 SV=3	1	79	79	79	57	3	59	5	6	28	63	55	47	17	21	30	42	39	29	57	3	59	5	6	28	63	55	47	17	21	30	42	39	29	57	3	59	5	6	28	63	55
P15941	P15941	9	9	9	Mucin-1;Mucin-1 subunit alpha;Mucin-1 subunit beta	MUC1	sp|P15941|MUC1_HUMAN Mucin-1 OS=Homo sapiens GN=MUC1 PE=1 SV=3	1	9	9	9	9	4	9	1	1	0	8	9	8	3	0	0	9	9	9	9	4	9	1	1	0	8	9	8	3	0	0	9	9	9	9	4	9	1	1	0	8	9
P16035	P16035	5	5	5	Metalloproteinase inhibitor 2	TIMP2	sp|P16035|TIMP2_HUMAN Metalloproteinase inhibitor 2 OS=Homo sapiens GN=TIMP2 PE=1 SV=2	1	5	5	5	1	0	1	3	4	5	1	0	1	3	0	1	2	3	3	1	0	1	3	4	5	1	0	1	3	0	1	2	3	3	1	0	1	3	4	5	1	0
P16050	P16050	14	14	14	Arachidonate 15-lipoxygenase	ALOX15	sp|P16050|LOX15_HUMAN Arachidonate 15-lipoxygenase OS=Homo sapiens GN=ALOX15 PE=1 SV=3	1	14	14	14	8	2	14	0	0	0	3	3	5	0	0	0	0	2	1	8	2	14	0	0	0	3	3	5	0	0	0	0	2	1	8	2	14	0	0	0	3	3
P16070	P16070	4	4	4	CD44 antigen	CD44	sp|P16070|CD44_HUMAN CD44 antigen OS=Homo sapiens GN=CD44 PE=1 SV=3	1	4	4	4	3	2	3	3	3	2	1	2	2	3	2	2	2	2	2	3	2	3	3	3	2	1	2	2	3	2	2	2	2	2	3	2	3	3	3	2	1	2
P16152	P16152	6	6	4	Carbonyl reductase [NADPH] 1	CBR1	sp|P16152|CBR1_HUMAN Carbonyl reductase [NADPH] 1 OS=Homo sapiens GN=CBR1 PE=1 SV=3	1	6	6	4	5	3	6	0	0	0	4	5	4	0	0	0	0	1	1	5	3	6	0	0	0	4	5	4	0	0	0	0	1	1	3	2	4	0	0	0	3	3
P16188	P16188	8	2	0	HLA class I histocompatibility antigen, A-30 alpha chain	HLA-A	sp|P16188|1A30_HUMAN HLA class I histocompatibility antigen, A-30 alpha chain OS=Homo sapiens GN=HLA-A PE=1 SV=2	1	8	2	0	3	3	6	5	5	3	4	4	3	3	1	3	2	3	5	0	0	2	1	2	1	0	0	0	0	0	0	0	0	2	0	0	0	0	0	0	0	0
P16278	P16278	9	9	9	Beta-galactosidase	GLB1	sp|P16278|BGAL_HUMAN Beta-galactosidase OS=Homo sapiens GN=GLB1 PE=1 SV=2	1	9	9	9	7	6	6	0	0	2	5	5	5	0	0	1	6	5	3	7	6	6	0	0	2	5	5	5	0	0	1	6	5	3	7	6	6	0	0	2	5	5
P16401	P16401	2	2	2	Histone H1.5	HIST1H1B	sp|P16401|H15_HUMAN Histone H1.5 OS=Homo sapiens GN=HIST1H1B PE=1 SV=3	1	2	2	2	2	0	1	0	0	0	1	2	1	0	0	0	2	1	1	2	0	1	0	0	0	1	2	1	0	0	0	2	1	1	2	0	1	0	0	0	1	2
P16519	P16519	1	1	1	Neuroendocrine convertase 2	PCSK2	sp|P16519|NEC2_HUMAN Neuroendocrine convertase 2 OS=Homo sapiens GN=PCSK2 PE=2 SV=2	1	1	1	1	0	0	0	1	1	1	0	0	0	1	1	1	0	1	1	0	0	0	1	1	1	0	0	0	1	1	1	0	1	1	0	0	0	1	1	1	0	0
P16520	P16520	3	1	1	Guanine nucleotide-binding protein G(I)/G(S)/G(T) subunit beta-3	GNB3	sp|P16520|GBB3_HUMAN Guanine nucleotide-binding protein G(I)/G(S)/G(T) subunit beta-3 OS=Homo sapiens GN=GNB3 PE=1 SV=1	1	3	1	1	1	1	1	1	2	0	2	2	1	1	1	1	1	1	2	0	0	0	0	1	0	0	0	0	0	0	0	0	0	0	0	0	0	0	1	0	0	0
P16870	P16870	6	6	6	Carboxypeptidase E	CPE	sp|P16870|CBPE_HUMAN Carboxypeptidase E OS=Homo sapiens GN=CPE PE=1 SV=1	1	6	6	6	1	0	3	3	4	4	2	2	2	3	2	2	1	4	1	1	0	3	3	4	4	2	2	2	3	2	2	1	4	1	1	0	3	3	4	4	2	2
P16949	P16949	7	7	5	Stathmin	STMN1	sp|P16949|STMN1_HUMAN Stathmin OS=Homo sapiens GN=STMN1 PE=1 SV=3	1	7	7	5	0	0	0	7	6	4	0	0	0	7	2	5	5	3	3	0	0	0	7	6	4	0	0	0	7	2	5	5	3	3	0	0	0	5	4	3	0	0
P17050	P17050	7	7	7	Alpha-N-acetylgalactosaminidase	NAGA	sp|P17050|NAGAB_HUMAN Alpha-N-acetylgalactosaminidase OS=Homo sapiens GN=NAGA PE=1 SV=2	1	7	7	7	4	2	6	4	4	2	2	2	2	3	1	2	2	5	1	4	2	6	4	4	2	2	2	2	3	1	2	2	5	1	4	2	6	4	4	2	2	2
P17066;P48741	P17066;P48741	12;6	1;1	1;1	Heat shock 70 kDa protein 6;Putative heat shock 70 kDa protein 7	HSPA6;HSPA7	sp|P17066|HSP76_HUMAN Heat shock 70 kDa protein 6 OS=Homo sapiens GN=HSPA6 PE=1 SV=2;sp|P48741|HSP77_HUMAN Putative heat shock 70 kDa protein 7 OS=Homo sapiens GN=HSPA7 PE=5 SV=2	2	12	1	1	12	5	11	11	10	10	8	8	8	10	7	10	11	11	12	1	1	1	1	1	1	1	1	1	1	1	1	1	1	1	1	1	1	1	1	1	1	1
P17174	P17174	15	15	15	Aspartate aminotransferase, cytoplasmic	GOT1	sp|P17174|AATC_HUMAN Aspartate aminotransferase, cytoplasmic OS=Homo sapiens GN=GOT1 PE=1 SV=3	1	15	15	15	10	0	11	5	7	5	6	11	6	5	2	2	10	7	8	10	0	11	5	7	5	6	11	6	5	2	2	10	7	8	10	0	11	5	7	5	6	11
P17655	P17655	19	19	19	Calpain-2 catalytic subunit	CAPN2	sp|P17655|CAN2_HUMAN Calpain-2 catalytic subunit OS=Homo sapiens GN=CAPN2 PE=1 SV=6	1	19	19	19	14	3	15	4	3	3	8	10	12	2	2	4	6	4	5	14	3	15	4	3	3	8	10	12	2	2	4	6	4	5	14	3	15	4	3	3	8	10
P17661	P17661	20	14	14	Desmin	DES	sp|P17661|DESM_HUMAN Desmin OS=Homo sapiens GN=DES PE=1 SV=3	1	20	14	14	3	0	4	17	17	17	1	3	5	13	6	13	14	14	12	0	0	0	11	11	11	0	0	0	7	2	8	8	8	7	0	0	0	11	11	11	0	0
P17900	P17900	9	9	9	Ganglioside GM2 activator;Ganglioside GM2 activator isoform short	GM2A	sp|P17900|SAP3_HUMAN Ganglioside GM2 activator OS=Homo sapiens GN=GM2A PE=1 SV=4	1	9	9	9	6	2	8	8	8	8	4	5	4	7	0	4	7	7	8	6	2	8	8	8	8	4	5	4	7	0	4	7	7	8	6	2	8	8	8	8	4	5
P17931	P17931	8	8	8	Galectin-3	LGALS3	sp|P17931|LEG3_HUMAN Galectin-3 OS=Homo sapiens GN=LGALS3 PE=1 SV=5	1	8	8	8	8	4	8	2	2	4	6	7	6	3	0	2	8	8	5	8	4	8	2	2	4	6	7	6	3	0	2	8	8	5	8	4	8	2	2	4	6	7
P17936	P17936	21	21	21	Insulin-like growth factor-binding protein 3	IGFBP3	sp|P17936|IBP3_HUMAN Insulin-like growth factor-binding protein 3 OS=Homo sapiens GN=IGFBP3 PE=1 SV=2	1	21	21	21	16	4	20	18	18	19	9	17	12	16	9	13	16	17	17	16	4	20	18	18	19	9	17	12	16	9	13	16	17	17	16	4	20	18	18	19	9	17
P17980	P17980	1	1	1	26S protease regulatory subunit 6A	PSMC3	sp|P17980|PRS6A_HUMAN 26S protease regulatory subunit 6A OS=Homo sapiens GN=PSMC3 PE=1 SV=3	1	1	1	1	1	0	1	1	0	1	0	0	0	0	1	1	1	1	1	1	0	1	1	0	1	0	0	0	0	1	1	1	1	1	1	0	1	1	0	1	0	0
P17987	P17987	11	11	11	T-complex protein 1 subunit alpha	TCP1	sp|P17987|TCPA_HUMAN T-complex protein 1 subunit alpha OS=Homo sapiens GN=TCP1 PE=1 SV=1	1	11	11	11	4	3	10	3	2	3	2	6	5	2	3	3	5	1	4	4	3	10	3	2	3	2	6	5	2	3	3	5	1	4	4	3	10	3	2	3	2	6
P18065	P18065	24	24	24	Insulin-like growth factor-binding protein 2	IGFBP2	sp|P18065|IBP2_HUMAN Insulin-like growth factor-binding protein 2 OS=Homo sapiens GN=IGFBP2 PE=1 SV=2	1	24	24	24	6	2	19	21	21	22	9	11	9	22	7	14	22	20	24	6	2	19	21	21	22	9	11	9	22	7	14	22	20	24	6	2	19	21	21	22	9	11
P18085	P18085	7	3	3	ADP-ribosylation factor 4	ARF4	sp|P18085|ARF4_HUMAN ADP-ribosylation factor 4 OS=Homo sapiens GN=ARF4 PE=1 SV=3	1	7	3	3	5	2	7	3	3	3	3	4	3	0	1	3	5	2	5	3	1	3	0	0	0	0	2	1	0	0	1	2	2	2	3	1	3	0	0	0	0	2
P18124	P18124	2	2	2	60S ribosomal protein L7	RPL7	sp|P18124|RL7_HUMAN 60S ribosomal protein L7 OS=Homo sapiens GN=RPL7 PE=1 SV=1	1	2	2	2	0	0	2	0	0	0	0	1	0	0	0	0	0	0	0	0	0	2	0	0	0	0	1	0	0	0	0	0	0	0	0	0	2	0	0	0	0	1
P18206	P18206	36	36	36	Vinculin	VCL	sp|P18206|VINC_HUMAN Vinculin OS=Homo sapiens GN=VCL PE=1 SV=4	1	36	36	36	20	5	11	28	29	23	14	17	19	24	12	17	24	28	26	20	5	11	28	29	23	14	17	19	24	12	17	24	28	26	20	5	11	28	29	23	14	17
P18621	P18621	1	1	1	60S ribosomal protein L17	RPL17	sp|P18621|RL17_HUMAN 60S ribosomal protein L17 OS=Homo sapiens GN=RPL17 PE=1 SV=3	1	1	1	1	0	0	0	0	0	0	0	0	0	0	0	0	1	0	0	0	0	0	0	0	0	0	0	0	0	0	0	1	0	0	0	0	0	0	0	0	0	0
P18669;P15259	P18669	17;7	17;7	12;4	Phosphoglycerate mutase 1	PGAM1	sp|P18669|PGAM1_HUMAN Phosphoglycerate mutase 1 OS=Homo sapiens GN=PGAM1 PE=1 SV=2	2	17	17	12	11	3	13	12	15	14	6	9	6	11	4	8	13	15	14	11	3	13	12	15	14	6	9	6	11	4	8	13	15	14	7	2	8	8	10	9	4	5
P18827	P18827	1	1	1	Syndecan-1	SDC1	sp|P18827|SDC1_HUMAN Syndecan-1 OS=Homo sapiens GN=SDC1 PE=1 SV=3	1	1	1	1	0	0	1	1	1	1	1	1	1	1	1	1	1	1	1	0	0	1	1	1	1	1	1	1	1	1	1	1	1	1	0	0	1	1	1	1	1	1
P19021	P19021	17	17	17	Peptidyl-glycine alpha-amidating monooxygenase;Peptidylglycine alpha-hydroxylating monooxygenase;Peptidyl-alpha-hydroxyglycine alpha-amidating lyase	PAM	sp|P19021|AMD_HUMAN Peptidyl-glycine alpha-amidating monooxygenase OS=Homo sapiens GN=PAM PE=1 SV=2	1	17	17	17	11	0	16	6	6	7	8	9	8	4	4	5	7	9	6	11	0	16	6	6	7	8	9	8	4	4	5	7	9	6	11	0	16	6	6	7	8	9
P19022	P19022	2	2	2	Cadherin-2	CDH2	sp|P19022|CADH2_HUMAN Cadherin-2 OS=Homo sapiens GN=CDH2 PE=1 SV=4	1	2	2	2	0	0	0	1	2	2	0	0	0	2	1	2	1	2	2	0	0	0	1	2	2	0	0	0	2	1	2	1	2	2	0	0	0	1	2	2	0	0
P19338	P19338	14	14	14	Nucleolin	NCL	sp|P19338|NUCL_HUMAN Nucleolin OS=Homo sapiens GN=NCL PE=1 SV=3	1	14	14	14	6	2	6	8	9	10	4	9	6	9	5	8	11	10	7	6	2	6	8	9	10	4	9	6	9	5	8	11	10	7	6	2	6	8	9	10	4	9
P19440;A6NGU5;P36268;Q14390;B5MD39	P19440;A6NGU5;P36268	5;4;4;1;1	5;4;4;1;1	5;4;4;1;1	Gamma-glutamyltranspeptidase 1;Gamma-glutamyltranspeptidase 1 heavy chain;Gamma-glutamyltranspeptidase 1 light chain;Putative gamma-glutamyltranspeptidase 3;Putative gamma-glutamyltranspeptidase 3 heavy chain;Putative gamma-glutamyltranspeptidase 3 light chain;Inactive gamma-glutamyltranspeptidase 2	GGT1;GGT3P;GGT2	sp|P19440|GGT1_HUMAN Gamma-glutamyltranspeptidase 1 OS=Homo sapiens GN=GGT1 PE=1 SV=2;sp|A6NGU5|GGT3_HUMAN Putative gamma-glutamyltranspeptidase 3 OS=Homo sapiens GN=GGT3P PE=5 SV=2;sp|P36268|GGT2_HUMAN Inactive gamma-glutamyltranspeptidase 2 OS=Homo sapie	5	5	5	5	5	1	0	0	0	0	5	5	3	0	1	0	0	1	2	5	1	0	0	0	0	5	5	3	0	1	0	0	1	2	5	1	0	0	0	0	5	5
P19876;P19875	P19876;P19875	4;2	3;1	3;1	C-X-C motif chemokine 3;GRO-gamma(5-73);C-X-C motif chemokine 2;GRO-beta(5-73)	CXCL3;CXCL2	sp|P19876|CXCL3_HUMAN C-X-C motif chemokine 3 OS=Homo sapiens GN=CXCL3 PE=1 SV=1;sp|P19875|CXCL2_HUMAN C-X-C motif chemokine 2 OS=Homo sapiens GN=CXCL2 PE=1 SV=1	2	4	3	3	2	0	4	4	4	4	0	1	2	4	2	3	3	4	4	2	0	3	3	3	3	0	1	2	3	2	2	2	3	3	2	0	3	3	3	3	0	1
P19957	P19957	8	8	8	Elafin	PI3	sp|P19957|ELAF_HUMAN Elafin OS=Homo sapiens GN=PI3 PE=1 SV=3	1	8	8	8	5	1	6	5	7	4	1	2	1	6	1	1	6	5	6	5	1	6	5	7	4	1	2	1	6	1	1	6	5	6	5	1	6	5	7	4	1	2
P19971	P19971	9	9	9	Thymidine phosphorylase	TYMP	sp|P19971|TYPH_HUMAN Thymidine phosphorylase OS=Homo sapiens GN=TYMP PE=1 SV=2	1	9	9	9	4	1	8	0	0	1	6	6	4	0	0	0	3	2	1	4	1	8	0	0	1	6	6	4	0	0	0	3	2	1	4	1	8	0	0	1	6	6
P20039;Q30134;Q9TQE0;P79483;P13761	P20039	5;2;1;1;1	5;2;1;1;1	0;0;0;0;0	HLA class II histocompatibility antigen, DRB1-11 beta chain	HLA-DRB1	sp|P20039|2B1B_HUMAN HLA class II histocompatibility antigen, DRB1-11 beta chain OS=Homo sapiens GN=HLA-DRB1 PE=1 SV=1	5	5	5	0	5	1	3	0	0	0	1	1	2	0	0	0	0	0	0	5	1	3	0	0	0	1	1	2	0	0	0	0	0	0	0	0	0	0	0	0	0	0
P20061	P20061	10	10	10	Transcobalamin-1	TCN1	sp|P20061|TCO1_HUMAN Transcobalamin-1 OS=Homo sapiens GN=TCN1 PE=1 SV=2	1	10	10	10	8	2	9	8	9	8	6	6	4	8	5	4	7	8	6	8	2	9	8	9	8	6	6	4	8	5	4	7	8	6	8	2	9	8	9	8	6	6
P20062	P20062	12	12	12	Transcobalamin-2	TCN2	sp|P20062|TCO2_HUMAN Transcobalamin-2 OS=Homo sapiens GN=TCN2 PE=1 SV=3	1	12	12	12	5	1	11	4	10	12	1	3	3	10	3	6	6	8	8	5	1	11	4	10	12	1	3	3	10	3	6	6	8	8	5	1	11	4	10	12	1	3
P20073	P20073	4	4	4	Annexin A7	ANXA7	sp|P20073|ANXA7_HUMAN Annexin A7 OS=Homo sapiens GN=ANXA7 PE=1 SV=3	1	4	4	4	3	0	3	0	0	0	3	3	3	0	1	0	1	2	1	3	0	3	0	0	0	3	3	3	0	1	0	1	2	1	3	0	3	0	0	0	3	3
P20336	P20336	6	6	3	Ras-related protein Rab-3A	RAB3A	sp|P20336|RAB3A_HUMAN Ras-related protein Rab-3A OS=Homo sapiens GN=RAB3A PE=1 SV=1	1	6	6	3	1	1	3	6	5	3	2	2	2	5	1	4	2	2	3	1	1	3	6	5	3	2	2	2	5	1	4	2	2	3	0	0	0	3	3	1	0	0
Q9NRW1;P20340;Q14964	Q9NRW1;P20340;Q14964	1;1;1	1;1;1	1;1;1	Ras-related protein Rab-6B;Ras-related protein Rab-6A;Ras-related protein Rab-39A	RAB6B;RAB6A;RAB39A	sp|Q9NRW1|RAB6B_HUMAN Ras-related protein Rab-6B OS=Homo sapiens GN=RAB6B PE=1 SV=1;sp|P20340|RAB6A_HUMAN Ras-related protein Rab-6A OS=Homo sapiens GN=RAB6A PE=1 SV=3;sp|Q14964|RB39A_HUMAN Ras-related protein Rab-39A OS=Homo sapiens GN=RAB39A PE=2 SV=2	3	1	1	1	1	0	1	0	1	1	1	1	1	1	0	1	1	1	1	1	0	1	0	1	1	1	1	1	1	0	1	1	1	1	1	0	1	0	1	1	1	1
P20591;P20592	P20591	7;2	7;2	7;2	Interferon-induced GTP-binding protein Mx1;Interferon-induced GTP-binding protein Mx1, N-terminally processed	MX1	sp|P20591|MX1_HUMAN Interferon-induced GTP-binding protein Mx1 OS=Homo sapiens GN=MX1 PE=1 SV=4	2	7	7	7	0	1	7	0	0	0	0	1	1	0	0	0	1	0	1	0	1	7	0	0	0	0	1	1	0	0	0	1	0	1	0	1	7	0	0	0	0	1
P20618	P20618	14	14	14	Proteasome subunit beta type-1	PSMB1	sp|P20618|PSB1_HUMAN Proteasome subunit beta type-1 OS=Homo sapiens GN=PSMB1 PE=1 SV=2	1	14	14	14	8	1	10	11	11	11	7	7	6	9	6	8	8	9	9	8	1	10	11	11	11	7	7	6	9	6	8	8	9	9	8	1	10	11	11	11	7	7
P20700	P20700	4	3	3	Lamin-B1	LMNB1	sp|P20700|LMNB1_HUMAN Lamin-B1 OS=Homo sapiens GN=LMNB1 PE=1 SV=2	1	4	3	3	1	0	2	3	2	2	0	1	1	2	1	3	2	3	2	0	0	1	2	2	1	0	0	0	1	0	2	1	2	1	0	0	1	2	2	1	0	0
P20774	P20774	2	2	2	Mimecan	OGN	sp|P20774|MIME_HUMAN Mimecan OS=Homo sapiens GN=OGN PE=1 SV=1	1	2	2	2	0	0	0	1	1	1	0	0	0	0	0	1	0	0	2	0	0	0	1	1	1	0	0	0	0	0	1	0	0	2	0	0	0	1	1	1	0	0
P20810	P20810	2	2	2	Calpastatin	CAST	sp|P20810|ICAL_HUMAN Calpastatin OS=Homo sapiens GN=CAST PE=1 SV=4	1	2	2	2	2	2	2	0	0	1	0	2	2	0	0	0	0	1	1	2	2	2	0	0	1	0	2	2	0	0	0	0	1	1	2	2	2	0	0	1	0	2
P20827	P20827	4	4	4	Ephrin-A1;Ephrin-A1, secreted form	EFNA1	sp|P20827|EFNA1_HUMAN Ephrin-A1 OS=Homo sapiens GN=EFNA1 PE=1 SV=2	1	4	4	4	2	0	2	4	4	3	2	2	1	2	0	1	3	3	3	2	0	2	4	4	3	2	2	1	2	0	1	3	3	3	2	0	2	4	4	3	2	2
P20933	P20933	6	6	6	N(4)-(beta-N-acetylglucosaminyl)-L-asparaginase;Glycosylasparaginase alpha chain;Glycosylasparaginase beta chain	AGA	sp|P20933|ASPG_HUMAN N(4)-(beta-N-acetylglucosaminyl)-L-asparaginase OS=Homo sapiens GN=AGA PE=1 SV=2	1	6	6	6	4	1	3	2	2	1	4	3	2	3	0	1	3	4	2	4	1	3	2	2	1	4	3	2	3	0	1	3	4	2	4	1	3	2	2	1	4	3
P20962	P20962	3	3	3	Parathymosin	PTMS	sp|P20962|PTMS_HUMAN Parathymosin OS=Homo sapiens GN=PTMS PE=1 SV=2	1	3	3	3	1	0	0	2	3	3	1	1	0	3	1	1	3	2	3	1	0	0	2	3	3	1	1	0	3	1	1	3	2	3	1	0	0	2	3	3	1	1
P21266;Q03013	P21266	3;1	3;1	1;0	Glutathione S-transferase Mu 3	GSTM3	sp|P21266|GSTM3_HUMAN Glutathione S-transferase Mu 3 OS=Homo sapiens GN=GSTM3 PE=1 SV=3	2	3	3	1	0	0	2	3	3	3	0	0	1	3	0	1	2	3	3	0	0	2	3	3	3	0	0	1	3	0	1	2	3	3	0	0	0	1	1	1	0	0
P21281;P15313	P21281	6;2	6;2	6;2	V-type proton ATPase subunit B, brain isoform	ATP6V1B2	sp|P21281|VATB2_HUMAN V-type proton ATPase subunit B, brain isoform OS=Homo sapiens GN=ATP6V1B2 PE=1 SV=3	2	6	6	6	2	1	5	3	2	2	1	2	2	4	2	5	4	2	2	2	1	5	3	2	2	1	2	2	4	2	5	4	2	2	2	1	5	3	2	2	1	2
P21291	P21291	2	2	2	Cysteine and glycine-rich protein 1	CSRP1	sp|P21291|CSRP1_HUMAN Cysteine and glycine-rich protein 1 OS=Homo sapiens GN=CSRP1 PE=1 SV=3	1	2	2	2	0	0	0	2	2	2	0	0	1	2	1	1	2	2	1	0	0	0	2	2	2	0	0	1	2	1	1	2	2	1	0	0	0	2	2	2	0	0
P21333	P21333	77	77	69	Filamin-A	FLNA	sp|P21333|FLNA_HUMAN Filamin-A OS=Homo sapiens GN=FLNA PE=1 SV=4	1	77	77	69	33	6	31	67	66	58	15	23	17	51	21	36	48	48	47	33	6	31	67	66	58	15	23	17	51	21	36	48	48	47	28	4	25	62	61	51	11	19
P21399	P21399	4	4	4	Cytoplasmic aconitate hydratase	ACO1	sp|P21399|ACOC_HUMAN Cytoplasmic aconitate hydratase OS=Homo sapiens GN=ACO1 PE=1 SV=3	1	4	4	4	3	0	1	4	3	4	1	1	1	4	0	2	2	2	2	3	0	1	4	3	4	1	1	1	4	0	2	2	2	2	3	0	1	4	3	4	1	1
P21589	P21589	3	3	3	5-nucleotidase	NT5E	sp|P21589|5NTD_HUMAN 5-nucleotidase OS=Homo sapiens GN=NT5E PE=1 SV=1	1	3	3	3	0	0	3	0	0	0	1	0	0	0	0	0	0	0	0	0	0	3	0	0	0	1	0	0	0	0	0	0	0	0	0	0	3	0	0	0	1	0
P21741	P21741	2	2	2	Midkine	MDK	sp|P21741|MK_HUMAN Midkine OS=Homo sapiens GN=MDK PE=1 SV=1	1	2	2	2	2	0	2	1	1	1	2	2	2	1	1	0	2	2	1	2	0	2	1	1	1	2	2	2	1	1	0	2	2	1	2	0	2	1	1	1	2	2
P21810	P21810	5	5	5	Biglycan	BGN	sp|P21810|PGS1_HUMAN Biglycan OS=Homo sapiens GN=BGN PE=1 SV=2	1	5	5	5	0	0	0	3	4	3	0	0	0	3	1	1	2	0	2	0	0	0	3	4	3	0	0	0	3	1	1	2	0	2	0	0	0	3	4	3	0	0
P21926	P21926	5	5	5	CD9 antigen	CD9	sp|P21926|CD9_HUMAN CD9 antigen OS=Homo sapiens GN=CD9 PE=1 SV=4	1	5	5	5	4	2	4	0	1	0	5	5	4	3	0	0	4	4	4	4	2	4	0	1	0	5	5	4	3	0	0	4	4	4	4	2	4	0	1	0	5	5
P21980;O43548	P21980	13;1	13;1	13;1	Protein-glutamine gamma-glutamyltransferase 2	TGM2	sp|P21980|TGM2_HUMAN Protein-glutamine gamma-glutamyltransferase 2 OS=Homo sapiens GN=TGM2 PE=1 SV=2	2	13	13	13	11	4	13	1	1	0	7	8	9	0	0	0	5	4	4	11	4	13	1	1	0	7	8	9	0	0	0	5	4	4	11	4	13	1	1	0	7	8
P22061	P22061	4	4	4	Protein-L-isoaspartate(D-aspartate) O-methyltransferase	PCMT1	sp|P22061|PIMT_HUMAN Protein-L-isoaspartate(D-aspartate) O-methyltransferase OS=Homo sapiens GN=PCMT1 PE=1 SV=4	1	4	4	4	1	0	2	4	3	2	0	1	2	3	3	3	2	4	4	1	0	2	4	3	2	0	1	2	3	3	3	2	4	4	1	0	2	4	3	2	0	1
P22223	P22223	4	4	4	Cadherin-3	CDH3	sp|P22223|CADH3_HUMAN Cadherin-3 OS=Homo sapiens GN=CDH3 PE=1 SV=2	1	4	4	4	1	1	1	4	3	3	2	3	2	2	2	2	1	1	4	1	1	1	4	3	3	2	3	2	2	2	2	1	1	4	1	1	1	4	3	3	2	3
P22314	P22314	29	29	29	Ubiquitin-like modifier-activating enzyme 1	UBA1	sp|P22314|UBA1_HUMAN Ubiquitin-like modifier-activating enzyme 1 OS=Homo sapiens GN=UBA1 PE=1 SV=3	1	29	29	29	15	10	25	14	17	11	11	17	15	10	10	11	15	17	16	15	10	25	14	17	11	11	17	15	10	10	11	15	17	16	15	10	25	14	17	11	11	17
P22352	P22352	5	5	5	Glutathione peroxidase 3	GPX3	sp|P22352|GPX3_HUMAN Glutathione peroxidase 3 OS=Homo sapiens GN=GPX3 PE=1 SV=2	1	5	5	5	2	0	4	3	5	4	2	3	3	4	3	3	2	3	4	2	0	4	3	5	4	2	3	3	4	3	3	2	3	4	2	0	4	3	5	4	2	3
P22392;O60361	P22392;O60361	10;6	10;6	5;4	Nucleoside diphosphate kinase B;Putative nucleoside diphosphate kinase	NME2;NME2P1	sp|P22392|NDKB_HUMAN Nucleoside diphosphate kinase B OS=Homo sapiens GN=NME2 PE=1 SV=1;sp|O60361|NDK8_HUMAN Putative nucleoside diphosphate kinase OS=Homo sapiens GN=NME2P1 PE=5 SV=1	2	10	10	5	7	1	10	8	8	8	5	6	4	9	5	7	7	9	9	7	1	10	8	8	8	5	6	4	9	5	7	7	9	9	5	0	5	4	4	4	2	3
P22528;P35321	P22528;P35321	3;2	3;2	3;2	Cornifin-B;Cornifin-A	SPRR1B;SPRR1A	sp|P22528|SPR1B_HUMAN Cornifin-B OS=Homo sapiens GN=SPRR1B PE=1 SV=2;sp|P35321|SPR1A_HUMAN Cornifin-A OS=Homo sapiens GN=SPRR1A PE=1 SV=2	2	3	3	3	3	0	3	2	2	2	2	2	1	1	1	1	2	2	3	3	0	3	2	2	2	2	2	1	1	1	1	2	2	3	3	0	3	2	2	2	2	2
P35326;P35325;P22532;P22531;Q9BYE4;Q96RM1	P35326;P35325;P22532;P22531;Q9BYE4;Q96RM1	2;2;2;2;2;1	2;2;2;2;2;1	2;2;2;2;2;1	Small proline-rich protein 2A;Small proline-rich protein 2B;Small proline-rich protein 2D;Small proline-rich protein 2E;Small proline-rich protein 2G;Small proline-rich protein 2F	SPRR2A;SPRR2B;SPRR2D;SPRR2E;SPRR2G;SPRR2F	sp|P35326|SPR2A_HUMAN Small proline-rich protein 2A OS=Homo sapiens GN=SPRR2A PE=1 SV=1;sp|P35325|SPR2B_HUMAN Small proline-rich protein 2B OS=Homo sapiens GN=SPRR2B PE=2 SV=1;sp|P22532|SPR2D_HUMAN Small proline-rich protein 2D OS=Homo sapiens GN=SPRR2D PE	6	2	2	2	2	0	2	2	1	2	2	1	1	1	0	0	2	2	2	2	0	2	2	1	2	2	1	1	1	0	0	2	2	2	2	0	2	2	1	2	2	1
P22570	P22570	2	2	2	NADPH:adrenodoxin oxidoreductase, mitochondrial	FDXR	sp|P22570|ADRO_HUMAN NADPH:adrenodoxin oxidoreductase, mitochondrial OS=Homo sapiens GN=FDXR PE=1 SV=3	1	2	2	2	0	0	2	1	1	1	0	0	0	0	0	0	0	0	0	0	0	2	1	1	1	0	0	0	0	0	0	0	0	0	0	0	2	1	1	1	0	0
P22626	P22626	18	18	18	Heterogeneous nuclear ribonucleoproteins A2/B1	HNRNPA2B1	sp|P22626|ROA2_HUMAN Heterogeneous nuclear ribonucleoproteins A2/B1 OS=Homo sapiens GN=HNRNPA2B1 PE=1 SV=2	1	18	18	18	5	1	10	16	17	13	3	4	5	10	7	7	13	9	12	5	1	10	16	17	13	3	4	5	10	7	7	13	9	12	5	1	10	16	17	13	3	4
P22676;P05937	P22676;P05937	2;1	2;1	2;1	Calretinin;Calbindin	CALB2;CALB1	sp|P22676|CALB2_HUMAN Calretinin OS=Homo sapiens GN=CALB2 PE=1 SV=2;sp|P05937|CALB1_HUMAN Calbindin OS=Homo sapiens GN=CALB1 PE=1 SV=2	2	2	2	2	0	0	0	1	2	1	0	0	0	2	1	2	1	1	2	0	0	0	1	2	1	0	0	0	2	1	2	1	1	2	0	0	0	1	2	1	0	0
P22692	P22692	5	5	5	Insulin-like growth factor-binding protein 4	IGFBP4	sp|P22692|IBP4_HUMAN Insulin-like growth factor-binding protein 4 OS=Homo sapiens GN=IGFBP4 PE=1 SV=2	1	5	5	5	2	0	3	5	5	5	0	1	1	5	1	1	4	5	5	2	0	3	5	5	5	0	1	1	5	1	1	4	5	5	2	0	3	5	5	5	0	1
P22735	P22735	10	10	10	Protein-glutamine gamma-glutamyltransferase K	TGM1	sp|P22735|TGM1_HUMAN Protein-glutamine gamma-glutamyltransferase K OS=Homo sapiens GN=TGM1 PE=1 SV=4	1	10	10	10	3	2	1	1	1	0	9	6	4	0	1	0	1	1	1	3	2	1	1	1	0	9	6	4	0	1	0	1	1	1	3	2	1	1	1	0	9	6
P23141	P23141	1	1	1	Liver carboxylesterase 1	CES1	sp|P23141|EST1_HUMAN Liver carboxylesterase 1 OS=Homo sapiens GN=CES1 PE=1 SV=2	1	1	1	1	0	0	0	1	1	1	0	0	0	0	0	1	0	0	1	0	0	0	1	1	1	0	0	0	0	0	1	0	0	1	0	0	0	1	1	1	0	0
P23142	P23142	16	16	10	Fibulin-1	FBLN1	sp|P23142|FBLN1_HUMAN Fibulin-1 OS=Homo sapiens GN=FBLN1 PE=1 SV=4	1	16	16	10	3	1	8	13	14	13	5	5	4	12	5	9	10	12	9	3	1	8	13	14	13	5	5	4	12	5	9	10	12	9	1	1	3	7	8	8	2	2
P23193	P23193	2	2	2	Transcription elongation factor A protein 1	TCEA1	sp|P23193|TCEA1_HUMAN Transcription elongation factor A protein 1 OS=Homo sapiens GN=TCEA1 PE=1 SV=2	1	2	2	2	0	0	0	1	1	0	0	0	0	2	1	2	1	1	1	0	0	0	1	1	0	0	0	0	2	1	2	1	1	1	0	0	0	1	1	0	0	0
P23284	P23284	17	17	17	Peptidyl-prolyl cis-trans isomerase B	PPIB	sp|P23284|PPIB_HUMAN Peptidyl-prolyl cis-trans isomerase B OS=Homo sapiens GN=PPIB PE=1 SV=2	1	17	17	17	15	1	12	12	14	11	14	12	11	14	4	8	10	12	14	15	1	12	12	14	11	14	12	11	14	4	8	10	12	14	15	1	12	12	14	11	14	12
P23368;Q16798	P23368	3;1	3;1	3;1	NAD-dependent malic enzyme, mitochondrial	ME2	sp|P23368|MAOM_HUMAN NAD-dependent malic enzyme, mitochondrial OS=Homo sapiens GN=ME2 PE=1 SV=1	2	3	3	3	1	0	3	1	1	0	0	2	1	0	0	0	0	0	1	1	0	3	1	1	0	0	2	1	0	0	0	0	0	1	1	0	3	1	1	0	0	2
P23381	P23381	10	10	10	Tryptophan--tRNA ligase, cytoplasmic;T1-TrpRS;T2-TrpRS	WARS	sp|P23381|SYWC_HUMAN Tryptophan--tRNA ligase, cytoplasmic OS=Homo sapiens GN=WARS PE=1 SV=2	1	10	10	10	4	1	8	3	3	2	3	6	4	3	1	2	3	4	2	4	1	8	3	3	2	3	6	4	3	1	2	3	4	2	4	1	8	3	3	2	3	6
P23396	P23396	3	3	3	40S ribosomal protein S3	RPS3	sp|P23396|RS3_HUMAN 40S ribosomal protein S3 OS=Homo sapiens GN=RPS3 PE=1 SV=2	1	3	3	3	0	0	1	3	3	2	1	2	2	2	1	1	2	1	3	0	0	1	3	3	2	1	2	2	2	1	1	2	1	3	0	0	1	3	3	2	1	2
P23471	P23471	2	2	2	Receptor-type tyrosine-protein phosphatase zeta	PTPRZ1	sp|P23471|PTPRZ_HUMAN Receptor-type tyrosine-protein phosphatase zeta OS=Homo sapiens GN=PTPRZ1 PE=1 SV=4	1	2	2	2	0	1	0	1	1	0	1	1	1	2	2	2	1	1	0	0	1	0	1	1	0	1	1	1	2	2	2	1	1	0	0	1	0	1	1	0	1	1
P23526	P23526	14	14	14	Adenosylhomocysteinase	AHCY	sp|P23526|SAHH_HUMAN Adenosylhomocysteinase OS=Homo sapiens GN=AHCY PE=1 SV=4	1	14	14	14	9	2	12	11	10	11	7	9	7	9	4	6	10	11	13	9	2	12	11	10	11	7	9	7	9	4	6	10	11	13	9	2	12	11	10	11	7	9
P23528;Q9Y281	P23528	14;3	14;3	14;3	Cofilin-1	CFL1	sp|P23528|COF1_HUMAN Cofilin-1 OS=Homo sapiens GN=CFL1 PE=1 SV=3	2	14	14	14	6	4	13	12	12	10	5	6	6	10	4	8	11	10	10	6	4	13	12	12	10	5	6	6	10	4	8	11	10	10	6	4	13	12	12	10	5	6
P24534	P24534	3	3	3	Elongation factor 1-beta	EEF1B2	sp|P24534|EF1B_HUMAN Elongation factor 1-beta OS=Homo sapiens GN=EEF1B2 PE=1 SV=3	1	3	3	3	0	0	3	3	2	3	0	2	2	2	2	3	3	3	3	0	0	3	3	2	3	0	2	2	2	2	3	3	3	3	0	0	3	3	2	3	0	2
P24592	P24592	7	7	7	Insulin-like growth factor-binding protein 6	IGFBP6	sp|P24592|IBP6_HUMAN Insulin-like growth factor-binding protein 6 OS=Homo sapiens GN=IGFBP6 PE=1 SV=1	1	7	7	7	2	0	4	7	7	6	1	1	3	7	3	6	7	7	6	2	0	4	7	7	6	1	1	3	7	3	6	7	7	6	2	0	4	7	7	6	1	1
P24593	P24593	14	14	14	Insulin-like growth factor-binding protein 5	IGFBP5	sp|P24593|IBP5_HUMAN Insulin-like growth factor-binding protein 5 OS=Homo sapiens GN=IGFBP5 PE=1 SV=1	1	14	14	14	8	0	12	13	12	11	4	4	4	9	3	4	10	11	7	8	0	12	13	12	11	4	4	4	9	3	4	10	11	7	8	0	12	13	12	11	4	4
P24666	P24666	2	2	2	Low molecular weight phosphotyrosine protein phosphatase	ACP1	sp|P24666|PPAC_HUMAN Low molecular weight phosphotyrosine protein phosphatase OS=Homo sapiens GN=ACP1 PE=1 SV=3	1	2	2	2	1	1	1	2	1	1	1	1	0	2	1	1	2	0	1	1	1	1	2	1	1	1	1	0	2	1	1	2	0	1	1	1	1	2	1	1	1	1
P24752	P24752	4	4	4	Acetyl-CoA acetyltransferase, mitochondrial	ACAT1	sp|P24752|THIL_HUMAN Acetyl-CoA acetyltransferase, mitochondrial OS=Homo sapiens GN=ACAT1 PE=1 SV=1	1	4	4	4	1	2	4	0	0	0	1	3	2	0	0	0	1	1	1	1	2	4	0	0	0	1	3	2	0	0	0	1	1	1	1	2	4	0	0	0	1	3
P24821	P24821	83	83	83	Tenascin	TNC	sp|P24821|TENA_HUMAN Tenascin OS=Homo sapiens GN=TNC PE=1 SV=3	1	83	83	83	59	19	79	27	28	27	47	50	41	21	12	25	46	53	44	59	19	79	27	28	27	47	50	41	21	12	25	46	53	44	59	19	79	27	28	27	47	50
P25311	P25311	14	14	14	Zinc-alpha-2-glycoprotein	AZGP1	sp|P25311|ZA2G_HUMAN Zinc-alpha-2-glycoprotein OS=Homo sapiens GN=AZGP1 PE=1 SV=2	1	14	14	14	8	0	10	3	5	4	11	10	9	6	1	4	10	5	6	8	0	10	3	5	4	11	10	9	6	1	4	10	5	6	8	0	10	3	5	4	11	10
P25398	P25398	4	4	4	40S ribosomal protein S12	RPS12	sp|P25398|RS12_HUMAN 40S ribosomal protein S12 OS=Homo sapiens GN=RPS12 PE=1 SV=3	1	4	4	4	1	0	2	2	2	1	0	1	1	2	2	2	2	2	3	1	0	2	2	2	1	0	1	1	2	2	2	2	2	3	1	0	2	2	2	1	0	1
P25705	P25705	18	18	18	ATP synthase subunit alpha, mitochondrial	ATP5A1	sp|P25705|ATPA_HUMAN ATP synthase subunit alpha, mitochondrial OS=Homo sapiens GN=ATP5A1 PE=1 SV=1	1	18	18	18	6	3	16	6	5	5	9	11	11	8	5	7	10	8	7	6	3	16	6	5	5	9	11	11	8	5	7	10	8	7	6	3	16	6	5	5	9	11
P25774	P25774	13	13	13	Cathepsin S	CTSS	sp|P25774|CATS_HUMAN Cathepsin S OS=Homo sapiens GN=CTSS PE=1 SV=3	1	13	13	13	8	4	13	3	8	8	8	7	5	6	2	7	10	9	8	8	4	13	3	8	8	8	7	5	6	2	7	10	9	8	8	4	13	3	8	8	8	7
P25786	P25786	18	18	18	Proteasome subunit alpha type-1	PSMA1	sp|P25786|PSA1_HUMAN Proteasome subunit alpha type-1 OS=Homo sapiens GN=PSMA1 PE=1 SV=1	1	18	18	18	8	0	10	15	16	17	8	8	7	16	6	8	10	12	15	8	0	10	15	16	17	8	8	7	16	6	8	10	12	15	8	0	10	15	16	17	8	8
P25787	P25787	13	13	13	Proteasome subunit alpha type-2	PSMA2	sp|P25787|PSA2_HUMAN Proteasome subunit alpha type-2 OS=Homo sapiens GN=PSMA2 PE=1 SV=2	1	13	13	13	9	3	10	11	11	11	7	7	4	12	5	9	11	10	8	9	3	10	11	11	11	7	7	4	12	5	9	11	10	8	9	3	10	11	11	11	7	7
P25788	P25788	11	11	11	Proteasome subunit alpha type-3	PSMA3	sp|P25788|PSA3_HUMAN Proteasome subunit alpha type-3 OS=Homo sapiens GN=PSMA3 PE=1 SV=2	1	11	11	11	5	3	7	10	10	8	5	7	4	11	4	7	8	7	9	5	3	7	10	10	8	5	7	4	11	4	7	8	7	9	5	3	7	10	10	8	5	7
P25789	P25789	16	16	16	Proteasome subunit alpha type-4	PSMA4	sp|P25789|PSA4_HUMAN Proteasome subunit alpha type-4 OS=Homo sapiens GN=PSMA4 PE=1 SV=1	1	16	16	16	9	3	8	12	13	13	5	7	8	12	6	7	14	11	13	9	3	8	12	13	13	5	7	8	12	6	7	14	11	13	9	3	8	12	13	13	5	7
P25815	P25815	6	6	6	Protein S100-P	S100P	sp|P25815|S100P_HUMAN Protein S100-P OS=Homo sapiens GN=S100P PE=1 SV=2	1	6	6	6	5	3	5	1	4	4	6	5	4	3	1	0	5	4	4	5	3	5	1	4	4	6	5	4	3	1	0	5	4	4	5	3	5	1	4	4	6	5
P26038	P26038	52	40	38	Moesin	MSN	sp|P26038|MOES_HUMAN Moesin OS=Homo sapiens GN=MSN PE=1 SV=3	1	52	40	38	41	6	37	39	41	31	25	29	29	39	16	26	36	41	35	30	3	25	30	32	21	16	20	19	30	13	19	27	30	26	28	3	23	28	30	19	14	18
P26447	P26447	5	5	5	Protein S100-A4	S100A4	sp|P26447|S10A4_HUMAN Protein S100-A4 OS=Homo sapiens GN=S100A4 PE=1 SV=1	1	5	5	5	1	0	1	3	3	2	2	2	1	3	0	2	4	3	2	1	0	1	3	3	2	2	2	1	3	0	2	4	3	2	1	0	1	3	3	2	2	2
P26572	P26572	7	7	7	Alpha-1,3-mannosyl-glycoprotein 2-beta-N-acetylglucosaminyltransferase	MGAT1	sp|P26572|MGAT1_HUMAN Alpha-1,3-mannosyl-glycoprotein 2-beta-N-acetylglucosaminyltransferase OS=Homo sapiens GN=MGAT1 PE=2 SV=2	1	7	7	7	1	0	5	4	5	1	1	4	3	0	1	3	1	2	3	1	0	5	4	5	1	1	4	3	0	1	3	1	2	3	1	0	5	4	5	1	1	4
P26599	P26599	3	3	3	Polypyrimidine tract-binding protein 1	PTBP1	sp|P26599|PTBP1_HUMAN Polypyrimidine tract-binding protein 1 OS=Homo sapiens GN=PTBP1 PE=1 SV=1	1	3	3	3	1	0	3	2	2	0	0	1	1	0	0	1	2	2	1	1	0	3	2	2	0	0	1	1	0	0	1	2	2	1	1	0	3	2	2	0	0	1
P26639;A2RTX5	P26639	5;1	5;1	5;1	Threonine--tRNA ligase, cytoplasmic	TARS	sp|P26639|SYTC_HUMAN Threonine--tRNA ligase, cytoplasmic OS=Homo sapiens GN=TARS PE=1 SV=3	2	5	5	5	4	0	5	2	3	2	2	4	4	2	2	3	3	1	1	4	0	5	2	3	2	2	4	4	2	2	3	3	1	1	4	0	5	2	3	2	2	4
P26641	P26641	12	12	12	Elongation factor 1-gamma	EEF1G	sp|P26641|EF1G_HUMAN Elongation factor 1-gamma OS=Homo sapiens GN=EEF1G PE=1 SV=3	1	12	12	12	8	1	10	8	9	9	8	9	9	8	8	9	8	10	9	8	1	10	8	9	9	8	9	9	8	8	9	8	10	9	8	1	10	8	9	9	8	9
P26885	P26885	7	7	7	Peptidyl-prolyl cis-trans isomerase FKBP2	FKBP2	sp|P26885|FKBP2_HUMAN Peptidyl-prolyl cis-trans isomerase FKBP2 OS=Homo sapiens GN=FKBP2 PE=1 SV=2	1	7	7	7	0	0	1	5	5	6	0	0	0	5	1	4	3	6	4	0	0	1	5	5	6	0	0	0	5	1	4	3	6	4	0	0	1	5	5	6	0	0
P27105	P27105	20	20	20	Erythrocyte band 7 integral membrane protein	STOM	sp|P27105|STOM_HUMAN Erythrocyte band 7 integral membrane protein OS=Homo sapiens GN=STOM PE=1 SV=3	1	20	20	20	19	8	19	0	0	2	17	17	14	2	1	4	14	17	14	19	8	19	0	0	2	17	17	14	2	1	4	14	17	14	19	8	19	0	0	2	17	17
P27348	P27348	18	15	14	14-3-3 protein theta	YWHAQ	sp|P27348|1433T_HUMAN 14-3-3 protein theta OS=Homo sapiens GN=YWHAQ PE=1 SV=1	1	18	15	14	13	3	12	15	15	15	4	10	9	17	10	11	13	16	14	10	1	9	12	13	13	3	8	8	14	9	9	11	13	12	9	1	8	11	12	12	3	8
P27695	P27695	7	7	7	DNA-(apurinic or apyrimidinic site) lyase;DNA-(apurinic or apyrimidinic site) lyase, mitochondrial	APEX1	sp|P27695|APEX1_HUMAN DNA-(apurinic or apyrimidinic site) lyase OS=Homo sapiens GN=APEX1 PE=1 SV=2	1	7	7	7	6	2	4	3	3	3	6	6	7	4	2	3	4	2	2	6	2	4	3	3	3	6	6	7	4	2	3	4	2	2	6	2	4	3	3	3	6	6
P27701	P27701	3	3	3	CD82 antigen	CD82	sp|P27701|CD82_HUMAN CD82 antigen OS=Homo sapiens GN=CD82 PE=1 SV=1	1	3	3	3	2	0	1	0	0	0	2	2	2	0	0	0	0	1	1	2	0	1	0	0	0	2	2	2	0	0	0	0	1	1	2	0	1	0	0	0	2	2
P27797	P27797	23	23	23	Calreticulin	CALR	sp|P27797|CALR_HUMAN Calreticulin OS=Homo sapiens GN=CALR PE=1 SV=1	1	23	23	23	16	2	15	17	19	16	14	17	14	16	5	9	18	16	16	16	2	15	17	19	16	14	17	14	16	5	9	18	16	16	16	2	15	17	19	16	14	17
P27816	P27816	1	1	1	Microtubule-associated protein 4	MAP4	sp|P27816|MAP4_HUMAN Microtubule-associated protein 4 OS=Homo sapiens GN=MAP4 PE=1 SV=3	1	1	1	1	0	0	0	1	1	1	0	0	0	1	0	0	1	0	1	0	0	0	1	1	1	0	0	0	1	0	0	1	0	1	0	0	0	1	1	1	0	0
P28062	P28062	4	4	4	Proteasome subunit beta type-8	PSMB8	sp|P28062|PSB8_HUMAN Proteasome subunit beta type-8 OS=Homo sapiens GN=PSMB8 PE=1 SV=3	1	4	4	4	2	0	2	0	0	0	2	3	2	0	0	0	1	1	0	2	0	2	0	0	0	2	3	2	0	0	0	1	1	0	2	0	2	0	0	0	2	3
P28065	P28065	2	2	2	Proteasome subunit beta type-9	PSMB9	sp|P28065|PSB9_HUMAN Proteasome subunit beta type-9 OS=Homo sapiens GN=PSMB9 PE=1 SV=2	1	2	2	2	1	1	2	1	1	1	2	1	1	1	0	0	0	2	1	1	1	2	1	1	1	2	1	1	1	0	0	0	2	1	1	1	2	1	1	1	2	1
P28066	P28066	9	9	9	Proteasome subunit alpha type-5	PSMA5	sp|P28066|PSA5_HUMAN Proteasome subunit alpha type-5 OS=Homo sapiens GN=PSMA5 PE=1 SV=3	1	9	9	9	6	1	7	9	9	9	5	5	5	7	4	5	8	7	8	6	1	7	9	9	9	5	5	5	7	4	5	8	7	8	6	1	7	9	9	9	5	5
P28070	P28070	7	7	7	Proteasome subunit beta type-4	PSMB4	sp|P28070|PSB4_HUMAN Proteasome subunit beta type-4 OS=Homo sapiens GN=PSMB4 PE=1 SV=4	1	7	7	7	4	0	4	5	5	5	5	5	4	6	2	4	4	5	5	4	0	4	5	5	5	5	5	4	6	2	4	4	5	5	4	0	4	5	5	5	5	5
P28072	P28072	6	6	6	Proteasome subunit beta type-6	PSMB6	sp|P28072|PSB6_HUMAN Proteasome subunit beta type-6 OS=Homo sapiens GN=PSMB6 PE=1 SV=4	1	6	6	6	3	0	4	5	5	5	3	2	2	4	2	1	6	5	6	3	0	4	5	5	5	3	2	2	4	2	1	6	5	6	3	0	4	5	5	5	3	2
P28074	P28074	14	14	14	Proteasome subunit beta type-5	PSMB5	sp|P28074|PSB5_HUMAN Proteasome subunit beta type-5 OS=Homo sapiens GN=PSMB5 PE=1 SV=3	1	14	14	14	6	1	5	11	11	11	3	7	5	13	3	9	8	10	7	6	1	5	11	11	11	3	7	5	13	3	9	8	10	7	6	1	5	11	11	11	3	7
P28161	P28161	3	2	2	Glutathione S-transferase Mu 2	GSTM2	sp|P28161|GSTM2_HUMAN Glutathione S-transferase Mu 2 OS=Homo sapiens GN=GSTM2 PE=1 SV=2	1	3	2	2	0	0	1	3	3	3	0	0	1	3	1	2	3	3	3	0	0	0	2	2	2	0	0	0	2	1	1	2	2	2	0	0	0	2	2	2	0	0
P28300	P28300	5	5	5	Protein-lysine 6-oxidase	LOX	sp|P28300|LYOX_HUMAN Protein-lysine 6-oxidase OS=Homo sapiens GN=LOX PE=1 SV=2	1	5	5	5	2	0	5	1	0	3	3	4	1	0	0	2	2	2	0	2	0	5	1	0	3	3	4	1	0	0	2	2	2	0	2	0	5	1	0	3	3	4
P28482	P28482	1	1	1	Mitogen-activated protein kinase 1	MAPK1	sp|P28482|MK01_HUMAN Mitogen-activated protein kinase 1 OS=Homo sapiens GN=MAPK1 PE=1 SV=3	1	1	1	1	0	0	0	0	1	0	0	0	0	0	0	0	0	0	0	0	0	0	0	1	0	0	0	0	0	0	0	0	0	0	0	0	0	0	1	0	0	0
P28799	P28799	19	19	19	Granulins;Acrogranin;Paragranulin;Granulin-1;Granulin-2;Granulin-3;Granulin-4;Granulin-5;Granulin-6;Granulin-7	GRN	sp|P28799|GRN_HUMAN Granulins OS=Homo sapiens GN=GRN PE=1 SV=2	1	19	19	19	9	2	14	19	18	18	6	8	6	16	3	5	17	18	18	9	2	14	19	18	18	6	8	6	16	3	5	17	18	18	9	2	14	19	18	18	6	8
P28838	P28838	20	20	20	Cytosol aminopeptidase	LAP3	sp|P28838|AMPL_HUMAN Cytosol aminopeptidase OS=Homo sapiens GN=LAP3 PE=1 SV=3	1	20	20	20	9	4	18	4	9	11	1	3	4	5	2	2	10	9	9	9	4	18	4	9	11	1	3	4	5	2	2	10	9	9	9	4	18	4	9	11	1	3
P28887	P28887	7	7	4			sp|P28887|L_HRSVA RNA-directed RNA polymerase L OS=Human respiratory syncytial virus A (strain A2) GN=L PE=3 SV=1	1	7	7	4	1	2	7	0	0	0	0	0	0	0	0	0	1	1	0	1	2	7	0	0	0	0	0	0	0	0	0	1	1	0	0	1	4	0	0	0	0	0
P29034	P29034	5	5	5	Protein S100-A2	S100A2	sp|P29034|S10A2_HUMAN Protein S100-A2 OS=Homo sapiens GN=S100A2 PE=1 SV=3	1	5	5	5	4	1	5	3	3	3	4	4	4	4	2	3	5	5	4	4	1	5	3	3	3	4	4	4	4	2	3	5	5	4	4	1	5	3	3	3	4	4
P29218	P29218	4	4	4	Inositol monophosphatase 1	IMPA1	sp|P29218|IMPA1_HUMAN Inositol monophosphatase 1 OS=Homo sapiens GN=IMPA1 PE=1 SV=1	1	4	4	4	2	1	4	1	1	1	2	2	2	1	1	1	2	0	1	2	1	4	1	1	1	2	2	2	1	1	1	2	0	1	2	1	4	1	1	1	2	2
P29279	P29279	2	2	2	Connective tissue growth factor	CTGF	sp|P29279|CTGF_HUMAN Connective tissue growth factor OS=Homo sapiens GN=CTGF PE=1 SV=2	1	2	2	2	2	0	2	1	1	1	1	2	2	1	1	1	2	1	1	2	0	2	1	1	1	1	2	2	1	1	1	2	1	1	2	0	2	1	1	1	1	2
P29373;P29762	P29373	5;1	5;1	5;1	Cellular retinoic acid-binding protein 2	CRABP2	sp|P29373|RABP2_HUMAN Cellular retinoic acid-binding protein 2 OS=Homo sapiens GN=CRABP2 PE=1 SV=2	2	5	5	5	4	1	4	2	1	2	2	3	3	0	0	0	2	1	2	4	1	4	2	1	2	2	3	3	0	0	0	2	1	2	4	1	4	2	1	2	2	3
P29401	P29401	31	31	31	Transketolase	TKT	sp|P29401|TKT_HUMAN Transketolase OS=Homo sapiens GN=TKT PE=1 SV=3	1	31	31	31	25	9	27	16	20	22	19	21	18	12	10	12	20	25	21	25	9	27	16	20	22	19	21	18	12	10	12	20	25	21	25	9	27	16	20	22	19	21
P29508	P29508	41	41	17	Serpin B3	SERPINB3	sp|P29508|SPB3_HUMAN Serpin B3 OS=Homo sapiens GN=SERPINB3 PE=1 SV=2	1	41	41	17	34	18	40	16	21	14	29	30	28	22	7	13	27	28	27	34	18	40	16	21	14	29	30	28	22	7	13	27	28	27	13	8	16	7	7	6	12	12
P29692	P29692	5	5	5	Elongation factor 1-delta	EEF1D	sp|P29692|EF1D_HUMAN Elongation factor 1-delta OS=Homo sapiens GN=EEF1D PE=1 SV=5	1	5	5	5	2	0	3	1	2	1	1	1	1	2	2	2	2	1	1	2	0	3	1	2	1	1	1	1	2	2	2	2	1	1	2	0	3	1	2	1	1	1
P29728	P29728	3	3	3	2-5-oligoadenylate synthase 2	OAS2	sp|P29728|OAS2_HUMAN 2-5-oligoadenylate synthase 2 OS=Homo sapiens GN=OAS2 PE=1 SV=3	1	3	3	3	1	1	3	0	0	0	0	0	1	0	0	0	0	0	0	1	1	3	0	0	0	0	0	1	0	0	0	0	0	0	1	1	3	0	0	0	0	0
P29992;O95837	P29992	17;6	17;6	10;3	Guanine nucleotide-binding protein subunit alpha-11	GNA11	sp|P29992|GNA11_HUMAN Guanine nucleotide-binding protein subunit alpha-11 OS=Homo sapiens GN=GNA11 PE=1 SV=2	2	17	17	10	10	3	17	1	0	0	9	10	7	1	0	1	7	10	4	10	3	17	1	0	0	9	10	7	1	0	1	7	10	4	7	2	10	1	0	0	7	7
P30040	P30040	7	7	7	Endoplasmic reticulum resident protein 29	ERP29	sp|P30040|ERP29_HUMAN Endoplasmic reticulum resident protein 29 OS=Homo sapiens GN=ERP29 PE=1 SV=4	1	7	7	7	5	1	3	4	3	2	4	4	4	3	1	2	5	6	5	5	1	3	4	3	2	4	4	4	3	1	2	5	6	5	5	1	3	4	3	2	4	4
P30041	P30041	21	21	21	Peroxiredoxin-6	PRDX6	sp|P30041|PRDX6_HUMAN Peroxiredoxin-6 OS=Homo sapiens GN=PRDX6 PE=1 SV=3	1	21	21	21	12	4	19	10	12	10	11	9	9	9	5	8	12	12	11	12	4	19	10	12	10	11	9	9	9	5	8	12	12	11	12	4	19	10	12	10	11	9
P30043	P30043	2	2	2	Flavin reductase (NADPH)	BLVRB	sp|P30043|BLVRB_HUMAN Flavin reductase (NADPH) OS=Homo sapiens GN=BLVRB PE=1 SV=3	1	2	2	2	2	1	2	1	1	1	0	2	1	1	1	1	0	1	1	2	1	2	1	1	1	0	2	1	1	1	1	0	1	1	2	1	2	1	1	1	0	2
P30044	P30044	9	9	9	Peroxiredoxin-5, mitochondrial	PRDX5	sp|P30044|PRDX5_HUMAN Peroxiredoxin-5, mitochondrial OS=Homo sapiens GN=PRDX5 PE=1 SV=4	1	9	9	9	4	2	8	0	3	4	7	8	7	1	0	0	8	6	6	4	2	8	0	3	4	7	8	7	1	0	0	8	6	6	4	2	8	0	3	4	7	8
P30047	P30047	3	3	3	GTP cyclohydrolase 1 feedback regulatory protein	GCHFR	sp|P30047|GFRP_HUMAN GTP cyclohydrolase 1 feedback regulatory protein OS=Homo sapiens GN=GCHFR PE=1 SV=3	1	3	3	3	1	1	2	3	3	3	0	1	0	3	1	2	3	1	2	1	1	2	3	3	3	0	1	0	3	1	2	3	1	2	1	1	2	3	3	3	0	1
P30048	P30048	5	5	5	Thioredoxin-dependent peroxide reductase, mitochondrial	PRDX3	sp|P30048|PRDX3_HUMAN Thioredoxin-dependent peroxide reductase, mitochondrial OS=Homo sapiens GN=PRDX3 PE=1 SV=3	1	5	5	5	2	1	5	3	4	4	3	1	1	3	0	2	4	4	3	2	1	5	3	4	4	3	1	1	3	0	2	4	4	3	2	1	5	3	4	4	3	1
P30084	P30084	2	2	2	Enoyl-CoA hydratase, mitochondrial	ECHS1	sp|P30084|ECHM_HUMAN Enoyl-CoA hydratase, mitochondrial OS=Homo sapiens GN=ECHS1 PE=1 SV=4	1	2	2	2	1	1	1	1	1	0	0	0	1	1	1	1	0	1	1	1	1	1	1	1	0	0	0	1	1	1	1	0	1	1	1	1	1	1	1	0	0	0
P30085	P30085	10	10	10	UMP-CMP kinase	CMPK1	sp|P30085|KCY_HUMAN UMP-CMP kinase OS=Homo sapiens GN=CMPK1 PE=1 SV=3	1	10	10	10	4	1	6	7	7	5	0	1	0	8	0	4	6	7	6	4	1	6	7	7	5	0	1	0	8	0	4	6	7	6	4	1	6	7	7	5	0	1
P30086	P30086	13	13	13	Phosphatidylethanolamine-binding protein 1;Hippocampal cholinergic neurostimulating peptide	PEBP1	sp|P30086|PEBP1_HUMAN Phosphatidylethanolamine-binding protein 1 OS=Homo sapiens GN=PEBP1 PE=1 SV=3	1	13	13	13	6	5	11	9	10	10	5	7	6	10	7	7	10	12	10	6	5	11	9	10	10	5	7	6	10	7	7	10	12	10	6	5	11	9	10	10	5	7
P30101	P30101	32	32	32	Protein disulfide-isomerase A3	PDIA3	sp|P30101|PDIA3_HUMAN Protein disulfide-isomerase A3 OS=Homo sapiens GN=PDIA3 PE=1 SV=4	1	32	32	32	25	5	23	22	22	21	20	23	20	22	7	14	28	25	23	25	5	23	22	22	21	20	23	20	22	7	14	28	25	23	25	5	23	22	22	21	20	23
P30153;P30154	P30153	13;4	13;4	13;4	Serine/threonine-protein phosphatase 2A 65 kDa regulatory subunit A alpha isoform	PPP2R1A	sp|P30153|2AAA_HUMAN Serine/threonine-protein phosphatase 2A 65 kDa regulatory subunit A alpha isoform OS=Homo sapiens GN=PPP2R1A PE=1 SV=4	2	13	13	13	9	3	12	6	6	6	2	8	3	3	6	4	8	3	6	9	3	12	6	6	6	2	8	3	3	6	4	8	3	6	9	3	12	6	6	6	2	8
P30453;P30457;P30450;P18462;P16190;P30456;P01891	P30453;P30457;P30450;P18462;P16190;P30456;P01891	9;8;8;8;7;7;6	9;8;8;8;7;7;6	0;0;0;0;0;0;0	HLA class I histocompatibility antigen, A-34 alpha chain;HLA class I histocompatibility antigen, A-66 alpha chain;HLA class I histocompatibility antigen, A-26 alpha chain;HLA class I histocompatibility antigen, A-25 alpha chain;HLA class I histocompatibility antigen, A-33 alpha chain;HLA class I histocompatibility antigen, A-43 alpha chain;HLA class I histocompatibility antigen, A-68 alpha chain	HLA-A	sp|P30453|1A34_HUMAN HLA class I histocompatibility antigen, A-34 alpha chain OS=Homo sapiens GN=HLA-A PE=1 SV=1;sp|P30457|1A66_HUMAN HLA class I histocompatibility antigen, A-66 alpha chain OS=Homo sapiens GN=HLA-A PE=1 SV=1;sp|P30450|1A26_HUMAN HLA class	7	9	9	0	2	2	7	4	5	3	4	4	3	3	2	3	3	4	5	2	2	7	4	5	3	4	4	3	3	2	3	3	4	5	0	0	0	0	0	0	0	0
P30484;P30464	P30484;P30464	7;7	2;2	0;0	HLA class I histocompatibility antigen, B-46 alpha chain;HLA class I histocompatibility antigen, B-15 alpha chain	HLA-B	sp|P30484|1B46_HUMAN HLA class I histocompatibility antigen, B-46 alpha chain OS=Homo sapiens GN=HLA-B PE=1 SV=1;sp|P30464|1B15_HUMAN HLA class I histocompatibility antigen, B-15 alpha chain OS=Homo sapiens GN=HLA-B PE=1 SV=2	2	7	2	0	2	2	5	4	5	5	4	3	3	2	1	3	4	5	5	1	0	1	2	2	2	1	1	1	0	0	1	2	2	2	0	0	0	0	0	0	0	0
P30508;P30510;Q07000;P30504;P30501;Q29960;P30505;Q9TNN7	P30508;P30510;Q07000;P30504;P30501;Q29960;P30505;Q9TNN7	8;6;6;5;5;5;5;4	4;3;3;2;4;1;3;2	0;0;0;0;0;0;0;0	HLA class I histocompatibility antigen, Cw-12 alpha chain;HLA class I histocompatibility antigen, Cw-14 alpha chain;HLA class I histocompatibility antigen, Cw-15 alpha chain;HLA class I histocompatibility antigen, Cw-4 alpha chain;HLA class I histocompatibility antigen, Cw-2 alpha chain;HLA class I histocompatibility antigen, Cw-16 alpha chain;HLA class I histocompatibility antigen, Cw-8 alpha ch…	HLA-C	sp|P30508|1C12_HUMAN HLA class I histocompatibility antigen, Cw-12 alpha chain OS=Homo sapiens GN=HLA-C PE=2 SV=2;sp|P30510|1C14_HUMAN HLA class I histocompatibility antigen, Cw-14 alpha chain OS=Homo sapiens GN=HLA-C PE=2 SV=2;sp|Q07000|1C15_HUMAN HLA cla	8	8	4	0	3	4	4	7	5	4	6	6	4	5	2	4	4	5	5	2	2	2	4	3	3	3	3	3	3	1	2	3	3	3	0	0	0	0	0	0	0	0
P30512	P30512	7	1	0	HLA class I histocompatibility antigen, A-29 alpha chain	HLA-A	sp|P30512|1A29_HUMAN HLA class I histocompatibility antigen, A-29 alpha chain OS=Homo sapiens GN=HLA-A PE=1 SV=2	1	7	1	0	2	2	4	5	3	1	3	4	3	2	1	3	2	3	3	0	0	0	1	0	0	0	0	0	0	0	0	0	0	0	0	0	0	0	0	0	0	0
P30626	P30626	4	4	4	Sorcin	SRI	sp|P30626|SORCN_HUMAN Sorcin OS=Homo sapiens GN=SRI PE=1 SV=1	1	4	4	4	4	0	4	0	0	2	4	3	3	0	0	0	2	1	1	4	0	4	0	0	2	4	3	3	0	0	0	2	1	1	4	0	4	0	0	2	4	3
P30740;P50453;O75830	P30740	23;1;1	23;1;1	22;0;0	Leukocyte elastase inhibitor	SERPINB1	sp|P30740|ILEU_HUMAN Leukocyte elastase inhibitor OS=Homo sapiens GN=SERPINB1 PE=1 SV=1	3	23	23	22	17	8	23	9	11	10	14	17	14	4	3	5	17	13	10	17	8	23	9	11	10	14	17	14	4	3	5	17	13	10	16	8	22	8	10	9	13	16
P30838;P51648	P30838	24;1	24;1	23;0	Aldehyde dehydrogenase, dimeric NADP-preferring	ALDH3A1	sp|P30838|AL3A1_HUMAN Aldehyde dehydrogenase, dimeric NADP-preferring OS=Homo sapiens GN=ALDH3A1 PE=1 SV=3	2	24	24	23	12	7	23	2	17	15	14	16	10	0	2	0	20	16	18	12	7	23	2	17	15	14	16	10	0	2	0	20	16	18	11	7	22	2	16	14	13	15
P31040	P31040	3	3	3	Succinate dehydrogenase [ubiquinone] flavoprotein subunit, mitochondrial	SDHA	sp|P31040|SDHA_HUMAN Succinate dehydrogenase [ubiquinone] flavoprotein subunit, mitochondrial OS=Homo sapiens GN=SDHA PE=1 SV=2	1	3	3	3	2	1	3	1	0	1	1	1	2	1	1	1	1	1	1	2	1	3	1	0	1	1	1	2	1	1	1	1	1	1	2	1	3	1	0	1	1	1
P31150	P31150	32	32	22	Rab GDP dissociation inhibitor alpha	GDI1	sp|P31150|GDIA_HUMAN Rab GDP dissociation inhibitor alpha OS=Homo sapiens GN=GDI1 PE=1 SV=2	1	32	32	22	18	5	18	26	27	26	4	9	10	26	12	19	23	24	28	18	5	18	26	27	26	4	9	10	26	12	19	23	24	28	9	1	8	17	19	16	1	2
P31151;Q86SG5	P31151	8;3	8;3	8;3	Protein S100-A7	S100A7	sp|P31151|S10A7_HUMAN Protein S100-A7 OS=Homo sapiens GN=S100A7 PE=1 SV=4	2	8	8	8	5	0	7	5	4	4	7	7	5	5	3	4	6	5	5	5	0	7	5	4	4	7	7	5	5	3	4	6	5	5	5	0	7	5	4	4	7	7
P31153;Q00266	P31153	4;1	4;1	4;1	S-adenosylmethionine synthase isoform type-2	MAT2A	sp|P31153|METK2_HUMAN S-adenosylmethionine synthase isoform type-2 OS=Homo sapiens GN=MAT2A PE=1 SV=1	2	4	4	4	3	1	4	2	2	3	1	3	3	2	0	3	4	3	2	3	1	4	2	2	3	1	3	3	2	0	3	4	3	2	3	1	4	2	2	3	1	3
P31937	P31937	2	2	2	3-hydroxyisobutyrate dehydrogenase, mitochondrial	HIBADH	sp|P31937|3HIDH_HUMAN 3-hydroxyisobutyrate dehydrogenase, mitochondrial OS=Homo sapiens GN=HIBADH PE=1 SV=2	1	2	2	2	0	0	2	0	0	0	0	1	1	0	0	0	0	2	0	0	0	2	0	0	0	0	1	1	0	0	0	0	2	0	0	0	2	0	0	0	0	1
P31939	P31939	5	5	5	Bifunctional purine biosynthesis protein PURH;Phosphoribosylaminoimidazolecarboxamide formyltransferase;IMP cyclohydrolase	ATIC	sp|P31939|PUR9_HUMAN Bifunctional purine biosynthesis protein PURH OS=Homo sapiens GN=ATIC PE=1 SV=3	1	5	5	5	1	0	3	3	3	2	0	1	1	2	1	0	0	0	2	1	0	3	3	3	2	0	1	1	2	1	0	0	0	2	1	0	3	3	3	2	0	1
P31942	P31942	1	1	1	Heterogeneous nuclear ribonucleoprotein H3	HNRNPH3	sp|P31942|HNRH3_HUMAN Heterogeneous nuclear ribonucleoprotein H3 OS=Homo sapiens GN=HNRNPH3 PE=1 SV=2	1	1	1	1	0	0	0	0	0	0	1	0	0	0	0	0	1	0	0	0	0	0	0	0	0	1	0	0	0	0	0	1	0	0	0	0	0	0	0	0	1	0
P31943;P55795	P31943;P55795	4;2	4;2	2;1	Heterogeneous nuclear ribonucleoprotein H;Heterogeneous nuclear ribonucleoprotein H, N-terminally processed;Heterogeneous nuclear ribonucleoprotein H2	HNRNPH1;HNRNPH2	sp|P31943|HNRH1_HUMAN Heterogeneous nuclear ribonucleoprotein H OS=Homo sapiens GN=HNRNPH1 PE=1 SV=4;sp|P55795|HNRH2_HUMAN Heterogeneous nuclear ribonucleoprotein H2 OS=Homo sapiens GN=HNRNPH2 PE=1 SV=1	2	4	4	2	1	1	2	3	3	3	2	3	4	3	2	3	3	0	2	1	1	2	3	3	3	2	3	4	3	2	3	3	0	2	0	1	0	1	1	1	1	2
P31944	P31944	20	20	20	Caspase-14;Caspase-14 subunit p17, mature form;Caspase-14 subunit p10, mature form;Caspase-14 subunit p20, intermediate form;Caspase-14 subunit p8, intermediate form	CASP14	sp|P31944|CASPE_HUMAN Caspase-14 OS=Homo sapiens GN=CASP14 PE=1 SV=2	1	20	20	20	15	1	13	4	2	7	15	12	8	8	2	6	10	9	7	15	1	13	4	2	7	15	12	8	8	2	6	10	9	7	15	1	13	4	2	7	15	12
P31946	P31946	13	7	7	14-3-3 protein beta/alpha;14-3-3 protein beta/alpha, N-terminally processed	YWHAB	sp|P31946|1433B_HUMAN 14-3-3 protein beta/alpha OS=Homo sapiens GN=YWHAB PE=1 SV=3	1	13	7	7	9	2	11	12	12	11	5	7	6	12	4	8	8	10	10	3	0	5	6	7	6	3	3	3	6	2	3	3	4	5	3	0	5	6	7	6	3	3
P31947	P31947	17	14	14	14-3-3 protein sigma	SFN	sp|P31947|1433S_HUMAN 14-3-3 protein sigma OS=Homo sapiens GN=SFN PE=1 SV=1	1	17	14	14	12	3	12	8	7	8	9	14	11	6	4	5	9	8	6	9	1	9	5	5	6	8	12	9	3	3	4	7	6	4	9	1	9	5	5	6	8	12
P31948	P31948	15	15	15	Stress-induced-phosphoprotein 1	STIP1	sp|P31948|STIP1_HUMAN Stress-induced-phosphoprotein 1 OS=Homo sapiens GN=STIP1 PE=1 SV=1	1	15	15	15	2	2	5	13	11	7	1	1	1	11	1	5	8	10	12	2	2	5	13	11	7	1	1	1	11	1	5	8	10	12	2	2	5	13	11	7	1	1
P31949	P31949	11	11	11	Protein S100-A11;Protein S100-A11, N-terminally processed	S100A11	sp|P31949|S10AB_HUMAN Protein S100-A11 OS=Homo sapiens GN=S100A11 PE=1 SV=2	1	11	11	11	9	4	11	7	10	7	5	10	4	6	3	7	7	8	7	9	4	11	7	10	7	5	10	4	6	3	7	7	8	7	9	4	11	7	10	7	5	10
P32119	P32119	12	11	11	Peroxiredoxin-2	PRDX2	sp|P32119|PRDX2_HUMAN Peroxiredoxin-2 OS=Homo sapiens GN=PRDX2 PE=1 SV=5	1	12	11	11	11	1	10	3	5	5	10	9	7	5	4	6	8	7	6	10	0	9	3	4	4	9	8	6	4	3	5	7	6	5	10	0	9	3	4	4	9	8
P33076	P33076	1	1	1	MHC class II transactivator	CIITA	sp|P33076|C2TA_HUMAN MHC class II transactivator OS=Homo sapiens GN=CIITA PE=1 SV=3	1	1	1	1	0	0	0	1	0	0	0	0	0	1	0	1	1	1	0	0	0	0	1	0	0	0	0	0	1	0	1	1	1	0	0	0	0	1	0	0	0	0
P33176;O60282;Q12840	P33176;O60282;Q12840	3;2;2	3;2;2	3;2;2	Kinesin-1 heavy chain;Kinesin heavy chain isoform 5C;Kinesin heavy chain isoform 5A	KIF5B;KIF5C;KIF5A	sp|P33176|KINH_HUMAN Kinesin-1 heavy chain OS=Homo sapiens GN=KIF5B PE=1 SV=1;sp|O60282|KIF5C_HUMAN Kinesin heavy chain isoform 5C OS=Homo sapiens GN=KIF5C PE=1 SV=1;sp|Q12840|KIF5A_HUMAN Kinesin heavy chain isoform 5A OS=Homo sapiens GN=KIF5A PE=1 SV=2	3	3	3	3	1	0	2	2	1	0	1	1	1	0	1	1	1	1	1	1	0	2	2	1	0	1	1	1	0	1	1	1	1	1	1	0	2	2	1	0	1	1
P34059	P34059	6	5	5	N-acetylgalactosamine-6-sulfatase	GALNS	sp|P34059|GALNS_HUMAN N-acetylgalactosamine-6-sulfatase OS=Homo sapiens GN=GALNS PE=1 SV=1	1	6	5	5	5	1	6	4	4	3	4	3	4	3	0	2	5	5	4	4	1	5	3	3	2	4	2	3	2	0	1	4	4	3	4	1	5	3	3	2	4	2
P34096	P34096	4	4	4	Ribonuclease 4	RNASE4	sp|P34096|RNAS4_HUMAN Ribonuclease 4 OS=Homo sapiens GN=RNASE4 PE=1 SV=3	1	4	4	4	3	0	4	4	4	2	1	1	1	4	3	2	4	3	4	3	0	4	4	4	2	1	1	1	4	3	2	4	3	4	3	0	4	4	4	2	1	1
P34932;O95757	P34932	20;1	20;1	18;0	Heat shock 70 kDa protein 4	HSPA4	sp|P34932|HSP74_HUMAN Heat shock 70 kDa protein 4 OS=Homo sapiens GN=HSPA4 PE=1 SV=4	2	20	20	18	13	4	19	8	9	11	10	10	9	8	3	6	10	12	12	13	4	19	8	9	11	10	10	9	8	3	6	10	12	12	11	4	17	7	8	9	10	9
P34949	P34949	2	2	2	Mannose-6-phosphate isomerase	MPI	sp|P34949|MPI_HUMAN Mannose-6-phosphate isomerase OS=Homo sapiens GN=MPI PE=1 SV=2	1	2	2	2	0	0	0	2	2	2	0	0	0	2	1	2	2	1	2	0	0	0	2	2	2	0	0	0	2	1	2	2	1	2	0	0	0	2	2	2	0	0
P35052	P35052	19	19	19	Glypican-1;Secreted glypican-1	GPC1	sp|P35052|GPC1_HUMAN Glypican-1 OS=Homo sapiens GN=GPC1 PE=1 SV=2	1	19	19	19	8	1	13	13	13	13	12	12	8	14	9	11	16	14	13	8	1	13	13	13	13	12	12	8	14	9	11	16	14	13	8	1	13	13	13	13	12	12
P35080	P35080	3	3	3	Profilin-2	PFN2	sp|P35080|PROF2_HUMAN Profilin-2 OS=Homo sapiens GN=PFN2 PE=1 SV=3	1	3	3	3	0	0	2	3	3	2	1	2	1	3	0	1	2	2	3	0	0	2	3	3	2	1	2	1	3	0	1	2	2	3	0	0	2	3	3	2	1	2
P35221	P35221	2	2	2	Catenin alpha-1	CTNNA1	sp|P35221|CTNA1_HUMAN Catenin alpha-1 OS=Homo sapiens GN=CTNNA1 PE=1 SV=1	1	2	2	2	0	0	2	0	0	0	0	0	1	0	0	0	0	0	0	0	0	2	0	0	0	0	0	1	0	0	0	0	0	0	0	0	2	0	0	0	0	0
P35237	P35237	25	25	24	Serpin B6	SERPINB6	sp|P35237|SPB6_HUMAN Serpin B6 OS=Homo sapiens GN=SERPINB6 PE=1 SV=3	1	25	25	24	17	12	22	4	16	13	10	14	10	4	2	3	15	16	17	17	12	22	4	16	13	10	14	10	4	2	3	15	16	17	16	11	21	4	15	13	9	14
P35241	P35241	37	21	21	Radixin	RDX	sp|P35241|RADI_HUMAN Radixin OS=Homo sapiens GN=RDX PE=1 SV=1	1	37	21	21	27	8	33	26	27	25	23	23	22	22	8	21	27	28	24	12	4	17	13	14	11	10	10	9	9	5	12	16	13	12	12	4	17	13	14	11	10	10
P35527;CON__P35527	P35527;CON__P35527	50;49	50;49	49;48	Keratin, type I cytoskeletal 9	KRT9	sp|P35527|K1C9_HUMAN Keratin, type I cytoskeletal 9 OS=Homo sapiens GN=KRT9 PE=1 SV=3;	2	50	50	49	43	20	46	35	34	38	45	44	36	39	24	33	41	42	39	43	20	46	35	34	38	45	44	36	39	24	33	41	42	39	42	19	45	34	34	37	44	43
P35579;P35749;REV__Q9UKV3	P35579	53;5;1	53;5;1	45;0;1	Myosin-9	MYH9	sp|P35579|MYH9_HUMAN Myosin-9 OS=Homo sapiens GN=MYH9 PE=1 SV=4	3	53	53	45	45	10	41	5	1	3	38	49	41	0	1	3	22	23	15	45	10	41	5	1	3	38	49	41	0	1	3	22	23	15	39	10	35	5	1	3	32	41
P35613	P35613	1	1	1	Basigin	BSG	sp|P35613|BASI_HUMAN Basigin OS=Homo sapiens GN=BSG PE=1 SV=2	1	1	1	1	0	0	0	0	1	1	0	0	0	1	0	0	1	1	1	0	0	0	0	1	1	0	0	0	1	0	0	1	1	1	0	0	0	0	1	1	0	0
P35754	P35754	4	4	4	Glutaredoxin-1	GLRX	sp|P35754|GLRX1_HUMAN Glutaredoxin-1 OS=Homo sapiens GN=GLRX PE=1 SV=2	1	4	4	4	4	1	4	1	3	3	3	4	1	2	0	0	3	4	2	4	1	4	1	3	3	3	4	1	2	0	0	3	4	2	4	1	4	1	3	3	3	4
P35908	P35908	64	1	1	Keratin, type II cytoskeletal 2 epidermal	KRT2	sp|P35908|K22E_HUMAN Keratin, type II cytoskeletal 2 epidermal OS=Homo sapiens GN=KRT2 PE=1 SV=2	1	64	1	1	55	22	59	52	52	49	57	59	51	51	32	45	55	53	49	1	1	1	1	1	1	1	1	1	1	0	0	1	1	1	1	1	1	1	1	1	1	1
P36222	P36222	3	3	3	Chitinase-3-like protein 1	CHI3L1	sp|P36222|CH3L1_HUMAN Chitinase-3-like protein 1 OS=Homo sapiens GN=CHI3L1 PE=1 SV=2	1	3	3	3	2	0	2	3	1	0	1	3	3	2	0	1	1	1	0	2	0	2	3	1	0	1	3	3	2	0	1	1	1	0	2	0	2	3	1	0	1	3
P36405	P36405	3	3	3	ADP-ribosylation factor-like protein 3	ARL3	sp|P36405|ARL3_HUMAN ADP-ribosylation factor-like protein 3 OS=Homo sapiens GN=ARL3 PE=1 SV=2	1	3	3	3	1	1	2	3	3	3	1	1	1	2	1	3	2	2	3	1	1	2	3	3	3	1	1	1	2	1	3	2	2	3	1	1	2	3	3	3	1	1
P36543	P36543	3	3	3	V-type proton ATPase subunit E 1	ATP6V1E1	sp|P36543|VATE1_HUMAN V-type proton ATPase subunit E 1 OS=Homo sapiens GN=ATP6V1E1 PE=1 SV=1	1	3	3	3	1	0	1	0	0	0	2	2	1	0	0	0	0	0	0	1	0	1	0	0	0	2	2	1	0	0	0	0	0	0	1	0	1	0	0	0	2	2
P36578	P36578	2	2	2	60S ribosomal protein L4	RPL4	sp|P36578|RL4_HUMAN 60S ribosomal protein L4 OS=Homo sapiens GN=RPL4 PE=1 SV=5	1	2	2	2	1	0	2	0	0	0	0	2	1	0	0	1	0	0	0	1	0	2	0	0	0	0	2	1	0	0	1	0	0	0	1	0	2	0	0	0	0	2
P36871	P36871	16	16	16	Phosphoglucomutase-1	PGM1	sp|P36871|PGM1_HUMAN Phosphoglucomutase-1 OS=Homo sapiens GN=PGM1 PE=1 SV=3	1	16	16	16	10	1	10	8	7	6	4	9	7	5	4	3	6	6	8	10	1	10	8	7	6	4	9	7	5	4	3	6	6	8	10	1	10	8	7	6	4	9
P36952	P36952	14	14	14	Serpin B5	SERPINB5	sp|P36952|SPB5_HUMAN Serpin B5 OS=Homo sapiens GN=SERPINB5 PE=1 SV=2	1	14	14	14	12	4	11	2	3	2	7	11	11	0	2	4	5	5	5	12	4	11	2	3	2	7	11	11	0	2	4	5	5	5	12	4	11	2	3	2	7	11
P36955	P36955	25	25	20	Pigment epithelium-derived factor	SERPINF1	sp|P36955|PEDF_HUMAN Pigment epithelium-derived factor OS=Homo sapiens GN=SERPINF1 PE=1 SV=4	1	25	25	20	23	12	22	22	20	21	19	22	19	23	15	21	22	24	23	23	12	22	22	20	21	19	22	19	23	15	21	22	24	23	19	10	17	18	16	17	16	18
P36957	P36957	5	5	5	Dihydrolipoyllysine-residue succinyltransferase component of 2-oxoglutarate dehydrogenase complex, mitochondrial	DLST	sp|P36957|ODO2_HUMAN Dihydrolipoyllysine-residue succinyltransferase component of 2-oxoglutarate dehydrogenase complex, mitochondrial OS=Homo sapiens GN=DLST PE=1 SV=4	1	5	5	5	2	1	3	3	3	4	2	3	3	2	1	3	3	3	4	2	1	3	3	3	4	2	3	3	2	1	3	3	3	4	2	1	3	3	3	4	2	3
P36969	P36969	1	1	1	Phospholipid hydroperoxide glutathione peroxidase, mitochondrial	GPX4	sp|P36969|GPX4_HUMAN Phospholipid hydroperoxide glutathione peroxidase, mitochondrial OS=Homo sapiens GN=GPX4 PE=1 SV=3	1	1	1	1	1	0	1	0	0	0	1	1	1	0	0	0	0	0	0	1	0	1	0	0	0	1	1	1	0	0	0	0	0	0	1	0	1	0	0	0	1	1
P37802	P37802	13	13	12	Transgelin-2	TAGLN2	sp|P37802|TAGL2_HUMAN Transgelin-2 OS=Homo sapiens GN=TAGLN2 PE=1 SV=3	1	13	13	12	10	7	12	6	6	9	7	10	10	7	4	5	9	10	10	10	7	12	6	6	9	7	10	10	7	4	5	9	10	10	9	7	11	6	6	9	7	9
P37837	P37837	14	14	14	Transaldolase	TALDO1	sp|P37837|TALDO_HUMAN Transaldolase OS=Homo sapiens GN=TALDO1 PE=1 SV=2	1	14	14	14	12	3	12	9	10	8	9	10	7	6	4	6	10	10	9	12	3	12	9	10	8	9	10	7	6	4	6	10	10	9	12	3	12	9	10	8	9	10
P38159;Q96E39;O75526;Q8N7X1	P38159;Q96E39	7;4;3;1	7;4;3;1	7;4;3;1	RNA-binding motif protein, X chromosome;RNA-binding motif protein, X chromosome, N-terminally processed;RNA binding motif protein, X-linked-like-1	RBMX;RBMXL1	sp|P38159|RBMX_HUMAN RNA-binding motif protein, X chromosome OS=Homo sapiens GN=RBMX PE=1 SV=3;sp|Q96E39|RMXL1_HUMAN RNA binding motif protein, X-linked-like-1 OS=Homo sapiens GN=RBMXL1 PE=1 SV=1	4	7	7	7	1	0	2	4	6	6	0	1	1	7	1	1	5	3	4	1	0	2	4	6	6	0	1	1	7	1	1	5	3	4	1	0	2	4	6	6	0	1
P38571	P38571	6	6	6	Lysosomal acid lipase/cholesteryl ester hydrolase	LIPA	sp|P38571|LICH_HUMAN Lysosomal acid lipase/cholesteryl ester hydrolase OS=Homo sapiens GN=LIPA PE=1 SV=2	1	6	6	6	4	1	5	1	2	3	2	1	1	0	0	1	2	2	2	4	1	5	1	2	3	2	1	1	0	0	1	2	2	2	4	1	5	1	2	3	2	1
P38606	P38606	10	10	10	V-type proton ATPase catalytic subunit A	ATP6V1A	sp|P38606|VATA_HUMAN V-type proton ATPase catalytic subunit A OS=Homo sapiens GN=ATP6V1A PE=1 SV=2	1	10	10	10	4	1	5	6	5	5	6	8	5	6	4	6	6	6	3	4	1	5	6	5	5	6	8	5	6	4	6	6	6	3	4	1	5	6	5	5	6	8
P38646	P38646	8	8	8	Stress-70 protein, mitochondrial	HSPA9	sp|P38646|GRP75_HUMAN Stress-70 protein, mitochondrial OS=Homo sapiens GN=HSPA9 PE=1 SV=2	1	8	8	8	2	2	8	4	4	6	1	7	5	6	4	8	7	6	5	2	2	8	4	4	6	1	7	5	6	4	8	7	6	5	2	2	8	4	4	6	1	7
P39060	P39060	3	3	3	Collagen alpha-1(XVIII) chain;Endostatin	COL18A1	sp|P39060|COIA1_HUMAN Collagen alpha-1(XVIII) chain OS=Homo sapiens GN=COL18A1 PE=1 SV=5	1	3	3	3	1	0	1	2	1	2	0	2	2	2	1	1	1	1	2	1	0	1	2	1	2	0	2	2	2	1	1	1	1	2	1	0	1	2	1	2	0	2
P39687;O43423	P39687	7;2	5;2	4;1	Acidic leucine-rich nuclear phosphoprotein 32 family member A	ANP32A	sp|P39687|AN32A_HUMAN Acidic leucine-rich nuclear phosphoprotein 32 family member A OS=Homo sapiens GN=ANP32A PE=1 SV=1	2	7	5	4	1	0	2	5	4	4	0	2	1	5	0	2	4	5	6	1	0	1	3	2	2	0	1	1	3	0	1	2	3	4	1	0	1	2	1	2	0	1
P40121	P40121	5	5	5	Macrophage-capping protein	CAPG	sp|P40121|CAPG_HUMAN Macrophage-capping protein OS=Homo sapiens GN=CAPG PE=1 SV=2	1	5	5	5	4	1	5	1	2	0	3	3	3	0	0	0	2	3	0	4	1	5	1	2	0	3	3	3	0	0	0	2	3	0	4	1	5	1	2	0	3	3
P40199	P40199	5	4	4	Carcinoembryonic antigen-related cell adhesion molecule 6	CEACAM6	sp|P40199|CEAM6_HUMAN Carcinoembryonic antigen-related cell adhesion molecule 6 OS=Homo sapiens GN=CEACAM6 PE=1 SV=3	1	5	4	4	4	2	5	0	1	0	4	4	4	0	0	0	3	5	5	3	2	4	0	1	0	3	3	3	0	0	0	3	4	4	3	2	4	0	1	0	3	3
P40227	P40227	6	6	6	T-complex protein 1 subunit zeta	CCT6A	sp|P40227|TCPZ_HUMAN T-complex protein 1 subunit zeta OS=Homo sapiens GN=CCT6A PE=1 SV=3	1	6	6	6	3	4	5	2	4	1	4	4	2	1	1	2	1	1	3	3	4	5	2	4	1	4	4	2	1	1	2	1	1	3	3	4	5	2	4	1	4	4
P40394	P40394	5	5	5	Alcohol dehydrogenase class 4 mu/sigma chain	ADH7	sp|P40394|ADH7_HUMAN Alcohol dehydrogenase class 4 mu/sigma chain OS=Homo sapiens GN=ADH7 PE=1 SV=2	1	5	5	5	3	1	4	0	2	1	1	3	3	0	0	0	0	2	1	3	1	4	0	2	1	1	3	3	0	0	0	0	2	1	3	1	4	0	2	1	1	3
P40429	P40429	1	1	1	60S ribosomal protein L13a	RPL13A	sp|P40429|RL13A_HUMAN 60S ribosomal protein L13a OS=Homo sapiens GN=RPL13A PE=1 SV=2	1	1	1	1	0	1	1	0	0	0	0	1	0	0	0	0	0	0	0	0	1	1	0	0	0	0	1	0	0	0	0	0	0	0	0	1	1	0	0	0	0	1
P40925	P40925	19	19	19	Malate dehydrogenase, cytoplasmic	MDH1	sp|P40925|MDHC_HUMAN Malate dehydrogenase, cytoplasmic OS=Homo sapiens GN=MDH1 PE=1 SV=4	1	19	19	19	12	6	15	11	14	15	13	13	8	10	8	9	18	16	15	12	6	15	11	14	15	13	13	8	10	8	9	18	16	15	12	6	15	11	14	15	13	13
P40926	P40926	20	20	20	Malate dehydrogenase, mitochondrial	MDH2	sp|P40926|MDHM_HUMAN Malate dehydrogenase, mitochondrial OS=Homo sapiens GN=MDH2 PE=1 SV=3	1	20	20	20	15	9	19	8	11	12	15	15	12	9	4	4	13	13	13	15	9	19	8	11	12	15	15	12	9	4	4	13	13	13	15	9	19	8	11	12	15	15
P41250	P41250	2	2	2	Glycine--tRNA ligase	GARS	sp|P41250|SYG_HUMAN Glycine--tRNA ligase OS=Homo sapiens GN=GARS PE=1 SV=3	1	2	2	2	2	1	2	0	0	0	0	2	1	0	0	0	0	1	0	2	1	2	0	0	0	0	2	1	0	0	0	0	1	0	2	1	2	0	0	0	0	2
P41732	P41732	1	1	1	Tetraspanin-7	TSPAN7	sp|P41732|TSN7_HUMAN Tetraspanin-7 OS=Homo sapiens GN=TSPAN7 PE=1 SV=2	1	1	1	1	0	0	0	0	1	0	0	0	0	0	0	0	0	0	0	0	0	0	0	1	0	0	0	0	0	0	0	0	0	0	0	0	0	0	1	0	0	0
P42126	P42126	8	8	8	Enoyl-CoA delta isomerase 1, mitochondrial	ECI1	sp|P42126|ECI1_HUMAN Enoyl-CoA delta isomerase 1, mitochondrial OS=Homo sapiens GN=ECI1 PE=1 SV=1	1	8	8	8	7	4	7	0	0	0	5	8	7	0	0	0	3	4	3	7	4	7	0	0	0	5	8	7	0	0	0	3	4	3	7	4	7	0	0	0	5	8
P42167;P42166	P42167;P42166	2;2	2;2	2;2	Lamina-associated polypeptide 2, isoforms beta/gamma;Thymopoietin;Thymopentin;Lamina-associated polypeptide 2, isoform alpha;Thymopoietin;Thymopentin	TMPO	sp|P42167|LAP2B_HUMAN Lamina-associated polypeptide 2, isoforms beta/gamma OS=Homo sapiens GN=TMPO PE=1 SV=2;sp|P42166|LAP2A_HUMAN Lamina-associated polypeptide 2, isoform alpha OS=Homo sapiens GN=TMPO PE=1 SV=2	2	2	2	2	0	0	0	2	2	2	0	0	0	2	1	1	2	2	1	0	0	0	2	2	2	0	0	0	2	1	1	2	2	1	0	0	0	2	2	2	0	0
P42685;Q9H3Y6;Q04912	P42685	8;1;1	7;0;0	7;0;0	Tyrosine-protein kinase FRK	FRK	sp|P42685|FRK_HUMAN Tyrosine-protein kinase FRK OS=Homo sapiens GN=FRK PE=1 SV=1	3	8	7	7	6	2	8	0	0	1	5	5	4	0	0	0	3	2	2	5	2	7	0	0	1	4	4	3	0	0	0	2	1	2	5	2	7	0	0	1	4	4
P42830	P42830	1	1	1	C-X-C motif chemokine 5;ENA-78(8-78);ENA-78(9-78)	CXCL5	sp|P42830|CXCL5_HUMAN C-X-C motif chemokine 5 OS=Homo sapiens GN=CXCL5 PE=1 SV=1	1	1	1	1	1	0	1	1	1	1	0	0	0	0	0	1	1	1	1	1	0	1	1	1	1	0	0	0	0	0	1	1	1	1	1	0	1	1	1	1	0	0
P43034	P43034	4	4	4	Platelet-activating factor acetylhydrolase IB subunit alpha	PAFAH1B1	sp|P43034|LIS1_HUMAN Platelet-activating factor acetylhydrolase IB subunit alpha OS=Homo sapiens GN=PAFAH1B1 PE=1 SV=2	1	4	4	4	3	3	4	1	2	2	1	3	4	1	1	2	2	2	2	3	3	4	1	2	2	1	3	4	1	1	2	2	2	2	3	3	4	1	2	2	1	3
P43251	P43251	5	5	5	Biotinidase	BTD	sp|P43251|BTD_HUMAN Biotinidase OS=Homo sapiens GN=BTD PE=1 SV=2	1	5	5	5	4	1	5	2	2	3	1	2	2	3	0	2	3	3	4	4	1	5	2	2	3	1	2	2	3	0	2	3	3	4	4	1	5	2	2	3	1	2
P43353;P48448	P43353	16;2	15;1	15;1	Aldehyde dehydrogenase family 3 member B1	ALDH3B1	sp|P43353|AL3B1_HUMAN Aldehyde dehydrogenase family 3 member B1 OS=Homo sapiens GN=ALDH3B1 PE=1 SV=1	2	16	15	15	10	5	16	1	2	1	9	11	10	0	0	0	11	10	6	9	5	15	1	1	0	8	10	9	0	0	0	10	9	5	9	5	15	1	1	0	8	10
P43487	P43487	1	1	1	Ran-specific GTPase-activating protein	RANBP1	sp|P43487|RANG_HUMAN Ran-specific GTPase-activating protein OS=Homo sapiens GN=RANBP1 PE=1 SV=1	1	1	1	1	0	0	1	1	1	0	0	0	0	1	0	0	1	1	1	0	0	1	1	1	0	0	0	0	1	0	0	1	1	1	0	0	1	1	1	0	0	0
P43490	P43490	12	12	12	Nicotinamide phosphoribosyltransferase	NAMPT	sp|P43490|NAMPT_HUMAN Nicotinamide phosphoribosyltransferase OS=Homo sapiens GN=NAMPT PE=1 SV=1	1	12	12	12	9	4	11	0	0	0	7	9	8	0	0	0	4	2	1	9	4	11	0	0	0	7	9	8	0	0	0	4	2	1	9	4	11	0	0	0	7	9
P45452	P45452	8	8	8	Collagenase 3	MMP13	sp|P45452|MMP13_HUMAN Collagenase 3 OS=Homo sapiens GN=MMP13 PE=1 SV=1	1	8	8	8	0	0	8	0	3	3	1	3	3	2	0	1	2	4	2	0	0	8	0	3	3	1	3	3	2	0	1	2	4	2	0	0	8	0	3	3	1	3
P45877	P45877	2	2	2	Peptidyl-prolyl cis-trans isomerase C	PPIC	sp|P45877|PPIC_HUMAN Peptidyl-prolyl cis-trans isomerase C OS=Homo sapiens GN=PPIC PE=1 SV=1	1	2	2	2	2	1	1	2	2	0	2	2	2	1	1	1	2	1	2	2	1	1	2	2	0	2	2	2	1	1	1	2	1	2	2	1	1	2	2	0	2	2
P45974	P45974	2	2	2	Ubiquitin carboxyl-terminal hydrolase 5	USP5	sp|P45974|UBP5_HUMAN Ubiquitin carboxyl-terminal hydrolase 5 OS=Homo sapiens GN=USP5 PE=1 SV=2	1	2	2	2	1	1	2	0	0	0	0	0	1	0	1	2	1	2	0	1	1	2	0	0	0	0	0	1	0	1	2	1	2	0	1	1	2	0	0	0	0	0
P46108	P46108	4	4	4	Adapter molecule crk	CRK	sp|P46108|CRK_HUMAN Adapter molecule crk OS=Homo sapiens GN=CRK PE=1 SV=2	1	4	4	4	1	0	1	2	3	2	1	0	0	4	2	2	1	4	4	1	0	1	2	3	2	1	0	0	4	2	2	1	4	4	1	0	1	2	3	2	1	0
P46109	P46109	4	4	4	Crk-like protein	CRKL	sp|P46109|CRKL_HUMAN Crk-like protein OS=Homo sapiens GN=CRKL PE=1 SV=1	1	4	4	4	1	0	1	2	3	1	0	1	1	2	2	3	3	2	0	1	0	1	2	3	1	0	1	1	2	2	3	3	2	0	1	0	1	2	3	1	0	1
P46439	P46439	3	1	1	Glutathione S-transferase Mu 5	GSTM5	sp|P46439|GSTM5_HUMAN Glutathione S-transferase Mu 5 OS=Homo sapiens GN=GSTM5 PE=1 SV=3	1	3	1	1	0	0	2	3	3	3	0	0	1	3	1	2	1	3	3	0	0	0	1	1	1	0	0	0	1	1	1	0	1	1	0	0	0	1	1	1	0	0
P46821	P46821	6	6	5	Microtubule-associated protein 1B;MAP1B heavy chain;MAP1 light chain LC1	MAP1B	sp|P46821|MAP1B_HUMAN Microtubule-associated protein 1B OS=Homo sapiens GN=MAP1B PE=1 SV=2	1	6	6	5	0	0	1	5	5	3	0	0	0	5	1	3	1	3	3	0	0	1	5	5	3	0	0	0	5	1	3	1	3	3	0	0	1	4	4	2	0	0
P46940;Q86VI3;Q13576	P46940	36;2;1	36;2;1	36;2;1	Ras GTPase-activating-like protein IQGAP1	IQGAP1	sp|P46940|IQGA1_HUMAN Ras GTPase-activating-like protein IQGAP1 OS=Homo sapiens GN=IQGAP1 PE=1 SV=1	3	36	36	36	30	7	30	6	4	2	23	27	22	3	2	5	12	10	5	30	7	30	6	4	2	23	27	22	3	2	5	12	10	5	30	7	30	6	4	2	23	27
P47755	P47755	2	1	1	F-actin-capping protein subunit alpha-2	CAPZA2	sp|P47755|CAZA2_HUMAN F-actin-capping protein subunit alpha-2 OS=Homo sapiens GN=CAPZA2 PE=1 SV=3	1	2	1	1	2	1	2	1	2	2	2	2	1	1	1	1	2	1	1	1	1	1	0	1	1	1	1	0	0	0	0	1	0	1	1	1	1	0	1	1	1	1
P47756	P47756	5	5	5	F-actin-capping protein subunit beta	CAPZB	sp|P47756|CAPZB_HUMAN F-actin-capping protein subunit beta OS=Homo sapiens GN=CAPZB PE=1 SV=4	1	5	5	5	2	0	4	2	2	3	2	3	3	3	2	3	3	2	4	2	0	4	2	2	3	2	3	3	3	2	3	3	2	4	2	0	4	2	2	3	2	3
P47929	P47929	7	7	7	Galectin-7	LGALS7	sp|P47929|LEG7_HUMAN Galectin-7 OS=Homo sapiens GN=LGALS7 PE=1 SV=2	1	7	7	7	5	1	2	1	1	0	5	6	3	0	0	1	3	2	5	5	1	2	1	1	0	5	6	3	0	0	1	3	2	5	5	1	2	1	1	0	5	6
P48147	P48147	4	4	4	Prolyl endopeptidase	PREP	sp|P48147|PPCE_HUMAN Prolyl endopeptidase OS=Homo sapiens GN=PREP PE=1 SV=2	1	4	4	4	4	0	3	0	0	0	2	2	3	0	1	1	0	1	2	4	0	3	0	0	0	2	2	3	0	1	1	0	1	2	4	0	3	0	0	0	2	2
P48163	P48163	4	4	4	NADP-dependent malic enzyme	ME1	sp|P48163|MAOX_HUMAN NADP-dependent malic enzyme OS=Homo sapiens GN=ME1 PE=1 SV=1	1	4	4	4	1	0	0	3	1	1	0	1	1	3	2	3	2	3	0	1	0	0	3	1	1	0	1	1	3	2	3	2	3	0	1	0	0	3	1	1	0	1
P48444	P48444	4	4	4	Coatomer subunit delta	ARCN1	sp|P48444|COPD_HUMAN Coatomer subunit delta OS=Homo sapiens GN=ARCN1 PE=1 SV=1	1	4	4	4	2	1	4	0	1	1	0	4	3	1	1	3	3	0	1	2	1	4	0	1	1	0	4	3	1	1	3	3	0	1	2	1	4	0	1	1	0	4
P48506	P48506	5	5	5	Glutamate--cysteine ligase catalytic subunit	GCLC	sp|P48506|GSH1_HUMAN Glutamate--cysteine ligase catalytic subunit OS=Homo sapiens GN=GCLC PE=1 SV=2	1	5	5	5	1	1	5	0	2	1	2	0	0	0	0	0	1	2	1	1	1	5	0	2	1	2	0	0	0	0	0	1	2	1	1	1	5	0	2	1	2	0
P48594	P48594	31	7	7	Serpin B4	SERPINB4	sp|P48594|SPB4_HUMAN Serpin B4 OS=Homo sapiens GN=SERPINB4 PE=1 SV=2	1	31	7	7	28	16	30	9	15	8	24	25	21	14	3	6	19	16	18	7	6	6	0	1	0	7	7	5	0	0	0	3	1	2	7	6	6	0	1	0	7	7
P48637	P48637	10	10	10	Glutathione synthetase	GSS	sp|P48637|GSHB_HUMAN Glutathione synthetase OS=Homo sapiens GN=GSS PE=1 SV=1	1	10	10	10	8	2	9	4	5	6	4	8	4	5	1	4	5	7	4	8	2	9	4	5	6	4	8	4	5	1	4	5	7	4	8	2	9	4	5	6	4	8
P48643	P48643	4	4	4	T-complex protein 1 subunit epsilon	CCT5	sp|P48643|TCPE_HUMAN T-complex protein 1 subunit epsilon OS=Homo sapiens GN=CCT5 PE=1 SV=1	1	4	4	4	3	1	4	0	0	2	1	1	2	3	2	2	2	3	2	3	1	4	0	0	2	1	1	2	3	2	2	2	3	2	3	1	4	0	0	2	1	1
P48723	P48723	6	6	6	Heat shock 70 kDa protein 13	HSPA13	sp|P48723|HSP13_HUMAN Heat shock 70 kDa protein 13 OS=Homo sapiens GN=HSPA13 PE=1 SV=1	1	6	6	6	3	1	5	0	0	0	2	5	4	0	0	0	1	0	2	3	1	5	0	0	0	2	5	4	0	0	0	1	0	2	3	1	5	0	0	0	2	5
P48735	P48735	10	9	9	Isocitrate dehydrogenase [NADP], mitochondrial	IDH2	sp|P48735|IDHP_HUMAN Isocitrate dehydrogenase [NADP], mitochondrial OS=Homo sapiens GN=IDH2 PE=1 SV=2	1	10	9	9	5	3	10	2	3	2	5	4	4	2	1	1	6	5	1	4	2	9	1	2	1	4	3	3	2	0	1	5	4	1	4	2	9	1	2	1	4	3
P49189	P49189	9	9	9	4-trimethylaminobutyraldehyde dehydrogenase	ALDH9A1	sp|P49189|AL9A1_HUMAN 4-trimethylaminobutyraldehyde dehydrogenase OS=Homo sapiens GN=ALDH9A1 PE=1 SV=3	1	9	9	9	4	5	9	3	4	3	3	3	5	4	2	2	3	4	4	4	5	9	3	4	3	3	3	5	4	2	2	3	4	4	4	5	9	3	4	3	3	3
P49327	P49327	15	15	15	Fatty acid synthase;[Acyl-carrier-protein] S-acetyltransferase;[Acyl-carrier-protein] S-malonyltransferase;3-oxoacyl-[acyl-carrier-protein] synthase;3-oxoacyl-[acyl-carrier-protein] reductase;3-hydroxyacyl-[acyl-carrier-protein] dehydratase;Enoyl-[acyl-carrier-protein] reductase;Oleoyl-[acyl-carrier-protein] hydrolase	FASN	sp|P49327|FAS_HUMAN Fatty acid synthase OS=Homo sapiens GN=FASN PE=1 SV=3	1	15	15	15	11	1	14	1	1	1	6	12	9	2	1	0	1	2	2	11	1	14	1	1	1	6	12	9	2	1	0	1	2	2	11	1	14	1	1	1	6	12
P49368	P49368	12	12	12	T-complex protein 1 subunit gamma	CCT3	sp|P49368|TCPG_HUMAN T-complex protein 1 subunit gamma OS=Homo sapiens GN=CCT3 PE=1 SV=4	1	12	12	12	3	1	11	4	4	1	4	8	7	3	2	5	6	3	5	3	1	11	4	4	1	4	8	7	3	2	5	6	3	5	3	1	11	4	4	1	4	8
P49411	P49411	1	1	1	Elongation factor Tu, mitochondrial	TUFM	sp|P49411|EFTU_HUMAN Elongation factor Tu, mitochondrial OS=Homo sapiens GN=TUFM PE=1 SV=2	1	1	1	1	0	0	1	0	0	0	0	0	0	0	0	0	0	0	0	0	0	1	0	0	0	0	0	0	0	0	0	0	0	0	0	0	1	0	0	0	0	0
P49418	P49418	2	2	2	Amphiphysin	AMPH	sp|P49418|AMPH_HUMAN Amphiphysin OS=Homo sapiens GN=AMPH PE=1 SV=1	1	2	2	2	0	0	0	2	2	2	0	0	0	2	0	1	1	0	2	0	0	0	2	2	2	0	0	0	2	0	1	1	0	2	0	0	0	2	2	2	0	0
P49419	P49419	1	1	1	Alpha-aminoadipic semialdehyde dehydrogenase	ALDH7A1	sp|P49419|AL7A1_HUMAN Alpha-aminoadipic semialdehyde dehydrogenase OS=Homo sapiens GN=ALDH7A1 PE=1 SV=5	1	1	1	1	0	0	0	1	1	1	1	1	1	0	0	0	1	0	0	0	0	0	1	1	1	1	1	1	0	0	0	1	0	0	0	0	0	1	1	1	1	1
P49720	P49720	10	10	10	Proteasome subunit beta type-3	PSMB3	sp|P49720|PSB3_HUMAN Proteasome subunit beta type-3 OS=Homo sapiens GN=PSMB3 PE=1 SV=2	1	10	10	10	5	2	6	10	10	9	3	5	3	7	2	6	5	6	8	5	2	6	10	10	9	3	5	3	7	2	6	5	6	8	5	2	6	10	10	9	3	5
P49721	P49721	11	11	11	Proteasome subunit beta type-2	PSMB2	sp|P49721|PSB2_HUMAN Proteasome subunit beta type-2 OS=Homo sapiens GN=PSMB2 PE=1 SV=1	1	11	11	11	3	1	7	7	9	8	3	4	5	5	4	4	9	6	4	3	1	7	7	9	8	3	4	5	5	4	4	9	6	4	3	1	7	7	9	8	3	4
P49748	P49748	2	2	2	Very long-chain specific acyl-CoA dehydrogenase, mitochondrial	ACADVL	sp|P49748|ACADV_HUMAN Very long-chain specific acyl-CoA dehydrogenase, mitochondrial OS=Homo sapiens GN=ACADVL PE=1 SV=1	1	2	2	2	0	0	2	0	0	0	0	0	0	0	0	0	0	0	0	0	0	2	0	0	0	0	0	0	0	0	0	0	0	0	0	0	2	0	0	0	0	0
P49773	P49773	2	2	2	Histidine triad nucleotide-binding protein 1	HINT1	sp|P49773|HINT1_HUMAN Histidine triad nucleotide-binding protein 1 OS=Homo sapiens GN=HINT1 PE=1 SV=2	1	2	2	2	1	0	2	1	1	0	1	1	0	1	1	1	2	1	0	1	0	2	1	1	0	1	1	0	1	1	1	2	1	0	1	0	2	1	1	0	1	1
P49788	P49788	15	15	15	Retinoic acid receptor responder protein 1	RARRES1	sp|P49788|TIG1_HUMAN Retinoic acid receptor responder protein 1 OS=Homo sapiens GN=RARRES1 PE=1 SV=2	1	15	15	15	12	8	15	12	11	13	13	12	10	12	4	7	14	14	14	12	8	15	12	11	13	13	12	10	12	4	7	14	14	14	12	8	15	12	11	13	13	12
P49908	P49908	1	1	1	Selenoprotein P	SEPP1	sp|P49908|SEPP1_HUMAN Selenoprotein P OS=Homo sapiens GN=SEPP1 PE=1 SV=3	1	1	1	1	0	0	0	1	1	0	0	0	0	1	1	1	1	1	0	0	0	0	1	1	0	0	0	0	1	1	1	1	1	0	0	0	0	1	1	0	0	0
P50148	P50148	14	7	7	Guanine nucleotide-binding protein G(q) subunit alpha	GNAQ	sp|P50148|GNAQ_HUMAN Guanine nucleotide-binding protein G(q) subunit alpha OS=Homo sapiens GN=GNAQ PE=1 SV=4	1	14	7	7	8	1	12	0	0	0	8	10	6	0	0	1	6	7	3	5	0	5	0	0	0	6	7	4	0	0	1	3	2	0	5	0	5	0	0	0	6	7
P50213	P50213	1	1	1	Isocitrate dehydrogenase [NAD] subunit alpha, mitochondrial	IDH3A	sp|P50213|IDH3A_HUMAN Isocitrate dehydrogenase [NAD] subunit alpha, mitochondrial OS=Homo sapiens GN=IDH3A PE=1 SV=1	1	1	1	1	0	0	0	1	0	0	0	0	0	1	1	1	0	1	0	0	0	0	1	0	0	0	0	0	1	1	1	0	1	0	0	0	0	1	0	0	0	0
P50395	P50395	32	22	22	Rab GDP dissociation inhibitor beta	GDI2	sp|P50395|GDIB_HUMAN Rab GDP dissociation inhibitor beta OS=Homo sapiens GN=GDI2 PE=1 SV=2	1	32	22	22	21	7	28	21	23	24	10	15	14	20	7	17	22	24	23	12	3	18	12	15	14	7	8	8	10	1	8	12	15	13	12	3	18	12	15	14	7	8
P50443	P50443	5	5	5	Sulfate transporter	SLC26A2	sp|P50443|S26A2_HUMAN Sulfate transporter OS=Homo sapiens GN=SLC26A2 PE=1 SV=2	1	5	5	5	5	0	5	0	0	0	3	4	2	0	0	0	0	1	0	5	0	5	0	0	0	3	4	2	0	0	0	0	1	0	5	0	5	0	0	0	3	4
P50452	P50452	4	2	2	Serpin B8	SERPINB8	sp|P50452|SPB8_HUMAN Serpin B8 OS=Homo sapiens GN=SERPINB8 PE=1 SV=2	1	4	2	2	4	2	3	1	2	1	4	3	3	1	0	1	3	2	1	2	1	1	0	0	0	2	2	2	0	0	0	1	0	0	2	1	1	0	0	0	2	2
P50454	P50454	2	2	2	Serpin H1	SERPINH1	sp|P50454|SERPH_HUMAN Serpin H1 OS=Homo sapiens GN=SERPINH1 PE=1 SV=2	1	2	2	2	2	0	0	0	0	0	1	1	2	0	1	0	0	1	1	2	0	0	0	0	0	1	1	2	0	1	0	0	1	1	2	0	0	0	0	0	1	1
P50502;Q8IZP2;Q8NFI4	P50502;Q8IZP2;Q8NFI4	9;6;6	9;6;6	9;6;6	Hsc70-interacting protein;Putative protein FAM10A4;Putative protein FAM10A5	ST13;ST13P4;ST13P5	sp|P50502|F10A1_HUMAN Hsc70-interacting protein OS=Homo sapiens GN=ST13 PE=1 SV=2;sp|Q8IZP2|ST134_HUMAN Putative protein FAM10A4 OS=Homo sapiens GN=ST13P4 PE=5 SV=1;sp|Q8NFI4|F10A5_HUMAN Putative protein FAM10A5 OS=Homo sapiens GN=ST13P5 PE=5 SV=1	3	9	9	9	4	2	8	7	7	7	1	4	3	7	2	4	6	7	6	4	2	8	7	7	7	1	4	3	7	2	4	6	7	6	4	2	8	7	7	7	1	4
P50591	P50591	4	4	4	Tumor necrosis factor ligand superfamily member 10	TNFSF10	sp|P50591|TNF10_HUMAN Tumor necrosis factor ligand superfamily member 10 OS=Homo sapiens GN=TNFSF10 PE=1 SV=1	1	4	4	4	1	1	4	1	1	0	0	0	0	1	0	0	1	1	1	1	1	4	1	1	0	0	0	0	1	0	0	1	1	1	1	1	4	1	1	0	0	0
P50851;Q8NFP9	P50851;Q8NFP9	1;1	1;1	1;1	Lipopolysaccharide-responsive and beige-like anchor protein;Neurobeachin	LRBA;NBEA	sp|P50851|LRBA_HUMAN Lipopolysaccharide-responsive and beige-like anchor protein OS=Homo sapiens GN=LRBA PE=1 SV=4;sp|Q8NFP9|NBEA_HUMAN Neurobeachin OS=Homo sapiens GN=NBEA PE=1 SV=3	2	1	1	1	1	0	1	1	1	1	0	1	1	1	1	1	1	1	0	1	0	1	1	1	1	0	1	1	1	1	1	1	1	0	1	0	1	1	1	1	0	1
P50897	P50897	2	2	2	Palmitoyl-protein thioesterase 1	PPT1	sp|P50897|PPT1_HUMAN Palmitoyl-protein thioesterase 1 OS=Homo sapiens GN=PPT1 PE=1 SV=1	1	2	2	2	0	0	0	2	2	2	0	0	0	2	2	2	2	2	1	0	0	0	2	2	2	0	0	0	2	2	2	2	2	1	0	0	0	2	2	2	0	0
P50914	P50914	1	1	1	60S ribosomal protein L14	RPL14	sp|P50914|RL14_HUMAN 60S ribosomal protein L14 OS=Homo sapiens GN=RPL14 PE=1 SV=4	1	1	1	1	0	1	1	0	0	0	1	1	1	0	1	1	1	0	0	0	1	1	0	0	0	1	1	1	0	1	1	1	0	0	0	1	1	0	0	0	1	1
P50990	P50990	16	16	16	T-complex protein 1 subunit theta	CCT8	sp|P50990|TCPQ_HUMAN T-complex protein 1 subunit theta OS=Homo sapiens GN=CCT8 PE=1 SV=4	1	16	16	16	8	3	16	4	5	3	2	7	7	6	3	7	5	4	4	8	3	16	4	5	3	2	7	7	6	3	7	5	4	4	8	3	16	4	5	3	2	7
P50991	P50991	7	7	7	T-complex protein 1 subunit delta	CCT4	sp|P50991|TCPD_HUMAN T-complex protein 1 subunit delta OS=Homo sapiens GN=CCT4 PE=1 SV=4	1	7	7	7	3	2	7	2	2	2	3	6	5	2	1	2	2	2	3	3	2	7	2	2	2	3	6	5	2	1	2	2	2	3	3	2	7	2	2	2	3	6
P50995	P50995	12	12	12	Annexin A11	ANXA11	sp|P50995|ANX11_HUMAN Annexin A11 OS=Homo sapiens GN=ANXA11 PE=1 SV=1	1	12	12	12	10	0	7	1	2	0	10	10	11	0	1	0	4	2	1	10	0	7	1	2	0	10	10	11	0	1	0	4	2	1	10	0	7	1	2	0	10	10
P51148;P20339	P51148	7;3	7;3	4;0	Ras-related protein Rab-5C	RAB5C	sp|P51148|RAB5C_HUMAN Ras-related protein Rab-5C OS=Homo sapiens GN=RAB5C PE=1 SV=2	2	7	7	4	7	4	7	1	1	1	5	5	4	2	2	2	4	3	3	7	4	7	1	1	1	5	5	4	2	2	2	4	3	3	4	3	4	0	0	0	3	3
P51149	P51149	5	5	5	Ras-related protein Rab-7a	RAB7A	sp|P51149|RAB7A_HUMAN Ras-related protein Rab-7a OS=Homo sapiens GN=RAB7A PE=1 SV=1	1	5	5	5	4	2	5	1	1	1	4	4	3	2	0	3	2	2	3	4	2	5	1	1	1	4	4	3	2	0	3	2	2	3	4	2	5	1	1	1	4	4
P51153;P20337;Q96E17	P51153	5;1;1	2;0;0	2;0;0	Ras-related protein Rab-13	RAB13	sp|P51153|RAB13_HUMAN Ras-related protein Rab-13 OS=Homo sapiens GN=RAB13 PE=1 SV=1	3	5	2	2	5	1	5	3	1	1	5	5	5	1	1	2	3	3	3	2	0	2	1	0	0	2	2	2	0	0	0	1	1	1	2	0	2	1	0	0	2	2
P51688	P51688	3	3	3	N-sulphoglucosamine sulphohydrolase	SGSH	sp|P51688|SPHM_HUMAN N-sulphoglucosamine sulphohydrolase OS=Homo sapiens GN=SGSH PE=1 SV=1	1	3	3	3	2	1	3	0	0	1	2	2	1	0	0	0	2	2	1	2	1	3	0	0	1	2	2	1	0	0	0	2	2	1	2	1	3	0	0	1	2	2
P51858;O75475;Q7Z4V5	P51858	10;1;1	10;1;1	9;0;0	Hepatoma-derived growth factor	HDGF	sp|P51858|HDGF_HUMAN Hepatoma-derived growth factor OS=Homo sapiens GN=HDGF PE=1 SV=1	3	10	10	9	5	1	6	8	9	6	4	6	4	7	5	7	8	7	8	5	1	6	8	9	6	4	6	4	7	5	7	8	7	8	5	1	6	7	8	6	4	6
P51911	P51911	10	10	10	Calponin-1	CNN1	sp|P51911|CNN1_HUMAN Calponin-1 OS=Homo sapiens GN=CNN1 PE=1 SV=2	1	10	10	10	0	0	0	7	8	7	0	0	4	8	7	6	8	8	8	0	0	0	7	8	7	0	0	4	8	7	6	8	8	8	0	0	0	7	8	7	0	0
P51993	P51993	11	11	3	Alpha-(1,3)-fucosyltransferase 6	FUT6	sp|P51993|FUT6_HUMAN Alpha-(1,3)-fucosyltransferase 6 OS=Homo sapiens GN=FUT6 PE=1 SV=1	1	11	11	3	7	3	9	0	1	2	8	8	6	3	2	4	3	4	3	7	3	9	0	1	2	8	8	6	3	2	4	3	4	3	1	0	2	0	0	0	3	2
P52209	P52209	22	22	22	6-phosphogluconate dehydrogenase, decarboxylating	PGD	sp|P52209|6PGD_HUMAN 6-phosphogluconate dehydrogenase, decarboxylating OS=Homo sapiens GN=PGD PE=1 SV=3	1	22	22	22	17	4	21	6	4	3	12	14	11	3	3	6	12	11	5	17	4	21	6	4	3	12	14	11	3	3	6	12	11	5	17	4	21	6	4	3	12	14
P52565	P52565	12	12	12	Rho GDP-dissociation inhibitor 1	ARHGDIA	sp|P52565|GDIR1_HUMAN Rho GDP-dissociation inhibitor 1 OS=Homo sapiens GN=ARHGDIA PE=1 SV=3	1	12	12	12	7	1	8	10	12	10	3	2	1	10	1	6	7	9	8	7	1	8	10	12	10	3	2	1	10	1	6	7	9	8	7	1	8	10	12	10	3	2
P52566	P52566	1	1	1	Rho GDP-dissociation inhibitor 2	ARHGDIB	sp|P52566|GDIR2_HUMAN Rho GDP-dissociation inhibitor 2 OS=Homo sapiens GN=ARHGDIB PE=1 SV=3	1	1	1	1	0	0	0	1	1	1	1	0	0	1	0	0	1	1	1	0	0	0	1	1	1	1	0	0	1	0	0	1	1	1	0	0	0	1	1	1	1	0
P52597	P52597	3	1	1	Heterogeneous nuclear ribonucleoprotein F;Heterogeneous nuclear ribonucleoprotein F, N-terminally processed	HNRNPF	sp|P52597|HNRPF_HUMAN Heterogeneous nuclear ribonucleoprotein F OS=Homo sapiens GN=HNRNPF PE=1 SV=3	1	3	1	1	1	0	2	2	2	2	1	1	2	2	1	2	3	0	2	0	0	0	0	0	0	0	0	0	0	0	0	1	0	0	0	0	0	0	0	0	0	0
P52758	P52758	2	2	2	Ribonuclease UK114	HRSP12	sp|P52758|UK114_HUMAN Ribonuclease UK114 OS=Homo sapiens GN=HRSP12 PE=1 SV=1	1	2	2	2	0	0	1	1	1	2	1	2	1	2	2	2	2	2	2	0	0	1	1	1	2	1	2	1	2	2	2	2	2	2	0	0	1	1	1	2	1	2
P52803	P52803	2	2	2	Ephrin-A5	EFNA5	sp|P52803|EFNA5_HUMAN Ephrin-A5 OS=Homo sapiens GN=EFNA5 PE=1 SV=1	1	2	2	2	0	0	0	1	1	2	0	0	0	1	0	2	2	1	1	0	0	0	1	1	2	0	0	0	1	0	2	2	1	1	0	0	0	1	1	2	0	0
P52823	P52823	3	3	3	Stanniocalcin-1	STC1	sp|P52823|STC1_HUMAN Stanniocalcin-1 OS=Homo sapiens GN=STC1 PE=1 SV=1	1	3	3	3	2	0	3	2	2	1	1	2	2	1	1	1	2	1	1	2	0	3	2	2	1	1	2	2	1	1	1	2	1	1	2	0	3	2	2	1	1	2
P52895	P52895	7	2	2	Aldo-keto reductase family 1 member C2	AKR1C2	sp|P52895|AK1C2_HUMAN Aldo-keto reductase family 1 member C2 OS=Homo sapiens GN=AKR1C2 PE=1 SV=3	1	7	2	2	3	0	6	0	0	0	4	3	2	0	0	0	5	2	3	1	0	2	0	0	0	1	1	0	0	0	0	2	1	1	1	0	2	0	0	0	1	1
P52907	P52907	3	3	2	F-actin-capping protein subunit alpha-1	CAPZA1	sp|P52907|CAZA1_HUMAN F-actin-capping protein subunit alpha-1 OS=Homo sapiens GN=CAPZA1 PE=1 SV=3	1	3	3	2	2	0	3	1	1	1	2	2	1	1	1	1	2	1	2	2	0	3	1	1	1	2	2	1	1	1	1	2	1	2	1	0	2	0	0	0	1	1
P53041	P53041	2	2	2	Serine/threonine-protein phosphatase 5	PPP5C	sp|P53041|PPP5_HUMAN Serine/threonine-protein phosphatase 5 OS=Homo sapiens GN=PPP5C PE=1 SV=1	1	2	2	2	0	0	2	1	1	1	0	0	1	1	0	0	0	1	1	0	0	2	1	1	1	0	0	1	1	0	0	0	1	1	0	0	2	1	1	1	0	0
P53396	P53396	2	2	2	ATP-citrate synthase	ACLY	sp|P53396|ACLY_HUMAN ATP-citrate synthase OS=Homo sapiens GN=ACLY PE=1 SV=3	1	2	2	2	0	1	2	0	0	0	0	0	0	0	0	1	0	0	1	0	1	2	0	0	0	0	0	0	0	0	1	0	0	1	0	1	2	0	0	0	0	0
P53618	P53618	1	1	1	Coatomer subunit beta	COPB1	sp|P53618|COPB_HUMAN Coatomer subunit beta OS=Homo sapiens GN=COPB1 PE=1 SV=3	1	1	1	1	1	1	1	1	1	1	0	1	1	1	0	0	1	1	1	1	1	1	1	1	1	0	1	1	1	0	0	1	1	1	1	1	1	1	1	1	0	1
P53621	P53621	2	2	2	Coatomer subunit alpha;Xenin;Proxenin	COPA	sp|P53621|COPA_HUMAN Coatomer subunit alpha OS=Homo sapiens GN=COPA PE=1 SV=2	1	2	2	2	1	0	2	0	0	1	1	1	0	0	0	0	0	2	1	1	0	2	0	0	1	1	1	0	0	0	0	0	2	1	1	0	2	0	0	1	1	1
P53634	P53634	28	28	28	Dipeptidyl peptidase 1;Dipeptidyl peptidase 1 exclusion domain chain;Dipeptidyl peptidase 1 heavy chain;Dipeptidyl peptidase 1 light chain	CTSC	sp|P53634|CATC_HUMAN Dipeptidyl peptidase 1 OS=Homo sapiens GN=CTSC PE=1 SV=2	1	28	28	28	23	9	26	16	20	20	16	19	11	15	6	11	26	26	22	23	9	26	16	20	20	16	19	11	15	6	11	26	26	22	23	9	26	16	20	20	16	19
P53801	P53801	1	1	1	Pituitary tumor-transforming gene 1 protein-interacting protein	PTTG1IP	sp|P53801|PTTG_HUMAN Pituitary tumor-transforming gene 1 protein-interacting protein OS=Homo sapiens GN=PTTG1IP PE=1 SV=1	1	1	1	1	1	0	1	0	0	0	1	0	1	0	0	0	1	1	1	1	0	1	0	0	0	1	0	1	0	0	0	1	1	1	1	0	1	0	0	0	1	0
P53990	P53990	5	5	5	IST1 homolog	IST1	sp|P53990|IST1_HUMAN IST1 homolog OS=Homo sapiens GN=IST1 PE=1 SV=1	1	5	5	5	5	1	5	1	2	1	5	5	5	0	1	1	3	3	3	5	1	5	1	2	1	5	5	5	0	1	1	3	3	3	5	1	5	1	2	1	5	5
P54578	P54578	2	2	2	Ubiquitin carboxyl-terminal hydrolase 14	USP14	sp|P54578|UBP14_HUMAN Ubiquitin carboxyl-terminal hydrolase 14 OS=Homo sapiens GN=USP14 PE=1 SV=3	1	2	2	2	0	0	1	2	2	2	0	0	0	1	0	1	1	1	2	0	0	1	2	2	2	0	0	0	1	0	1	1	1	2	0	0	1	2	2	2	0	0
P54707;Q13733;P20648	P54707	35;4;2	35;4;2	31;0;0	Potassium-transporting ATPase alpha chain 2	ATP12A	sp|P54707|AT12A_HUMAN Potassium-transporting ATPase alpha chain 2 OS=Homo sapiens GN=ATP12A PE=1 SV=3	3	35	35	31	34	8	22	0	1	1	27	26	29	1	0	1	17	13	12	34	8	22	0	1	1	27	26	29	1	0	1	17	13	12	30	7	19	0	0	0	24	22
P54725	P54725	1	1	1	UV excision repair protein RAD23 homolog A	RAD23A	sp|P54725|RD23A_HUMAN UV excision repair protein RAD23 homolog A OS=Homo sapiens GN=RAD23A PE=1 SV=1	1	1	1	1	0	0	1	1	1	1	0	0	0	1	0	0	1	1	1	0	0	1	1	1	1	0	0	0	1	0	0	1	1	1	0	0	1	1	1	1	0	0
P54727	P54727	3	3	3	UV excision repair protein RAD23 homolog B	RAD23B	sp|P54727|RD23B_HUMAN UV excision repair protein RAD23 homolog B OS=Homo sapiens GN=RAD23B PE=1 SV=1	1	3	3	3	2	0	0	3	3	2	0	0	2	3	1	0	2	2	3	2	0	0	3	3	2	0	0	2	3	1	0	2	2	3	2	0	0	3	3	2	0	0
P54802	P54802	14	14	14	Alpha-N-acetylglucosaminidase;Alpha-N-acetylglucosaminidase 82 kDa form;Alpha-N-acetylglucosaminidase 77 kDa form	NAGLU	sp|P54802|ANAG_HUMAN Alpha-N-acetylglucosaminidase OS=Homo sapiens GN=NAGLU PE=1 SV=2	1	14	14	14	12	5	14	4	4	5	8	10	8	5	1	4	7	6	6	12	5	14	4	4	5	8	10	8	5	1	4	7	6	6	12	5	14	4	4	5	8	10
P54819	P54819	5	5	5	Adenylate kinase 2, mitochondrial;Adenylate kinase 2, mitochondrial, N-terminally processed	AK2	sp|P54819|KAD2_HUMAN Adenylate kinase 2, mitochondrial OS=Homo sapiens GN=AK2 PE=1 SV=2	1	5	5	5	3	1	4	4	5	4	0	1	3	4	2	3	2	2	1	3	1	4	4	5	4	0	1	3	4	2	3	2	2	1	3	1	4	4	5	4	0	1
P54920;Q9H115	P54920	3;1	3;1	3;1	Alpha-soluble NSF attachment protein	NAPA	sp|P54920|SNAA_HUMAN Alpha-soluble NSF attachment protein OS=Homo sapiens GN=NAPA PE=1 SV=3	2	3	3	3	1	1	3	0	0	0	1	2	1	1	0	0	0	2	0	1	1	3	0	0	0	1	2	1	1	0	0	0	2	0	1	1	3	0	0	0	1	2
P55000	P55000	1	1	1	Secreted Ly-6/uPAR-related protein 1	SLURP1	sp|P55000|SLUR1_HUMAN Secreted Ly-6/uPAR-related protein 1 OS=Homo sapiens GN=SLURP1 PE=1 SV=2	1	1	1	1	1	0	1	0	0	1	0	0	0	1	0	0	1	1	0	1	0	1	0	0	1	0	0	0	1	0	0	1	1	0	1	0	1	0	0	1	0	0
P55058	P55058	4	4	4	Phospholipid transfer protein	PLTP	sp|P55058|PLTP_HUMAN Phospholipid transfer protein OS=Homo sapiens GN=PLTP PE=1 SV=1	1	4	4	4	2	1	2	1	2	2	1	2	3	3	1	2	0	1	2	2	1	2	1	2	2	1	2	3	3	1	2	0	1	2	2	1	2	1	2	2	1	2
P55064	P55064	3	3	3	Aquaporin-5	AQP5	sp|P55064|AQP5_HUMAN Aquaporin-5 OS=Homo sapiens GN=AQP5 PE=1 SV=1	1	3	3	3	2	0	2	0	0	0	1	2	1	0	0	0	1	1	1	2	0	2	0	0	0	1	2	1	0	0	0	1	1	1	2	0	2	0	0	0	1	2
P55072	P55072	38	38	38	Transitional endoplasmic reticulum ATPase	VCP	sp|P55072|TERA_HUMAN Transitional endoplasmic reticulum ATPase OS=Homo sapiens GN=VCP PE=1 SV=4	1	38	38	38	30	7	35	20	19	24	19	26	19	21	12	20	24	22	23	30	7	35	20	19	24	19	26	19	21	12	20	24	22	23	30	7	35	20	19	24	19	26
P55083	P55083	1	1	1	Microfibril-associated glycoprotein 4	MFAP4	sp|P55083|MFAP4_HUMAN Microfibril-associated glycoprotein 4 OS=Homo sapiens GN=MFAP4 PE=1 SV=2	1	1	1	1	0	0	0	1	1	0	0	0	0	0	0	0	1	0	1	0	0	0	1	1	0	0	0	0	0	0	0	1	0	1	0	0	0	1	1	0	0	0
P55084	P55084	3	3	3	Trifunctional enzyme subunit beta, mitochondrial;3-ketoacyl-CoA thiolase	HADHB	sp|P55084|ECHB_HUMAN Trifunctional enzyme subunit beta, mitochondrial OS=Homo sapiens GN=HADHB PE=1 SV=3	1	3	3	3	0	1	3	0	0	0	0	2	1	0	0	0	0	0	0	0	1	3	0	0	0	0	2	1	0	0	0	0	0	0	0	1	3	0	0	0	0	2
P55145	P55145	6	6	6	Mesencephalic astrocyte-derived neurotrophic factor	MANF	sp|P55145|MANF_HUMAN Mesencephalic astrocyte-derived neurotrophic factor OS=Homo sapiens GN=MANF PE=1 SV=3	1	6	6	6	2	1	0	4	3	4	0	2	1	4	1	2	3	4	4	2	1	0	4	3	4	0	2	1	4	1	2	3	4	4	2	1	0	4	3	4	0	2
P55209	P55209	3	2	2	Nucleosome assembly protein 1-like 1	NAP1L1	sp|P55209|NP1L1_HUMAN Nucleosome assembly protein 1-like 1 OS=Homo sapiens GN=NAP1L1 PE=1 SV=1	1	3	2	2	0	1	2	0	0	0	1	2	2	0	1	0	1	0	1	0	1	1	0	0	0	1	2	2	0	1	0	1	0	1	0	1	1	0	0	0	1	2
P55285	P55285	6	6	6	Cadherin-6	CDH6	sp|P55285|CADH6_HUMAN Cadherin-6 OS=Homo sapiens GN=CDH6 PE=1 SV=1	1	6	6	6	2	1	1	6	6	6	0	0	1	6	2	5	2	5	6	2	1	1	6	6	6	0	0	1	6	2	5	2	5	6	2	1	1	6	6	6	0	0
P55290	P55290	4	4	4	Cadherin-13	CDH13	sp|P55290|CAD13_HUMAN Cadherin-13 OS=Homo sapiens GN=CDH13 PE=1 SV=1	1	4	4	4	0	0	1	4	4	4	0	0	0	3	1	2	2	2	3	0	0	1	4	4	4	0	0	0	3	1	2	2	2	3	0	0	1	4	4	4	0	0
P55327	P55327	3	3	3	Tumor protein D52	TPD52	sp|P55327|TPD52_HUMAN Tumor protein D52 OS=Homo sapiens GN=TPD52 PE=1 SV=2	1	3	3	3	1	0	0	3	3	3	0	1	1	3	2	2	3	3	2	1	0	0	3	3	3	0	1	1	3	2	2	3	3	2	1	0	0	3	3	3	0	1
P55786;A6NEC2	P55786	37;14	37;14	37;14	Puromycin-sensitive aminopeptidase	NPEPPS	sp|P55786|PSA_HUMAN Puromycin-sensitive aminopeptidase OS=Homo sapiens GN=NPEPPS PE=1 SV=2	2	37	37	37	30	6	28	18	21	20	21	18	17	11	7	14	25	22	19	30	6	28	18	21	20	21	18	17	11	7	14	25	22	19	30	6	28	18	21	20	21	18
P56537	P56537	2	2	2	Eukaryotic translation initiation factor 6	EIF6	sp|P56537|IF6_HUMAN Eukaryotic translation initiation factor 6 OS=Homo sapiens GN=EIF6 PE=1 SV=1	1	2	2	2	1	1	2	0	0	0	2	2	2	1	1	0	0	1	0	1	1	2	0	0	0	2	2	2	1	1	0	0	1	0	1	1	2	0	0	0	2	2
P58107	P58107	4	1	1	Epiplakin	EPPK1	sp|P58107|EPIPL_HUMAN Epiplakin OS=Homo sapiens GN=EPPK1 PE=1 SV=2	1	4	1	1	2	1	4	0	0	0	2	3	2	0	0	2	0	1	2	1	0	1	0	0	0	0	1	0	0	0	0	0	0	1	1	0	1	0	0	0	0	1
P58546	P58546	4	4	4	Myotrophin	MTPN	sp|P58546|MTPN_HUMAN Myotrophin OS=Homo sapiens GN=MTPN PE=1 SV=2	1	4	4	4	1	0	1	3	2	4	1	1	1	3	1	1	3	1	2	1	0	1	3	2	4	1	1	1	3	1	1	3	1	2	1	0	1	3	2	4	1	1
P59998	P59998	6	6	6	Actin-related protein 2/3 complex subunit 4	ARPC4	sp|P59998|ARPC4_HUMAN Actin-related protein 2/3 complex subunit 4 OS=Homo sapiens GN=ARPC4 PE=1 SV=3	1	6	6	6	5	4	5	1	0	3	5	5	5	2	3	4	5	3	2	5	4	5	1	0	3	5	5	5	2	3	4	5	3	2	5	4	5	1	0	3	5	5
P60033	P60033	2	2	2	CD81 antigen	CD81	sp|P60033|CD81_HUMAN CD81 antigen OS=Homo sapiens GN=CD81 PE=1 SV=1	1	2	2	2	2	1	1	0	0	0	1	2	2	0	0	0	2	1	0	2	1	1	0	0	0	1	2	2	0	0	0	2	1	0	2	1	1	0	0	0	1	2
P60174	P60174	22	22	22	Triosephosphate isomerase	TPI1	sp|P60174|TPIS_HUMAN Triosephosphate isomerase OS=Homo sapiens GN=TPI1 PE=1 SV=3	1	22	22	22	20	9	22	19	20	20	18	18	15	16	6	15	21	19	21	20	9	22	19	20	20	18	18	15	16	6	15	21	19	21	20	9	22	19	20	20	18	18
P60660;P14649	P60660	6;2	6;2	6;2	Myosin light polypeptide 6	MYL6	sp|P60660|MYL6_HUMAN Myosin light polypeptide 6 OS=Homo sapiens GN=MYL6 PE=1 SV=2	2	6	6	6	4	1	5	5	5	3	4	5	3	3	1	3	4	4	3	4	1	5	5	5	3	4	5	3	3	1	3	4	4	3	4	1	5	5	5	3	4	5
P60709	P60709	33	33	1	Actin, cytoplasmic 1;Actin, cytoplasmic 1, N-terminally processed	ACTB	sp|P60709|ACTB_HUMAN Actin, cytoplasmic 1 OS=Homo sapiens GN=ACTB PE=1 SV=1	1	33	33	1	32	18	31	28	28	29	31	31	25	27	16	25	28	31	30	32	18	31	28	28	29	31	31	25	27	16	25	28	31	30	1	1	1	1	1	1	1	1
P60842;P38919	P60842	13;1	13;1	5;0	Eukaryotic initiation factor 4A-I	EIF4A1	sp|P60842|IF4A1_HUMAN Eukaryotic initiation factor 4A-I OS=Homo sapiens GN=EIF4A1 PE=1 SV=1	2	13	13	5	6	1	13	6	5	6	4	6	3	2	1	5	7	7	4	6	1	13	6	5	6	4	6	3	2	1	5	7	7	4	2	0	5	0	0	0	1	2
P60900	P60900	16	16	16	Proteasome subunit alpha type-6	PSMA6	sp|P60900|PSA6_HUMAN Proteasome subunit alpha type-6 OS=Homo sapiens GN=PSMA6 PE=1 SV=1	1	16	16	16	12	3	13	15	15	14	7	11	11	14	4	8	12	11	15	12	3	13	15	15	14	7	11	11	14	4	8	12	11	15	12	3	13	15	15	14	7	11
P60903	P60903	2	2	2	Protein S100-A10	S100A10	sp|P60903|S10AA_HUMAN Protein S100-A10 OS=Homo sapiens GN=S100A10 PE=1 SV=2	1	2	2	2	2	0	2	0	0	0	1	2	1	0	0	0	2	2	2	2	0	2	0	0	0	1	2	1	0	0	0	2	2	2	2	0	2	0	0	0	1	2
P60953;P84095;P17081;Q9H4E5	P60953	7;1;1;1	6;0;0;0	6;0;0;0	Cell division control protein 42 homolog	CDC42	sp|P60953|CDC42_HUMAN Cell division control protein 42 homolog OS=Homo sapiens GN=CDC42 PE=1 SV=2	4	7	6	6	6	4	7	3	3	3	7	6	6	3	3	2	6	7	5	5	3	6	3	3	3	6	5	5	3	3	2	5	6	4	5	3	6	3	3	3	6	5
P60981	P60981	8	8	8	Destrin	DSTN	sp|P60981|DEST_HUMAN Destrin OS=Homo sapiens GN=DSTN PE=1 SV=3	1	8	8	8	3	2	6	7	7	6	3	3	1	4	3	4	3	5	4	3	2	6	7	7	6	3	3	1	4	3	4	3	5	4	3	2	6	7	7	6	3	3
P60983;O60234	P60983	4;1	4;1	4;1	Glia maturation factor beta	GMFB	sp|P60983|GMFB_HUMAN Glia maturation factor beta OS=Homo sapiens GN=GMFB PE=1 SV=2	2	4	4	4	1	0	1	2	3	4	0	1	1	1	2	1	1	2	2	1	0	1	2	3	4	0	1	1	1	2	1	1	2	2	1	0	1	2	3	4	0	1
P61019	P61019	11	11	4	Ras-related protein Rab-2A	RAB2A	sp|P61019|RAB2A_HUMAN Ras-related protein Rab-2A OS=Homo sapiens GN=RAB2A PE=1 SV=1	1	11	11	4	7	1	6	10	9	7	6	4	4	9	5	10	8	9	6	7	1	6	10	9	7	6	4	4	9	5	10	8	9	6	2	0	1	4	4	2	3	1
P61020	P61020	6	3	3	Ras-related protein Rab-5B	RAB5B	sp|P61020|RAB5B_HUMAN Ras-related protein Rab-5B OS=Homo sapiens GN=RAB5B PE=1 SV=1	1	6	3	3	5	3	5	3	3	3	4	4	5	4	2	3	3	4	3	2	2	2	2	2	2	2	2	3	2	1	2	2	3	1	2	2	2	2	2	2	2	2
P61026;P59190	P61026	6;1	6;1	4;0	Ras-related protein Rab-10	RAB10	sp|P61026|RAB10_HUMAN Ras-related protein Rab-10 OS=Homo sapiens GN=RAB10 PE=1 SV=1	2	6	6	4	4	2	6	3	3	2	4	5	5	3	2	2	4	5	3	4	2	6	3	3	2	4	5	5	3	2	2	4	5	3	2	1	4	2	2	1	2	3
P62837;P61077;Q9Y2X8;P51668	P62837;P61077	3;3;1;1	3;3;1;1	3;3;1;1	Ubiquitin-conjugating enzyme E2 D2;Ubiquitin-conjugating enzyme E2 D3	UBE2D2;UBE2D3	sp|P62837|UB2D2_HUMAN Ubiquitin-conjugating enzyme E2 D2 OS=Homo sapiens GN=UBE2D2 PE=1 SV=1;sp|P61077|UB2D3_HUMAN Ubiquitin-conjugating enzyme E2 D3 OS=Homo sapiens GN=UBE2D3 PE=1 SV=1	4	3	3	3	1	0	3	2	1	3	0	0	0	2	1	1	1	2	1	1	0	3	2	1	3	0	0	0	2	1	1	1	2	1	1	0	3	2	1	3	0	0
P61088	P61088	5	5	2	Ubiquitin-conjugating enzyme E2 N	UBE2N	sp|P61088|UBE2N_HUMAN Ubiquitin-conjugating enzyme E2 N OS=Homo sapiens GN=UBE2N PE=1 SV=1	1	5	5	2	2	0	3	3	3	4	3	3	0	3	1	2	2	4	2	2	0	3	3	3	4	3	3	0	3	1	2	2	4	2	0	0	0	1	1	2	0	1
P61106	P61106	4	4	4	Ras-related protein Rab-14	RAB14	sp|P61106|RAB14_HUMAN Ras-related protein Rab-14 OS=Homo sapiens GN=RAB14 PE=1 SV=4	1	4	4	4	2	1	2	3	2	2	2	1	1	4	2	1	3	0	2	2	1	2	3	2	2	2	1	1	4	2	1	3	0	2	2	1	2	3	2	2	2	1
P61158;Q9P1U1;Q9C0K3	P61158	13;2;1	13;2;1	13;2;1	Actin-related protein 3	ACTR3	sp|P61158|ARP3_HUMAN Actin-related protein 3 OS=Homo sapiens GN=ACTR3 PE=1 SV=3	3	13	13	13	10	2	11	3	6	4	5	11	8	4	3	3	7	9	6	10	2	11	3	6	4	5	11	8	4	3	3	7	9	6	10	2	11	3	6	4	5	11
P61160	P61160	8	8	8	Actin-related protein 2	ACTR2	sp|P61160|ARP2_HUMAN Actin-related protein 2 OS=Homo sapiens GN=ACTR2 PE=1 SV=1	1	8	8	8	7	0	7	3	3	2	5	6	3	1	1	3	4	4	2	7	0	7	3	3	2	5	6	3	1	1	3	4	4	2	7	0	7	3	3	2	5	6
P61163;P42025	P61163;P42025	3;2	3;2	3;2	Alpha-centractin;Beta-centractin	ACTR1A;ACTR1B	sp|P61163|ACTZ_HUMAN Alpha-centractin OS=Homo sapiens GN=ACTR1A PE=1 SV=1;sp|P42025|ACTY_HUMAN Beta-centractin OS=Homo sapiens GN=ACTR1B PE=1 SV=1	2	3	3	3	1	0	3	3	2	1	0	1	1	1	2	2	1	1	2	1	0	3	3	2	1	0	1	1	1	2	2	1	1	2	1	0	3	3	2	1	0	1
P84077;P61204;P84085	P84077;P61204	12;12;5	12;12;5	8;8;1	ADP-ribosylation factor 1;ADP-ribosylation factor 3	ARF1;ARF3	sp|P84077|ARF1_HUMAN ADP-ribosylation factor 1 OS=Homo sapiens GN=ARF1 PE=1 SV=2;sp|P61204|ARF3_HUMAN ADP-ribosylation factor 3 OS=Homo sapiens GN=ARF3 PE=1 SV=2	3	12	12	8	7	3	12	5	5	5	8	6	7	0	2	4	9	1	5	7	3	12	5	5	5	8	6	7	0	2	4	9	1	5	5	2	8	2	2	2	5	4
P61224;A6NIZ1;P62834	P61224;A6NIZ1;P62834	9;6;6	9;6;6	9;6;6	Ras-related protein Rap-1b;Ras-related protein Rap-1b-like protein;Ras-related protein Rap-1A	RAP1B;RAP1A	sp|P61224|RAP1B_HUMAN Ras-related protein Rap-1b OS=Homo sapiens GN=RAP1B PE=1 SV=1;sp|A6NIZ1|RP1BL_HUMAN Ras-related protein Rap-1b-like protein OS=Homo sapiens PE=2 SV=1;sp|P62834|RAP1A_HUMAN Ras-related protein Rap-1A OS=Homo sapiens GN=RAP1A PE=1 SV=1	3	9	9	9	6	4	9	1	2	1	5	8	6	0	2	3	3	5	5	6	4	9	1	2	1	5	8	6	0	2	3	3	5	5	6	4	9	1	2	1	5	8
P61457	P61457	6	6	6	Pterin-4-alpha-carbinolamine dehydratase	PCBD1	sp|P61457|PHS_HUMAN Pterin-4-alpha-carbinolamine dehydratase OS=Homo sapiens GN=PCBD1 PE=1 SV=2	1	6	6	6	1	0	2	4	4	4	1	1	1	4	1	4	4	3	4	1	0	2	4	4	4	1	1	1	4	1	4	4	3	4	1	0	2	4	4	4	1	1
P61586	P61586	12	12	4	Transforming protein RhoA	RHOA	sp|P61586|RHOA_HUMAN Transforming protein RhoA OS=Homo sapiens GN=RHOA PE=1 SV=1	1	12	12	4	8	4	12	9	8	5	8	6	3	6	3	6	7	8	7	8	4	12	9	8	5	8	6	3	6	3	6	7	8	7	2	1	4	3	3	2	2	2
P61604	P61604	7	7	7	10 kDa heat shock protein, mitochondrial	HSPE1	sp|P61604|CH10_HUMAN 10 kDa heat shock protein, mitochondrial OS=Homo sapiens GN=HSPE1 PE=1 SV=2	1	7	7	7	7	3	7	6	6	6	5	5	6	6	2	5	7	5	5	7	3	7	6	6	6	5	5	6	6	2	5	7	5	5	7	3	7	6	6	6	5	5
P61626	P61626	7	7	7	Lysozyme C	LYZ	sp|P61626|LYSC_HUMAN Lysozyme C OS=Homo sapiens GN=LYZ PE=1 SV=1	1	7	7	7	5	2	7	4	6	4	4	3	3	5	1	2	7	7	5	5	2	7	4	6	4	4	3	3	5	1	2	7	7	5	5	2	7	4	6	4	4	3
P61764	P61764	2	2	2	Syntaxin-binding protein 1	STXBP1	sp|P61764|STXB1_HUMAN Syntaxin-binding protein 1 OS=Homo sapiens GN=STXBP1 PE=1 SV=1	1	2	2	2	1	0	2	0	0	1	2	2	2	1	1	2	1	1	2	1	0	2	0	0	1	2	2	2	1	1	2	1	1	2	1	0	2	0	0	1	2	2
P61769	P61769	8	8	8	Beta-2-microglobulin;Beta-2-microglobulin form pI 5.3	B2M	sp|P61769|B2MG_HUMAN Beta-2-microglobulin OS=Homo sapiens GN=B2M PE=1 SV=1	1	8	8	8	5	3	6	7	7	7	5	5	3	6	6	5	6	7	8	5	3	6	7	7	7	5	5	3	6	6	5	6	7	8	5	3	6	7	7	7	5	5
P61916	P61916	13	13	13	Epididymal secretory protein E1	NPC2	sp|P61916|NPC2_HUMAN Epididymal secretory protein E1 OS=Homo sapiens GN=NPC2 PE=1 SV=1	1	13	13	13	9	1	8	12	13	11	8	7	7	11	4	5	9	8	11	9	1	8	12	13	11	8	7	7	11	4	5	9	8	11	9	1	8	12	13	11	8	7
P61956;Q6EEV6;P55854	P61956	3;1;1	3;1;1	3;1;1	Small ubiquitin-related modifier 2	SUMO2	sp|P61956|SUMO2_HUMAN Small ubiquitin-related modifier 2 OS=Homo sapiens GN=SUMO2 PE=1 SV=3	3	3	3	3	3	0	2	3	3	3	1	2	3	3	2	2	3	3	2	3	0	2	3	3	3	1	2	3	3	2	2	3	3	2	3	0	2	3	3	3	1	2
P61960	P61960	3	3	3	Ubiquitin-fold modifier 1	UFM1	sp|P61960|UFM1_HUMAN Ubiquitin-fold modifier 1 OS=Homo sapiens GN=UFM1 PE=1 SV=1	1	3	3	3	0	0	0	3	3	3	0	0	0	2	0	1	2	1	3	0	0	0	3	3	3	0	0	0	2	0	1	2	1	3	0	0	0	3	3	3	0	0
P61970	P61970	4	4	4	Nuclear transport factor 2	NUTF2	sp|P61970|NTF2_HUMAN Nuclear transport factor 2 OS=Homo sapiens GN=NUTF2 PE=1 SV=1	1	4	4	4	3	0	3	4	4	4	2	2	1	3	1	3	4	2	4	3	0	3	4	4	4	2	2	1	3	1	3	4	2	4	3	0	3	4	4	4	2	2
P61978	P61978	14	14	14	Heterogeneous nuclear ribonucleoprotein K	HNRNPK	sp|P61978|HNRPK_HUMAN Heterogeneous nuclear ribonucleoprotein K OS=Homo sapiens GN=HNRNPK PE=1 SV=1	1	14	14	14	8	3	9	12	12	11	1	5	3	11	9	9	9	10	8	8	3	9	12	12	11	1	5	3	11	9	9	9	10	8	8	3	9	12	12	11	1	5
P61981	P61981	18	15	13	14-3-3 protein gamma;14-3-3 protein gamma, N-terminally processed	YWHAG	sp|P61981|1433G_HUMAN 14-3-3 protein gamma OS=Homo sapiens GN=YWHAG PE=1 SV=2	1	18	15	13	12	6	11	17	17	14	8	8	11	14	6	9	13	12	14	9	4	8	14	15	12	7	6	9	11	5	8	11	10	12	7	4	6	12	13	10	6	4
P62070	P62070	4	4	2	Ras-related protein R-Ras2	RRAS2	sp|P62070|RRAS2_HUMAN Ras-related protein R-Ras2 OS=Homo sapiens GN=RRAS2 PE=1 SV=1	1	4	4	2	4	1	4	0	0	0	4	4	3	0	0	1	3	2	2	4	1	4	0	0	0	4	4	3	0	0	1	3	2	2	2	0	2	0	0	0	2	2
P62140;P36873;P62136	P62140;P36873;P62136	10;7;7	10;7;7	10;7;7	Serine/threonine-protein phosphatase PP1-beta catalytic subunit;Serine/threonine-protein phosphatase PP1-gamma catalytic subunit;Serine/threonine-protein phosphatase PP1-alpha catalytic subunit	PPP1CB;PPP1CC;PPP1CA	sp|P62140|PP1B_HUMAN Serine/threonine-protein phosphatase PP1-beta catalytic subunit OS=Homo sapiens GN=PPP1CB PE=1 SV=3;sp|P36873|PP1G_HUMAN Serine/threonine-protein phosphatase PP1-gamma catalytic subunit OS=Homo sapiens GN=PPP1CC PE=1 SV=1;sp|P62136|PP1	3	10	10	10	5	1	6	5	6	1	4	4	3	3	1	6	3	3	3	5	1	6	5	6	1	4	4	3	3	1	6	3	3	3	5	1	6	5	6	1	4	4
P62158;P27482;P02585	P62158	11;1;1	11;1;1	11;1;1	Calmodulin	CALM1	sp|P62158|CALM_HUMAN Calmodulin OS=Homo sapiens GN=CALM1 PE=1 SV=2	3	11	11	11	9	6	10	11	11	10	7	8	7	10	5	8	11	9	10	9	6	10	11	11	10	7	8	7	10	5	8	11	9	10	9	6	10	11	11	10	7	8
P62195	P62195	3	3	3	26S protease regulatory subunit 8	PSMC5	sp|P62195|PRS8_HUMAN 26S protease regulatory subunit 8 OS=Homo sapiens GN=PSMC5 PE=1 SV=1	1	3	3	3	0	0	0	2	2	2	0	0	0	2	0	2	1	2	0	0	0	0	2	2	2	0	0	0	2	0	2	1	2	0	0	0	0	2	2	2	0	0
P62258	P62258	25	25	23	14-3-3 protein epsilon	YWHAE	sp|P62258|1433E_HUMAN 14-3-3 protein epsilon OS=Homo sapiens GN=YWHAE PE=1 SV=1	1	25	25	23	21	11	24	22	23	22	17	19	16	24	14	19	22	24	23	21	11	24	22	23	22	17	19	16	24	14	19	22	24	23	19	9	22	20	22	21	16	18
P62269	P62269	1	1	1	40S ribosomal protein S18	RPS18	sp|P62269|RS18_HUMAN 40S ribosomal protein S18 OS=Homo sapiens GN=RPS18 PE=1 SV=3	1	1	1	1	0	0	1	0	0	0	0	0	0	0	0	0	0	0	0	0	0	1	0	0	0	0	0	0	0	0	0	0	0	0	0	0	1	0	0	0	0	0
P62304	P62304	1	1	1	Small nuclear ribonucleoprotein E	SNRPE	sp|P62304|RUXE_HUMAN Small nuclear ribonucleoprotein E OS=Homo sapiens GN=SNRPE PE=1 SV=1	1	1	1	1	1	0	1	1	1	1	0	0	0	0	0	1	0	0	1	1	0	1	1	1	1	0	0	0	0	0	1	0	0	1	1	0	1	1	1	1	0	0
P62310	P62310	2	2	2	U6 snRNA-associated Sm-like protein LSm3	LSM3	sp|P62310|LSM3_HUMAN U6 snRNA-associated Sm-like protein LSm3 OS=Homo sapiens GN=LSM3 PE=1 SV=2	1	2	2	2	0	0	0	1	1	1	0	0	1	2	0	2	1	2	0	0	0	0	1	1	1	0	0	1	2	0	2	1	2	0	0	0	0	1	1	1	0	0
P62318	P62318	3	3	3	Small nuclear ribonucleoprotein Sm D3	SNRPD3	sp|P62318|SMD3_HUMAN Small nuclear ribonucleoprotein Sm D3 OS=Homo sapiens GN=SNRPD3 PE=1 SV=1	1	3	3	3	1	0	2	3	3	2	0	2	2	2	2	1	1	1	1	1	0	2	3	3	2	0	2	2	2	2	1	1	1	1	1	0	2	3	3	2	0	2
P62328	P62328	1	1	1	Thymosin beta-4;Hematopoietic system regulatory peptide	TMSB4X	sp|P62328|TYB4_HUMAN Thymosin beta-4 OS=Homo sapiens GN=TMSB4X PE=1 SV=2	1	1	1	1	1	0	1	1	0	0	1	1	0	1	0	0	1	1	0	1	0	1	1	0	0	1	1	0	1	0	0	1	1	0	1	0	1	1	0	0	1	1
P62330	P62330	2	2	2	ADP-ribosylation factor 6	ARF6	sp|P62330|ARF6_HUMAN ADP-ribosylation factor 6 OS=Homo sapiens GN=ARF6 PE=1 SV=2	1	2	2	2	0	0	2	0	0	0	1	1	2	0	0	0	1	1	1	0	0	2	0	0	0	1	1	2	0	0	0	1	1	1	0	0	2	0	0	0	1	1
P62701;Q8TD47;P22090	P62701;Q8TD47;P22090	2;1;1	2;1;1	2;1;1	40S ribosomal protein S4, X isoform;40S ribosomal protein S4, Y isoform 2;40S ribosomal protein S4, Y isoform 1	RPS4X;RPS4Y2;RPS4Y1	sp|P62701|RS4X_HUMAN 40S ribosomal protein S4, X isoform OS=Homo sapiens GN=RPS4X PE=1 SV=2;sp|Q8TD47|RS4Y2_HUMAN 40S ribosomal protein S4, Y isoform 2 OS=Homo sapiens GN=RPS4Y2 PE=2 SV=3;sp|P22090|RS4Y1_HUMAN 40S ribosomal protein S4, Y isoform 1 OS=Homo	3	2	2	2	0	0	2	0	0	0	0	0	0	0	0	0	0	0	0	0	0	2	0	0	0	0	0	0	0	0	0	0	0	0	0	0	2	0	0	0	0	0
P67775;P62714	P67775;P62714	3;3	3;3	3;3	Serine/threonine-protein phosphatase 2A catalytic subunit alpha isoform;Serine/threonine-protein phosphatase 2A catalytic subunit beta isoform	PPP2CA;PPP2CB	sp|P67775|PP2AA_HUMAN Serine/threonine-protein phosphatase 2A catalytic subunit alpha isoform OS=Homo sapiens GN=PPP2CA PE=1 SV=1;sp|P62714|PP2AB_HUMAN Serine/threonine-protein phosphatase 2A catalytic subunit beta isoform OS=Homo sapiens GN=PPP2CB PE=1 SV	2	3	3	3	0	0	2	2	1	2	0	1	1	1	1	0	0	2	2	0	0	2	2	1	2	0	1	1	1	1	0	0	2	2	0	0	2	2	1	2	0	1
P62736;P63267	P62736;P63267	28;27	1;1	1;1	Actin, aortic smooth muscle;Actin, gamma-enteric smooth muscle	ACTA2;ACTG2	sp|P62736|ACTA_HUMAN Actin, aortic smooth muscle OS=Homo sapiens GN=ACTA2 PE=1 SV=1;sp|P63267|ACTH_HUMAN Actin, gamma-enteric smooth muscle OS=Homo sapiens GN=ACTG2 PE=1 SV=1	2	28	1	1	17	8	16	23	23	24	15	16	15	22	12	20	25	23	26	0	0	0	1	1	0	0	0	0	0	0	0	0	0	0	0	0	0	1	1	0	0	0
P62805	P62805	12	12	12	Histone H4	HIST1H4A	sp|P62805|H4_HUMAN Histone H4 OS=Homo sapiens GN=HIST1H4A PE=1 SV=2	1	12	12	12	10	6	11	1	0	1	12	12	8	3	2	3	12	7	9	10	6	11	1	0	1	12	12	8	3	2	3	12	7	9	10	6	11	1	0	1	12	12
P62826	P62826	10	10	10	GTP-binding nuclear protein Ran	RAN	sp|P62826|RAN_HUMAN GTP-binding nuclear protein Ran OS=Homo sapiens GN=RAN PE=1 SV=3	1	10	10	10	6	0	8	5	6	7	4	4	3	6	2	5	8	10	6	6	0	8	5	6	7	4	4	3	6	2	5	8	10	6	6	0	8	5	6	7	4	4
P62851	P62851	2	2	2	40S ribosomal protein S25	RPS25	sp|P62851|RS25_HUMAN 40S ribosomal protein S25 OS=Homo sapiens GN=RPS25 PE=1 SV=1	1	2	2	2	2	0	2	0	0	0	2	2	2	0	1	0	1	1	0	2	0	2	0	0	0	2	2	2	0	1	0	1	1	0	2	0	2	0	0	0	2	2
P62857	P62857	1	1	1	40S ribosomal protein S28	RPS28	sp|P62857|RS28_HUMAN 40S ribosomal protein S28 OS=Homo sapiens GN=RPS28 PE=1 SV=1	1	1	1	1	0	0	0	1	1	1	0	0	0	1	1	1	1	1	1	0	0	0	1	1	1	0	0	0	1	1	1	1	1	1	0	0	0	1	1	1	0	0
P62873	P62873	15	8	8	Guanine nucleotide-binding protein G(I)/G(S)/G(T) subunit beta-1	GNB1	sp|P62873|GBB1_HUMAN Guanine nucleotide-binding protein G(I)/G(S)/G(T) subunit beta-1 OS=Homo sapiens GN=GNB1 PE=1 SV=3	1	15	8	8	12	4	13	5	7	5	11	13	9	6	2	10	12	11	11	7	2	7	2	3	4	5	6	5	2	1	6	7	5	5	7	2	7	2	3	4	5	6
P62879;Q9HAV0	P62879	18;5	18;5	11;2	Guanine nucleotide-binding protein G(I)/G(S)/G(T) subunit beta-2	GNB2	sp|P62879|GBB2_HUMAN Guanine nucleotide-binding protein G(I)/G(S)/G(T) subunit beta-2 OS=Homo sapiens GN=GNB2 PE=1 SV=3	2	18	18	11	13	6	16	4	7	2	15	16	9	6	1	5	11	12	13	13	6	16	4	7	2	15	16	9	6	1	5	11	12	13	8	4	10	1	3	1	9	9
P62888	P62888	2	2	2	60S ribosomal protein L30	RPL30	sp|P62888|RL30_HUMAN 60S ribosomal protein L30 OS=Homo sapiens GN=RPL30 PE=1 SV=2	1	2	2	2	2	0	2	0	0	0	0	2	1	0	0	0	0	1	0	2	0	2	0	0	0	0	2	1	0	0	0	0	1	0	2	0	2	0	0	0	0	2
P62906	P62906	6	6	6	60S ribosomal protein L10a	RPL10A	sp|P62906|RL10A_HUMAN 60S ribosomal protein L10a OS=Homo sapiens GN=RPL10A PE=1 SV=2	1	6	6	6	5	0	6	0	0	1	3	5	3	0	0	4	2	4	0	5	0	6	0	0	1	3	5	3	0	0	4	2	4	0	5	0	6	0	0	1	3	5
P62917	P62917	1	1	1	60S ribosomal protein L8	RPL8	sp|P62917|RL8_HUMAN 60S ribosomal protein L8 OS=Homo sapiens GN=RPL8 PE=1 SV=2	1	1	1	1	1	0	1	0	0	0	0	1	1	0	0	0	1	0	1	1	0	1	0	0	0	0	1	1	0	0	0	1	0	1	1	0	1	0	0	0	0	1
P62937;Q9Y536;F5H284;A2BFH1	P62937	15;2;2;1	15;2;2;1	15;2;2;1	Peptidyl-prolyl cis-trans isomerase A;Peptidyl-prolyl cis-trans isomerase A, N-terminally processed	PPIA	sp|P62937|PPIA_HUMAN Peptidyl-prolyl cis-trans isomerase A OS=Homo sapiens GN=PPIA PE=1 SV=2	4	15	15	15	12	5	10	6	8	10	10	12	10	10	3	6	11	12	10	12	5	10	6	8	10	10	12	10	10	3	6	11	12	10	12	5	10	6	8	10	10	12
P62942	P62942	4	4	4	Peptidyl-prolyl cis-trans isomerase FKBP1A	FKBP1A	sp|P62942|FKB1A_HUMAN Peptidyl-prolyl cis-trans isomerase FKBP1A OS=Homo sapiens GN=FKBP1A PE=1 SV=2	1	4	4	4	2	0	2	3	4	2	2	1	1	3	1	2	2	2	3	2	0	2	3	4	2	2	1	1	3	1	2	2	2	3	2	0	2	3	4	2	2	1
P62993	P62993	2	2	2	Growth factor receptor-bound protein 2	GRB2	sp|P62993|GRB2_HUMAN Growth factor receptor-bound protein 2 OS=Homo sapiens GN=GRB2 PE=1 SV=1	1	2	2	2	1	0	1	2	2	2	1	1	1	2	0	1	1	1	2	1	0	1	2	2	2	1	1	1	2	0	1	1	1	2	1	0	1	2	2	2	1	1
P63000;P60763;P15153	P63000;P60763	9;5;4	9;5;4	8;4;3	Ras-related C3 botulinum toxin substrate 1;Ras-related C3 botulinum toxin substrate 3	RAC1;RAC3	sp|P63000|RAC1_HUMAN Ras-related C3 botulinum toxin substrate 1 OS=Homo sapiens GN=RAC1 PE=1 SV=1;sp|P60763|RAC3_HUMAN Ras-related C3 botulinum toxin substrate 3 OS=Homo sapiens GN=RAC3 PE=1 SV=1	3	9	9	8	8	2	9	3	6	5	8	7	7	5	0	3	8	9	7	8	2	9	3	6	5	8	7	7	5	0	3	8	9	7	7	1	8	3	6	5	7	6
P63010;Q10567	P63010;Q10567	5;3	5;3	5;3	AP-2 complex subunit beta;AP-1 complex subunit beta-1	AP2B1;AP1B1	sp|P63010|AP2B1_HUMAN AP-2 complex subunit beta OS=Homo sapiens GN=AP2B1 PE=1 SV=1;sp|Q10567|AP1B1_HUMAN AP-1 complex subunit beta-1 OS=Homo sapiens GN=AP1B1 PE=1 SV=2	2	5	5	5	3	0	4	2	1	2	1	2	2	1	0	2	1	2	1	3	0	4	2	1	2	1	2	2	1	0	2	1	2	1	3	0	4	2	1	2	1	2
P63027;Q15836	P63027;Q15836	2;1	2;1	2;1	Vesicle-associated membrane protein 2;Vesicle-associated membrane protein 3	VAMP2;VAMP3	sp|P63027|VAMP2_HUMAN Vesicle-associated membrane protein 2 OS=Homo sapiens GN=VAMP2 PE=1 SV=3;sp|Q15836|VAMP3_HUMAN Vesicle-associated membrane protein 3 OS=Homo sapiens GN=VAMP3 PE=1 SV=3	2	2	2	2	0	0	0	2	1	0	0	0	0	2	1	0	0	0	0	0	0	0	2	1	0	0	0	0	2	1	0	0	0	0	0	0	0	2	1	0	0	0
P63092;Q5JWF2	P63092;Q5JWF2	10;10	9;9	9;9	Guanine nucleotide-binding protein G(s) subunit alpha isoforms short;Guanine nucleotide-binding protein G(s) subunit alpha isoforms XLas	GNAS	sp|P63092|GNAS2_HUMAN Guanine nucleotide-binding protein G(s) subunit alpha isoforms short OS=Homo sapiens GN=GNAS PE=1 SV=1;sp|Q5JWF2|GNAS1_HUMAN Guanine nucleotide-binding protein G(s) subunit alpha isoforms XLas OS=Homo sapiens GN=GNAS PE=1 SV=2	2	10	9	9	10	2	9	1	1	3	5	7	6	2	1	2	7	7	5	9	1	8	0	0	2	4	6	5	1	0	1	6	6	4	9	1	8	0	0	2	4	6
P63096	P63096	14	8	8	Guanine nucleotide-binding protein G(i) subunit alpha-1	GNAI1	sp|P63096|GNAI1_HUMAN Guanine nucleotide-binding protein G(i) subunit alpha-1 OS=Homo sapiens GN=GNAI1 PE=1 SV=2	1	14	8	8	11	5	13	2	2	1	8	9	11	1	2	1	7	6	5	8	2	8	0	0	0	4	6	7	0	0	0	5	4	2	8	2	8	0	0	0	4	6
P63104	P63104	25	23	21	14-3-3 protein zeta/delta	YWHAZ	sp|P63104|1433Z_HUMAN 14-3-3 protein zeta/delta OS=Homo sapiens GN=YWHAZ PE=1 SV=1	1	25	23	21	21	10	21	21	22	20	16	18	16	19	10	13	20	18	19	19	8	19	19	21	19	15	17	15	17	9	12	19	16	18	17	8	17	17	19	17	15	15
P63165	P63165	3	3	3	Small ubiquitin-related modifier 1	SUMO1	sp|P63165|SUMO1_HUMAN Small ubiquitin-related modifier 1 OS=Homo sapiens GN=SUMO1 PE=1 SV=1	1	3	3	3	0	0	2	3	3	3	1	1	1	3	1	1	3	3	2	0	0	2	3	3	3	1	1	1	3	1	1	3	3	2	0	0	2	3	3	3	1	1
P63208	P63208	7	7	7	S-phase kinase-associated protein 1	SKP1	sp|P63208|SKP1_HUMAN S-phase kinase-associated protein 1 OS=Homo sapiens GN=SKP1 PE=1 SV=2	1	7	7	7	3	0	5	5	6	7	3	3	3	5	4	4	4	5	5	3	0	5	5	6	7	3	3	3	5	4	4	4	5	5	3	0	5	5	6	7	3	3
P63218	P63218	3	3	3	Guanine nucleotide-binding protein G(I)/G(S)/G(O) subunit gamma-5	GNG5	sp|P63218|GBG5_HUMAN Guanine nucleotide-binding protein G(I)/G(S)/G(O) subunit gamma-5 OS=Homo sapiens GN=GNG5 PE=1 SV=3	1	3	3	3	3	1	3	1	0	0	3	3	3	0	0	1	3	3	2	3	1	3	1	0	0	3	3	3	0	0	1	3	3	2	3	1	3	1	0	0	3	3
P63241;Q9GZV4;Q6IS14	P63241;Q9GZV4;Q6IS14	6;4;4	6;4;4	6;4;4	Eukaryotic translation initiation factor 5A-1;Eukaryotic translation initiation factor 5A-2;Eukaryotic translation initiation factor 5A-1-like	EIF5A;EIF5A2;EIF5AL1	sp|P63241|IF5A1_HUMAN Eukaryotic translation initiation factor 5A-1 OS=Homo sapiens GN=EIF5A PE=1 SV=2;sp|Q9GZV4|IF5A2_HUMAN Eukaryotic translation initiation factor 5A-2 OS=Homo sapiens GN=EIF5A2 PE=1 SV=3;sp|Q6IS14|IF5AL_HUMAN Eukaryotic translation init	3	6	6	6	2	0	2	4	6	4	2	2	2	5	3	3	3	4	4	2	0	2	4	6	4	2	2	2	5	3	3	3	4	4	2	0	2	4	6	4	2	2
P63244	P63244	8	8	8	Guanine nucleotide-binding protein subunit beta-2-like 1;Guanine nucleotide-binding protein subunit beta-2-like 1, N-terminally processed	GNB2L1	sp|P63244|GBLP_HUMAN Guanine nucleotide-binding protein subunit beta-2-like 1 OS=Homo sapiens GN=GNB2L1 PE=1 SV=3	1	8	8	8	5	1	5	4	5	5	5	6	3	3	1	5	5	6	5	5	1	5	4	5	5	5	6	3	3	1	5	5	6	5	5	1	5	4	5	5	5	6
P63261;Q6S8J3;A5A3E0;P0CG38;P0CG39;Q9BYX7	P63261	33;10;8;7;5;4	1;0;0;0;0;0	1;0;0;0;0;0	Actin, cytoplasmic 2;Actin, cytoplasmic 2, N-terminally processed	ACTG1	sp|P63261|ACTG_HUMAN Actin, cytoplasmic 2 OS=Homo sapiens GN=ACTG1 PE=1 SV=1	6	33	1	1	32	18	31	28	28	28	30	31	26	27	16	24	27	31	31	1	1	1	1	1	0	0	1	1	1	1	0	0	1	1	1	1	1	1	1	0	0	1
P63279	P63279	4	4	4	SUMO-conjugating enzyme UBC9	UBE2I	sp|P63279|UBC9_HUMAN SUMO-conjugating enzyme UBC9 OS=Homo sapiens GN=UBE2I PE=1 SV=1	1	4	4	4	1	0	1	3	3	4	0	0	0	4	0	1	2	1	4	1	0	1	3	3	4	0	0	0	4	0	1	2	1	4	1	0	1	3	3	4	0	0
P67936	P67936	36	36	22	Tropomyosin alpha-4 chain	TPM4	sp|P67936|TPM4_HUMAN Tropomyosin alpha-4 chain OS=Homo sapiens GN=TPM4 PE=1 SV=3	1	36	36	22	19	4	19	32	31	32	15	22	19	29	13	21	27	30	28	19	4	19	32	31	32	15	22	19	29	13	21	27	30	28	10	1	10	18	17	18	5	10
P68032;P68133	P68032;P68133	28;26	11;9	0;0	Actin, alpha cardiac muscle 1;Actin, alpha skeletal muscle	ACTC1;ACTA1	sp|P68032|ACTC_HUMAN Actin, alpha cardiac muscle 1 OS=Homo sapiens GN=ACTC1 PE=1 SV=1;sp|P68133|ACTS_HUMAN Actin, alpha skeletal muscle OS=Homo sapiens GN=ACTA1 PE=1 SV=1	2	28	11	0	18	8	17	23	23	25	16	17	15	23	12	21	26	24	27	2	0	1	10	10	11	0	1	0	9	4	7	11	9	11	0	0	0	0	0	0	0	0
P68036	P68036	5	5	5	Ubiquitin-conjugating enzyme E2 L3	UBE2L3	sp|P68036|UB2L3_HUMAN Ubiquitin-conjugating enzyme E2 L3 OS=Homo sapiens GN=UBE2L3 PE=1 SV=1	1	5	5	5	3	1	4	4	3	3	3	0	1	4	1	2	5	5	1	3	1	4	4	3	3	3	0	1	4	1	2	5	5	1	3	1	4	4	3	3	3	0
Q5VTE0;P68104	Q5VTE0;P68104	16;16	16;16	7;7	Putative elongation factor 1-alpha-like 3;Elongation factor 1-alpha 1	EEF1A1P5;EEF1A1	sp|Q5VTE0|EF1A3_HUMAN Putative elongation factor 1-alpha-like 3 OS=Homo sapiens GN=EEF1A1P5 PE=5 SV=1;sp|P68104|EF1A1_HUMAN Elongation factor 1-alpha 1 OS=Homo sapiens GN=EEF1A1 PE=1 SV=1	2	16	16	7	12	5	14	15	14	14	12	11	9	15	9	9	14	13	11	12	5	14	15	14	14	12	11	9	15	9	9	14	13	11	4	2	7	6	6	6	5	5
P68363	P68363	29	29	0	Tubulin alpha-1B chain	TUBA1B	sp|P68363|TBA1B_HUMAN Tubulin alpha-1B chain OS=Homo sapiens GN=TUBA1B PE=1 SV=1	1	29	29	0	16	9	28	22	19	21	12	13	11	22	7	18	23	21	20	16	9	28	22	19	21	12	13	11	22	7	18	23	21	20	0	0	0	0	0	0	0	0
P68366	P68366	21	1	1	Tubulin alpha-4A chain	TUBA4A	sp|P68366|TBA4A_HUMAN Tubulin alpha-4A chain OS=Homo sapiens GN=TUBA4A PE=1 SV=1	1	21	1	1	12	6	19	14	12	15	9	9	11	16	7	14	17	16	15	0	0	0	0	0	0	0	0	1	0	1	1	1	1	1	0	0	0	0	0	0	0	0
P68371;P04350	P68371;P04350	32;22	32;22	5;3	Tubulin beta-4B chain;Tubulin beta-4A chain	TUBB4B;TUBB4A	sp|P68371|TBB4B_HUMAN Tubulin beta-4B chain OS=Homo sapiens GN=TUBB4B PE=1 SV=1;sp|P04350|TBB4A_HUMAN Tubulin beta-4A chain OS=Homo sapiens GN=TUBB4A PE=1 SV=2	2	32	32	5	20	11	31	23	21	18	19	21	16	20	7	18	26	26	23	20	11	31	23	21	18	19	21	16	20	7	18	26	26	23	1	2	5	2	2	2	3	3
Q8NEV1;P68400	Q8NEV1;P68400	2;2	2;2	2;2	Casein kinase II subunit alpha 3;Casein kinase II subunit alpha	CSNK2A3;CSNK2A1	sp|Q8NEV1|CSK23_HUMAN Casein kinase II subunit alpha 3 OS=Homo sapiens GN=CSNK2A3 PE=1 SV=2;sp|P68400|CSK21_HUMAN Casein kinase II subunit alpha OS=Homo sapiens GN=CSNK2A1 PE=1 SV=1	2	2	2	2	0	0	2	1	2	0	0	2	0	1	1	1	2	1	1	0	0	2	1	2	0	0	2	0	1	1	1	2	1	1	0	0	2	1	2	0	0	2
P68402	P68402	3	3	3	Platelet-activating factor acetylhydrolase IB subunit beta	PAFAH1B2	sp|P68402|PA1B2_HUMAN Platelet-activating factor acetylhydrolase IB subunit beta OS=Homo sapiens GN=PAFAH1B2 PE=1 SV=1	1	3	3	3	1	1	1	3	3	3	0	1	0	3	0	3	3	3	3	1	1	1	3	3	3	0	1	0	3	0	3	3	3	3	1	1	1	3	3	3	0	1
P68431	P68431	7	1	1	Histone H3.1	HIST1H3A	sp|P68431|H31_HUMAN Histone H3.1 OS=Homo sapiens GN=HIST1H3A PE=1 SV=2	1	7	1	1	7	2	5	0	0	1	4	6	5	2	1	2	3	4	3	1	0	1	0	0	0	0	0	0	0	0	0	0	0	1	1	0	1	0	0	0	0	0
P69892;P69891	P69892;P69891	4;4	2;2	2;2	Hemoglobin subunit gamma-2;Hemoglobin subunit gamma-1	HBG2;HBG1	sp|P69892|HBG2_HUMAN Hemoglobin subunit gamma-2 OS=Homo sapiens GN=HBG2 PE=1 SV=2;sp|P69891|HBG1_HUMAN Hemoglobin subunit gamma-1 OS=Homo sapiens GN=HBG1 PE=1 SV=2	2	4	2	2	0	0	0	4	4	3	0	1	2	3	2	2	3	2	3	0	0	0	2	2	1	0	0	0	1	0	0	1	0	1	0	0	0	2	2	1	0	0
P78316	P78316	1	1	1	Nucleolar protein 14	NOP14	sp|P78316|NOP14_HUMAN Nucleolar protein 14 OS=Homo sapiens GN=NOP14 PE=1 SV=3	1	1	1	1	1	0	0	0	0	0	0	0	0	0	0	0	0	0	0	1	0	0	0	0	0	0	0	0	0	0	0	0	0	0	1	0	0	0	0	0	0	0
P78371	P78371	13	13	13	T-complex protein 1 subunit beta	CCT2	sp|P78371|TCPB_HUMAN T-complex protein 1 subunit beta OS=Homo sapiens GN=CCT2 PE=1 SV=4	1	13	13	13	5	5	13	3	2	2	4	9	10	3	4	4	2	5	3	5	5	13	3	2	2	4	9	10	3	4	4	2	5	3	5	5	13	3	2	2	4	9
P78417	P78417	7	7	7	Glutathione S-transferase omega-1	GSTO1	sp|P78417|GSTO1_HUMAN Glutathione S-transferase omega-1 OS=Homo sapiens GN=GSTO1 PE=1 SV=2	1	7	7	7	5	3	6	1	2	5	4	4	3	1	1	1	7	5	6	5	3	6	1	2	5	4	4	3	1	1	1	7	5	6	5	3	6	1	2	5	4	4
P78504	P78504	2	2	2	Protein jagged-1	JAG1	sp|P78504|JAG1_HUMAN Protein jagged-1 OS=Homo sapiens GN=JAG1 PE=1 SV=3	1	2	2	2	0	0	0	2	2	1	0	0	0	2	1	1	0	1	1	0	0	0	2	2	1	0	0	0	2	1	1	0	1	1	0	0	0	2	2	1	0	0
P78536	P78536	2	2	2	Disintegrin and metalloproteinase domain-containing protein 17	ADAM17	sp|P78536|ADA17_HUMAN Disintegrin and metalloproteinase domain-containing protein 17 OS=Homo sapiens GN=ADAM17 PE=1 SV=1	1	2	2	2	0	0	0	2	2	0	0	0	0	0	0	0	0	1	1	0	0	0	2	2	0	0	0	0	0	0	0	0	1	1	0	0	0	2	2	0	0	0
P78556	P78556	3	3	3	C-C motif chemokine 20;CCL20(1-67);CCL20(1-64);CCL20(2-70)	CCL20	sp|P78556|CCL20_HUMAN C-C motif chemokine 20 OS=Homo sapiens GN=CCL20 PE=1 SV=1	1	3	3	3	3	1	3	3	2	2	0	2	1	2	1	0	2	3	2	3	1	3	3	2	2	0	2	1	2	1	0	2	3	2	3	1	3	3	2	2	0	2
P78559	P78559	2	1	1	Microtubule-associated protein 1A;MAP1A heavy chain;MAP1 light chain LC2	MAP1A	sp|P78559|MAP1A_HUMAN Microtubule-associated protein 1A OS=Homo sapiens GN=MAP1A PE=1 SV=6	1	2	1	1	0	0	0	1	1	1	0	0	0	1	0	2	0	0	1	0	0	0	0	0	0	0	0	0	1	0	1	0	0	0	0	0	0	0	0	0	0	0
P80162	P80162	2	2	2	C-X-C motif chemokine 6;Small-inducible cytokine B6, N-processed variant 1;Small-inducible cytokine B6, N-processed variant 2;Small-inducible cytokine B6, N-processed variant 3	CXCL6	sp|P80162|CXCL6_HUMAN C-X-C motif chemokine 6 OS=Homo sapiens GN=CXCL6 PE=1 SV=4	1	2	2	2	2	0	2	1	0	0	0	1	1	0	0	0	1	2	0	2	0	2	1	0	0	0	1	1	0	0	0	1	2	0	2	0	2	1	0	0	0	1
P80188	P80188	30	30	30	Neutrophil gelatinase-associated lipocalin	LCN2	sp|P80188|NGAL_HUMAN Neutrophil gelatinase-associated lipocalin OS=Homo sapiens GN=LCN2 PE=1 SV=2	1	30	30	30	25	18	25	23	24	22	22	22	20	24	16	20	22	25	22	25	18	25	23	24	22	22	22	20	24	16	20	22	25	22	25	18	25	23	24	22	22	22
P80303	P80303	10	9	9	Nucleobindin-2;Nesfatin-1	NUCB2	sp|P80303|NUCB2_HUMAN Nucleobindin-2 OS=Homo sapiens GN=NUCB2 PE=1 SV=2	1	10	9	9	7	1	10	3	2	2	6	6	4	5	1	2	5	6	5	7	1	9	2	1	1	6	6	4	5	1	2	5	5	4	7	1	9	2	1	1	6	6
P80723	P80723	7	7	7	Brain acid soluble protein 1	BASP1	sp|P80723|BASP1_HUMAN Brain acid soluble protein 1 OS=Homo sapiens GN=BASP1 PE=1 SV=2	1	7	7	7	6	2	7	1	1	0	6	6	7	0	0	0	6	6	3	6	2	7	1	1	0	6	6	7	0	0	0	6	6	3	6	2	7	1	1	0	6	6
P81605	P81605	5	5	5	Dermcidin;Survival-promoting peptide;DCD-1	DCD	sp|P81605|DCD_HUMAN Dermcidin OS=Homo sapiens GN=DCD PE=1 SV=2	1	5	5	5	5	4	4	2	4	4	5	5	4	4	3	3	4	4	4	5	4	4	2	4	4	5	5	4	4	3	3	4	4	4	5	4	4	2	4	4	5	5
Q13185;P83916	Q13185;P83916	1;1	1;1	1;1	Chromobox protein homolog 3;Chromobox protein homolog 1	CBX3;CBX1	sp|Q13185|CBX3_HUMAN Chromobox protein homolog 3 OS=Homo sapiens GN=CBX3 PE=1 SV=4;sp|P83916|CBX1_HUMAN Chromobox protein homolog 1 OS=Homo sapiens GN=CBX1 PE=1 SV=1	2	1	1	1	1	0	1	0	0	0	0	1	1	1	1	1	1	1	0	1	0	1	0	0	0	0	1	1	1	1	1	1	1	0	1	0	1	0	0	0	0	1
P84090	P84090	2	2	2	Enhancer of rudimentary homolog	ERH	sp|P84090|ERH_HUMAN Enhancer of rudimentary homolog OS=Homo sapiens GN=ERH PE=1 SV=1	1	2	2	2	1	0	1	0	1	1	0	1	0	2	1	0	0	0	1	1	0	1	0	1	1	0	1	0	2	1	0	0	0	1	1	0	1	0	1	1	0	1
P84103	P84103	2	2	2	Serine/arginine-rich splicing factor 3	SRSF3	sp|P84103|SRSF3_HUMAN Serine/arginine-rich splicing factor 3 OS=Homo sapiens GN=SRSF3 PE=1 SV=1	1	2	2	2	1	0	1	0	0	0	0	1	1	0	0	0	1	0	1	1	0	1	0	0	0	0	1	1	0	0	0	1	0	1	1	0	1	0	0	0	0	1
P84243;Q71DI3;Q16695;Q6NXT2	P84243;Q71DI3;Q16695;Q6NXT2	7;6;6;4	7;6;6;4	1;0;0;0	Histone H3.3;Histone H3.2;Histone H3.1t;Histone H3.3C	H3F3A;HIST2H3A;HIST3H3;H3F3C	sp|P84243|H33_HUMAN Histone H3.3 OS=Homo sapiens GN=H3F3A PE=1 SV=2;sp|Q71DI3|H32_HUMAN Histone H3.2 OS=Homo sapiens GN=HIST2H3A PE=1 SV=3;sp|Q16695|H31T_HUMAN Histone H3.1t OS=Homo sapiens GN=HIST3H3 PE=1 SV=3;sp|Q6NXT2|H3C_HUMAN Histone H3.3C OS=Homo sap	4	7	7	1	7	2	5	0	0	1	4	7	5	2	1	2	4	5	3	7	2	5	0	0	1	4	7	5	2	1	2	4	5	3	1	0	1	0	0	0	0	1
P98088;Q02817	P98088	101;1	94;0	94;0	Mucin-5AC	MUC5AC	sp|P98088|MUC5A_HUMAN Mucin-5AC (Fragments) OS=Homo sapiens GN=MUC5AC PE=1 SV=3	2	101	94	94	68	19	98	0	0	1	90	70	58	2	2	3	78	68	64	61	17	91	0	0	1	84	63	51	2	2	3	71	61	57	61	17	91	0	0	1	84	63
P98095	P98095	3	3	3	Fibulin-2	FBLN2	sp|P98095|FBLN2_HUMAN Fibulin-2 OS=Homo sapiens GN=FBLN2 PE=1 SV=2	1	3	3	3	2	0	3	0	0	0	0	0	1	0	0	0	2	1	0	2	0	3	0	0	0	0	0	1	0	0	0	2	1	0	2	0	3	0	0	0	0	0
P98160	P98160	93	93	93	Basement membrane-specific heparan sulfate proteoglycan core protein;Endorepellin;LG3 peptide	HSPG2	sp|P98160|PGBM_HUMAN Basement membrane-specific heparan sulfate proteoglycan core protein OS=Homo sapiens GN=HSPG2 PE=1 SV=4	1	93	93	93	47	5	59	39	37	47	73	70	51	68	34	46	57	63	62	47	5	59	39	37	47	73	70	51	68	34	46	57	63	62	47	5	59	39	37	47	73	70
P98172	P98172	1	1	1	Ephrin-B1	EFNB1	sp|P98172|EFNB1_HUMAN Ephrin-B1 OS=Homo sapiens GN=EFNB1 PE=1 SV=1	1	1	1	1	0	0	0	1	1	0	0	0	0	1	0	0	0	0	0	0	0	0	1	1	0	0	0	0	1	0	0	0	0	0	0	0	0	1	1	0	0	0
P99999;CON__P62894	P99999;CON__P62894	3;2	3;2	3;2	Cytochrome c	CYCS	sp|P99999|CYC_HUMAN Cytochrome c OS=Homo sapiens GN=CYCS PE=1 SV=2;	2	3	3	3	1	1	1	2	2	0	1	1	0	1	0	0	1	2	2	1	1	1	2	2	0	1	1	0	1	0	0	1	2	2	1	1	1	2	2	0	1	1
Q00577	Q00577	4	4	4	Transcriptional activator protein Pur-alpha	PURA	sp|Q00577|PURA_HUMAN Transcriptional activator protein Pur-alpha OS=Homo sapiens GN=PURA PE=1 SV=2	1	4	4	4	1	0	2	4	4	4	3	2	1	2	1	2	1	2	3	1	0	2	4	4	4	3	2	1	2	1	2	1	2	3	1	0	2	4	4	4	3	2
Q00610;P53675	Q00610	62;15	62;15	62;15	Clathrin heavy chain 1	CLTC	sp|Q00610|CLH1_HUMAN Clathrin heavy chain 1 OS=Homo sapiens GN=CLTC PE=1 SV=5	2	62	62	62	29	8	55	18	16	13	32	43	34	11	13	25	32	32	20	29	8	55	18	16	13	32	43	34	11	13	25	32	32	20	29	8	55	18	16	13	32	43
Q00688	Q00688	5	5	5	Peptidyl-prolyl cis-trans isomerase FKBP3	FKBP3	sp|Q00688|FKBP3_HUMAN Peptidyl-prolyl cis-trans isomerase FKBP3 OS=Homo sapiens GN=FKBP3 PE=1 SV=1	1	5	5	5	1	0	0	1	2	0	0	0	0	1	2	2	3	2	0	1	0	0	1	2	0	0	0	0	1	2	2	3	2	0	1	0	0	1	2	0	0	0
Q00796	Q00796	4	4	4	Sorbitol dehydrogenase	SORD	sp|Q00796|DHSO_HUMAN Sorbitol dehydrogenase OS=Homo sapiens GN=SORD PE=1 SV=4	1	4	4	4	4	0	3	0	0	0	0	0	0	0	0	0	1	0	2	4	0	3	0	0	0	0	0	0	0	0	0	1	0	2	4	0	3	0	0	0	0	0
Q00839	Q00839	4	4	4	Heterogeneous nuclear ribonucleoprotein U	HNRNPU	sp|Q00839|HNRPU_HUMAN Heterogeneous nuclear ribonucleoprotein U OS=Homo sapiens GN=HNRNPU PE=1 SV=6	1	4	4	4	1	0	1	1	2	1	0	0	1	4	0	0	1	3	2	1	0	1	1	2	1	0	0	1	4	0	0	1	3	2	1	0	1	1	2	1	0	0
Q01082	Q01082	32	32	30	Spectrin beta chain, non-erythrocytic 1	SPTBN1	sp|Q01082|SPTB2_HUMAN Spectrin beta chain, non-erythrocytic 1 OS=Homo sapiens GN=SPTBN1 PE=1 SV=2	1	32	32	30	12	4	25	15	12	12	4	20	16	13	8	11	16	17	11	12	4	25	15	12	12	4	20	16	13	8	11	16	17	11	12	4	23	15	12	12	4	19
Q01105;P0DME0	Q01105;P0DME0	7;6	7;6	7;6	Protein SET;Protein SETSIP	SET;SETSIP	sp|Q01105|SET_HUMAN Protein SET OS=Homo sapiens GN=SET PE=1 SV=3;sp|P0DME0|SETLP_HUMAN Protein SETSIP OS=Homo sapiens GN=SETSIP PE=1 SV=1	2	7	7	7	3	1	6	6	7	7	1	4	4	6	3	4	6	6	7	3	1	6	6	7	7	1	4	4	6	3	4	6	6	7	3	1	6	6	7	7	1	4
Q01130;Q9BRL6	Q01130;Q9BRL6	2;1	2;1	2;1	Serine/arginine-rich splicing factor 2;Serine/arginine-rich splicing factor 8	SRSF2;SRSF8	sp|Q01130|SRSF2_HUMAN Serine/arginine-rich splicing factor 2 OS=Homo sapiens GN=SRSF2 PE=1 SV=4;sp|Q9BRL6|SRSF8_HUMAN Serine/arginine-rich splicing factor 8 OS=Homo sapiens GN=SRSF8 PE=1 SV=1	2	2	2	2	1	0	1	0	0	0	1	2	2	1	0	0	0	1	1	1	0	1	0	0	0	1	2	2	1	0	0	0	1	1	1	0	1	0	0	0	1	2
Q01459	Q01459	7	7	7	Di-N-acetylchitobiase	CTBS	sp|Q01459|DIAC_HUMAN Di-N-acetylchitobiase OS=Homo sapiens GN=CTBS PE=1 SV=1	1	7	7	7	4	1	5	2	1	1	4	3	4	1	0	0	5	3	2	4	1	5	2	1	1	4	3	4	1	0	0	5	3	2	4	1	5	2	1	1	4	3
Q01469;A8MUU1	Q01469	14;3	14;3	14;3	Fatty acid-binding protein, epidermal	FABP5	sp|Q01469|FABP5_HUMAN Fatty acid-binding protein, epidermal OS=Homo sapiens GN=FABP5 PE=1 SV=3	2	14	14	14	13	3	13	6	7	9	10	11	10	6	2	8	11	9	7	13	3	13	6	7	9	10	11	10	6	2	8	11	9	7	13	3	13	6	7	9	10	11
Q01518	Q01518	10	10	10	Adenylyl cyclase-associated protein 1	CAP1	sp|Q01518|CAP1_HUMAN Adenylyl cyclase-associated protein 1 OS=Homo sapiens GN=CAP1 PE=1 SV=5	1	10	10	10	9	2	7	1	1	1	4	8	7	2	1	1	4	3	2	9	2	7	1	1	1	4	8	7	2	1	1	4	3	2	9	2	7	1	1	1	4	8
Q01813	Q01813	3	2	2	ATP-dependent 6-phosphofructokinase, platelet type	PFKP	sp|Q01813|PFKAP_HUMAN ATP-dependent 6-phosphofructokinase, platelet type OS=Homo sapiens GN=PFKP PE=1 SV=2	1	3	2	2	1	0	1	0	1	0	0	0	1	0	0	3	1	3	0	1	0	1	0	0	0	0	0	0	0	0	2	1	2	0	1	0	1	0	0	0	0	0
Q01844	Q01844	1	1	1	RNA-binding protein EWS	EWSR1	sp|Q01844|EWS_HUMAN RNA-binding protein EWS OS=Homo sapiens GN=EWSR1 PE=1 SV=1	1	1	1	1	0	0	1	1	1	1	0	1	1	1	0	1	1	1	1	0	0	1	1	1	1	0	1	1	1	0	1	1	1	1	0	0	1	1	1	1	0	1
Q01995	Q01995	20	20	20	Transgelin	TAGLN	sp|Q01995|TAGL_HUMAN Transgelin OS=Homo sapiens GN=TAGLN PE=1 SV=4	1	20	20	20	3	1	6	20	19	18	1	2	5	19	11	14	17	17	16	3	1	6	20	19	18	1	2	5	19	11	14	17	17	16	3	1	6	20	19	18	1	2
Q02413	Q02413	21	21	21	Desmoglein-1	DSG1	sp|Q02413|DSG1_HUMAN Desmoglein-1 OS=Homo sapiens GN=DSG1 PE=1 SV=2	1	21	21	21	14	1	16	3	3	8	19	14	13	10	3	7	8	11	7	14	1	16	3	3	8	19	14	13	10	3	7	8	11	7	14	1	16	3	3	8	19	14
Q02487	Q02487	3	3	3	Desmocollin-2	DSC2	sp|Q02487|DSC2_HUMAN Desmocollin-2 OS=Homo sapiens GN=DSC2 PE=1 SV=1	1	3	3	3	1	0	1	2	2	3	0	1	1	2	2	1	0	2	2	1	0	1	2	2	3	0	1	1	2	2	1	0	2	2	1	0	1	2	2	3	0	1
Q02790	Q02790	4	4	4	Peptidyl-prolyl cis-trans isomerase FKBP4;Peptidyl-prolyl cis-trans isomerase FKBP4, N-terminally processed	FKBP4	sp|Q02790|FKBP4_HUMAN Peptidyl-prolyl cis-trans isomerase FKBP4 OS=Homo sapiens GN=FKBP4 PE=1 SV=3	1	4	4	4	0	0	0	4	4	4	0	0	0	4	1	1	2	2	3	0	0	0	4	4	4	0	0	0	4	1	1	2	2	3	0	0	0	4	4	4	0	0
Q02809	Q02809	18	18	18	Procollagen-lysine,2-oxoglutarate 5-dioxygenase 1	PLOD1	sp|Q02809|PLOD1_HUMAN Procollagen-lysine,2-oxoglutarate 5-dioxygenase 1 OS=Homo sapiens GN=PLOD1 PE=1 SV=2	1	18	18	18	10	2	12	14	16	14	5	9	7	11	4	3	9	13	12	10	2	12	14	16	14	5	9	7	11	4	3	9	13	12	10	2	12	14	16	14	5	9
Q02818	Q02818	32	32	31	Nucleobindin-1	NUCB1	sp|Q02818|NUCB1_HUMAN Nucleobindin-1 OS=Homo sapiens GN=NUCB1 PE=1 SV=4	1	32	32	31	17	4	25	25	28	28	9	15	10	24	11	19	23	27	21	17	4	25	25	28	28	9	15	10	24	11	19	23	27	21	17	4	24	24	27	27	9	15
Q02878	Q02878	2	2	2	60S ribosomal protein L6	RPL6	sp|Q02878|RL6_HUMAN 60S ribosomal protein L6 OS=Homo sapiens GN=RPL6 PE=1 SV=3	1	2	2	2	0	0	1	0	0	0	0	2	1	0	0	0	0	0	0	0	0	1	0	0	0	0	2	1	0	0	0	0	0	0	0	0	1	0	0	0	0	2
Q03154	Q03154	4	4	4	Aminoacylase-1	ACY1	sp|Q03154|ACY1_HUMAN Aminoacylase-1 OS=Homo sapiens GN=ACY1 PE=1 SV=1	1	4	4	4	0	0	0	4	3	3	0	0	0	3	1	4	2	3	2	0	0	0	4	3	3	0	0	0	3	1	4	2	3	2	0	0	0	4	3	3	0	0
Q03169	Q03169	3	3	3	Tumor necrosis factor alpha-induced protein 2	TNFAIP2	sp|Q03169|TNAP2_HUMAN Tumor necrosis factor alpha-induced protein 2 OS=Homo sapiens GN=TNFAIP2 PE=1 SV=2	1	3	3	3	2	1	3	0	0	1	2	2	1	0	0	0	1	1	0	2	1	3	0	0	1	2	2	1	0	0	0	1	1	0	2	1	3	0	0	1	2	2
Q04446	Q04446	2	2	2	1,4-alpha-glucan-branching enzyme	GBE1	sp|Q04446|GLGB_HUMAN 1,4-alpha-glucan-branching enzyme OS=Homo sapiens GN=GBE1 PE=1 SV=3	1	2	2	2	2	0	2	0	0	0	0	0	0	1	0	0	1	1	0	2	0	2	0	0	0	0	0	0	1	0	0	1	1	0	2	0	2	0	0	0	0	0
Q04760	Q04760	4	4	4	Lactoylglutathione lyase	GLO1	sp|Q04760|LGUL_HUMAN Lactoylglutathione lyase OS=Homo sapiens GN=GLO1 PE=1 SV=4	1	4	4	4	3	1	4	1	3	1	3	3	2	0	1	1	2	1	1	3	1	4	1	3	1	3	3	2	0	1	1	2	1	1	3	1	4	1	3	1	3	3
Q04828;P42330;P17516	Q04828;P42330;P17516	8;6;4	8;6;4	3;3;2	Aldo-keto reductase family 1 member C1;Aldo-keto reductase family 1 member C3;Aldo-keto reductase family 1 member C4	AKR1C1;AKR1C3;AKR1C4	sp|Q04828|AK1C1_HUMAN Aldo-keto reductase family 1 member C1 OS=Homo sapiens GN=AKR1C1 PE=1 SV=1;sp|P42330|AK1C3_HUMAN Aldo-keto reductase family 1 member C3 OS=Homo sapiens GN=AKR1C3 PE=1 SV=4;sp|P17516|AK1C4_HUMAN Aldo-keto reductase family 1 member C4 O	3	8	8	3	4	1	6	0	1	0	6	4	3	0	0	1	4	2	2	4	1	6	0	1	0	6	4	3	0	0	1	4	2	2	2	1	2	0	1	0	3	2
Q04837	Q04837	5	5	5	Single-stranded DNA-binding protein, mitochondrial	SSBP1	sp|Q04837|SSBP_HUMAN Single-stranded DNA-binding protein, mitochondrial OS=Homo sapiens GN=SSBP1 PE=1 SV=1	1	5	5	5	5	0	4	2	2	2	1	3	4	1	0	1	3	1	3	5	0	4	2	2	2	1	3	4	1	0	1	3	1	3	5	0	4	2	2	2	1	3
Q04917	Q04917	15	12	12	14-3-3 protein eta	YWHAH	sp|Q04917|1433F_HUMAN 14-3-3 protein eta OS=Homo sapiens GN=YWHAH PE=1 SV=4	1	15	12	12	9	3	11	14	14	9	4	6	6	14	5	6	11	12	13	6	1	8	11	12	7	3	4	4	11	4	5	9	10	11	6	1	8	11	12	7	3	4
Q05639	Q05639	12	3	3	Elongation factor 1-alpha 2	EEF1A2	sp|Q05639|EF1A2_HUMAN Elongation factor 1-alpha 2 OS=Homo sapiens GN=EEF1A2 PE=1 SV=1	1	12	3	3	8	3	7	11	10	10	7	6	5	12	7	7	11	11	10	0	0	0	2	2	2	0	0	0	3	1	1	3	2	3	0	0	0	2	2	2	0	0
Q05682;REV__Q13136;REV__O75334	Q05682	9;1;1	9;1;1	9;1;1	Caldesmon	CALD1	sp|Q05682|CALD1_HUMAN Caldesmon OS=Homo sapiens GN=CALD1 PE=1 SV=3	3	9	9	9	0	0	1	5	5	4	0	0	0	8	1	2	5	1	4	0	0	1	5	5	4	0	0	0	8	1	2	5	1	4	0	0	1	5	5	4	0	0
Q05707	Q05707	9	9	9	Collagen alpha-1(XIV) chain	COL14A1	sp|Q05707|COEA1_HUMAN Collagen alpha-1(XIV) chain OS=Homo sapiens GN=COL14A1 PE=1 SV=3	1	9	9	9	1	0	0	7	7	5	0	0	0	6	4	4	3	4	5	1	0	0	7	7	5	0	0	0	6	4	4	3	4	5	1	0	0	7	7	5	0	0
Q06210	Q06210	2	2	1	Glutamine--fructose-6-phosphate aminotransferase [isomerizing] 1	GFPT1	sp|Q06210|GFPT1_HUMAN Glutamine--fructose-6-phosphate aminotransferase [isomerizing] 1 OS=Homo sapiens GN=GFPT1 PE=1 SV=3	1	2	2	1	1	0	2	1	0	1	1	1	1	0	1	2	1	0	1	1	0	2	1	0	1	1	1	1	0	1	2	1	0	1	0	0	1	0	0	0	1	1
Q06323	Q06323	10	10	10	Proteasome activator complex subunit 1	PSME1	sp|Q06323|PSME1_HUMAN Proteasome activator complex subunit 1 OS=Homo sapiens GN=PSME1 PE=1 SV=1	1	10	10	10	8	2	8	3	3	4	2	5	4	1	1	3	6	5	4	8	2	8	3	3	4	2	5	4	1	1	3	6	5	4	8	2	8	3	3	4	2	5
Q06481	Q06481	11	10	10	Amyloid-like protein 2	APLP2	sp|Q06481|APLP2_HUMAN Amyloid-like protein 2 OS=Homo sapiens GN=APLP2 PE=1 SV=2	1	11	10	10	4	0	5	8	10	10	2	7	5	9	2	4	5	8	9	3	0	4	8	9	9	1	6	4	8	2	4	4	7	8	3	0	4	8	9	9	1	6
Q06828	Q06828	5	5	5	Fibromodulin	FMOD	sp|Q06828|FMOD_HUMAN Fibromodulin OS=Homo sapiens GN=FMOD PE=1 SV=2	1	5	5	5	0	0	1	5	5	3	1	0	1	5	3	4	4	4	5	0	0	1	5	5	3	1	0	1	5	3	4	4	4	5	0	0	1	5	5	3	1	0
Q06830	Q06830	16	16	12	Peroxiredoxin-1	PRDX1	sp|Q06830|PRDX1_HUMAN Peroxiredoxin-1 OS=Homo sapiens GN=PRDX1 PE=1 SV=1	1	16	16	12	8	8	15	10	12	9	8	9	9	8	7	9	14	11	11	8	8	15	10	12	9	8	9	9	8	7	9	14	11	11	6	5	12	7	8	6	6	6
Q07021	Q07021	3	3	3	Complement component 1 Q subcomponent-binding protein, mitochondrial	C1QBP	sp|Q07021|C1QBP_HUMAN Complement component 1 Q subcomponent-binding protein, mitochondrial OS=Homo sapiens GN=C1QBP PE=1 SV=1	1	3	3	3	2	0	3	0	1	0	2	3	3	0	0	0	2	0	0	2	0	3	0	1	0	2	3	3	0	0	0	2	0	0	2	0	3	0	1	0	2	3
Q07654	Q07654	2	2	2	Trefoil factor 3	TFF3	sp|Q07654|TFF3_HUMAN Trefoil factor 3 OS=Homo sapiens GN=TFF3 PE=1 SV=1	1	2	2	2	1	0	1	1	1	0	1	1	0	1	0	0	1	1	1	1	0	1	1	1	0	1	1	0	1	0	0	1	1	1	1	0	1	1	1	0	1	1
Q08174	Q08174	1	1	1	Protocadherin-1	PCDH1	sp|Q08174|PCDH1_HUMAN Protocadherin-1 OS=Homo sapiens GN=PCDH1 PE=1 SV=2	1	1	1	1	0	0	0	0	1	1	0	0	0	1	1	1	0	0	0	0	0	0	0	1	1	0	0	0	1	1	1	0	0	0	0	0	0	0	1	1	0	0
Q08188	Q08188	6	6	6	Protein-glutamine gamma-glutamyltransferase E;Protein-glutamine gamma-glutamyltransferase E 50 kDa catalytic chain;Protein-glutamine gamma-glutamyltransferase E 27 kDa non-catalytic chain	TGM3	sp|Q08188|TGM3_HUMAN Protein-glutamine gamma-glutamyltransferase E OS=Homo sapiens GN=TGM3 PE=1 SV=4	1	6	6	6	5	0	4	1	0	1	5	4	2	3	0	1	2	2	2	5	0	4	1	0	1	5	4	2	3	0	1	2	2	2	5	0	4	1	0	1	5	4
Q08257	Q08257	6	6	6	Quinone oxidoreductase	CRYZ	sp|Q08257|QOR_HUMAN Quinone oxidoreductase OS=Homo sapiens GN=CRYZ PE=1 SV=1	1	6	6	6	4	0	5	3	3	4	3	4	1	3	1	2	3	3	4	4	0	5	3	3	4	3	4	1	3	1	2	3	3	4	4	0	5	3	3	4	3	4
Q08345	Q08345	8	8	8	Epithelial discoidin domain-containing receptor 1	DDR1	sp|Q08345|DDR1_HUMAN Epithelial discoidin domain-containing receptor 1 OS=Homo sapiens GN=DDR1 PE=1 SV=1	1	8	8	8	5	0	3	5	6	7	5	5	4	7	3	4	4	4	5	5	0	3	5	6	7	5	5	4	7	3	4	4	4	5	5	0	3	5	6	7	5	5
Q08380	Q08380	28	28	28	Galectin-3-binding protein	LGALS3BP	sp|Q08380|LG3BP_HUMAN Galectin-3-binding protein OS=Homo sapiens GN=LGALS3BP PE=1 SV=1	1	28	28	28	23	13	28	13	13	19	21	23	22	20	9	15	25	19	19	23	13	28	13	13	19	21	23	22	20	9	15	25	19	19	23	13	28	13	13	19	21	23
Q08431	Q08431	4	4	4	Lactadherin;Lactadherin short form;Medin	MFGE8	sp|Q08431|MFGM_HUMAN Lactadherin OS=Homo sapiens GN=MFGE8 PE=1 SV=2	1	4	4	4	3	1	1	1	1	0	3	3	0	0	1	0	2	1	0	3	1	1	1	1	0	3	3	0	0	1	0	2	1	0	3	1	1	1	1	0	3	3
Q08554	Q08554	9	9	9	Desmocollin-1	DSC1	sp|Q08554|DSC1_HUMAN Desmocollin-1 OS=Homo sapiens GN=DSC1 PE=1 SV=2	1	9	9	9	7	0	8	2	3	3	7	8	8	2	0	3	3	5	3	7	0	8	2	3	3	7	8	8	2	0	3	3	5	3	7	0	8	2	3	3	7	8
Q08623	Q08623	1	1	1	Pseudouridine-5-phosphatase	HDHD1	sp|Q08623|HDHD1_HUMAN Pseudouridine-5-monophosphatase OS=Homo sapiens GN=HDHD1 PE=1 SV=3	1	1	1	1	0	0	1	0	0	0	1	0	0	0	0	0	0	0	0	0	0	1	0	0	0	1	0	0	0	0	0	0	0	0	0	0	1	0	0	0	1	0
Q08722	Q08722	3	3	3	Leukocyte surface antigen CD47	CD47	sp|Q08722|CD47_HUMAN Leukocyte surface antigen CD47 OS=Homo sapiens GN=CD47 PE=1 SV=1	1	3	3	3	2	2	1	0	0	0	2	3	2	0	0	1	1	0	1	2	2	1	0	0	0	2	3	2	0	0	1	1	0	1	2	2	1	0	0	0	2	3
Q09666	Q09666	3	3	3	Neuroblast differentiation-associated protein AHNAK	AHNAK	sp|Q09666|AHNK_HUMAN Neuroblast differentiation-associated protein AHNAK OS=Homo sapiens GN=AHNAK PE=1 SV=2	1	3	3	3	0	1	1	1	0	0	1	2	2	1	0	1	1	1	1	0	1	1	1	0	0	1	2	2	1	0	1	1	1	1	0	1	1	1	0	0	1	2
Q0Z7S8	Q0Z7S8	1	1	1	Fatty acid-binding protein 9	FABP9	sp|Q0Z7S8|FABP9_HUMAN Fatty acid-binding protein 9 OS=Homo sapiens GN=FABP9 PE=1 SV=1	1	1	1	1	0	0	0	1	1	1	0	0	1	1	1	1	1	1	1	0	0	0	1	1	1	0	0	1	1	1	1	1	1	1	0	0	0	1	1	1	0	0
Q10471	Q10471	16	16	16	Polypeptide N-acetylgalactosaminyltransferase 2;Polypeptide N-acetylgalactosaminyltransferase 2 soluble form	GALNT2	sp|Q10471|GALT2_HUMAN Polypeptide N-acetylgalactosaminyltransferase 2 OS=Homo sapiens GN=GALNT2 PE=1 SV=1	1	16	16	16	8	4	12	9	9	3	6	7	9	6	5	5	11	6	4	8	4	12	9	9	3	6	7	9	6	5	5	11	6	4	8	4	12	9	9	3	6	7
Q10589	Q10589	3	3	3	Bone marrow stromal antigen 2	BST2	sp|Q10589|BST2_HUMAN Bone marrow stromal antigen 2 OS=Homo sapiens GN=BST2 PE=1 SV=1	1	3	3	3	3	1	3	1	0	0	1	1	0	0	0	1	3	2	2	3	1	3	1	0	0	1	1	0	0	0	1	3	2	2	3	1	3	1	0	0	1	1
Q11128	Q11128	10	2	0	Alpha-(1,3)-fucosyltransferase 5	FUT5	sp|Q11128|FUT5_HUMAN Alpha-(1,3)-fucosyltransferase 5 OS=Homo sapiens GN=FUT5 PE=2 SV=1	1	10	2	0	6	3	9	0	1	2	7	8	6	3	2	5	2	4	2	0	0	2	0	0	0	2	2	1	0	0	1	0	0	0	0	0	0	0	0	0	0	0
Q12765	Q12765	5	5	5	Secernin-1	SCRN1	sp|Q12765|SCRN1_HUMAN Secernin-1 OS=Homo sapiens GN=SCRN1 PE=1 SV=2	1	5	5	5	0	0	1	4	4	3	1	0	0	3	0	2	3	2	3	0	0	1	4	4	3	1	0	0	3	0	2	3	2	3	0	0	1	4	4	3	1	0
Q12792;Q6IBS0	Q12792;Q6IBS0	2;1	2;1	2;1	Twinfilin-1;Twinfilin-2	TWF1;TWF2	sp|Q12792|TWF1_HUMAN Twinfilin-1 OS=Homo sapiens GN=TWF1 PE=1 SV=3;sp|Q6IBS0|TWF2_HUMAN Twinfilin-2 OS=Homo sapiens GN=TWF2 PE=1 SV=2	2	2	2	2	1	0	2	0	0	0	1	1	0	0	0	0	1	0	1	1	0	2	0	0	0	1	1	0	0	0	0	1	0	1	1	0	2	0	0	0	1	1
Q12805	Q12805	12	12	12	EGF-containing fibulin-like extracellular matrix protein 1	EFEMP1	sp|Q12805|FBLN3_HUMAN EGF-containing fibulin-like extracellular matrix protein 1 OS=Homo sapiens GN=EFEMP1 PE=1 SV=2	1	12	12	12	5	2	6	7	6	6	5	7	6	8	2	9	3	5	5	5	2	6	7	6	6	5	7	6	8	2	9	3	5	5	5	2	6	7	6	6	5	7
Q12841	Q12841	9	9	9	Follistatin-related protein 1	FSTL1	sp|Q12841|FSTL1_HUMAN Follistatin-related protein 1 OS=Homo sapiens GN=FSTL1 PE=1 SV=1	1	9	9	9	4	1	6	0	3	5	3	6	6	3	5	3	5	5	4	4	1	6	0	3	5	3	6	6	3	5	3	5	5	4	4	1	6	0	3	5	3	6
Q12882	Q12882	2	2	2	Dihydropyrimidine dehydrogenase [NADP(+)]	DPYD	sp|Q12882|DPYD_HUMAN Dihydropyrimidine dehydrogenase [NADP(+)] OS=Homo sapiens GN=DPYD PE=1 SV=2	1	2	2	2	0	0	0	1	1	1	0	0	0	2	0	0	0	0	1	0	0	0	1	1	1	0	0	0	2	0	0	0	0	1	0	0	0	1	1	1	0	0
Q12904	Q12904	1	1	1	Aminoacyl tRNA synthase complex-interacting multifunctional protein 1;Endothelial monocyte-activating polypeptide 2	AIMP1	sp|Q12904|AIMP1_HUMAN Aminoacyl tRNA synthase complex-interacting multifunctional protein 1 OS=Homo sapiens GN=AIMP1 PE=1 SV=2	1	1	1	1	0	0	0	1	1	1	0	0	0	1	0	1	1	1	1	0	0	0	1	1	1	0	0	0	1	0	1	1	1	1	0	0	0	1	1	1	0	0
Q12905	Q12905	4	4	4	Interleukin enhancer-binding factor 2	ILF2	sp|Q12905|ILF2_HUMAN Interleukin enhancer-binding factor 2 OS=Homo sapiens GN=ILF2 PE=1 SV=2	1	4	4	4	1	1	4	0	0	1	2	2	3	0	0	0	2	2	2	1	1	4	0	0	1	2	2	3	0	0	0	2	2	2	1	1	4	0	0	1	2	2
Q12906	Q12906	1	1	1	Interleukin enhancer-binding factor 3	ILF3	sp|Q12906|ILF3_HUMAN Interleukin enhancer-binding factor 3 OS=Homo sapiens GN=ILF3 PE=1 SV=3	1	1	1	1	1	1	1	0	0	0	0	1	1	0	0	0	0	0	0	1	1	1	0	0	0	0	1	1	0	0	0	0	0	0	1	1	1	0	0	0	0	1
Q12907	Q12907	11	11	11	Vesicular integral-membrane protein VIP36	LMAN2	sp|Q12907|LMAN2_HUMAN Vesicular integral-membrane protein VIP36 OS=Homo sapiens GN=LMAN2 PE=1 SV=1	1	11	11	11	0	0	0	5	8	7	0	0	0	9	3	6	6	4	8	0	0	0	5	8	7	0	0	0	9	3	6	6	4	8	0	0	0	5	8	7	0	0
Q12929	Q12929	19	19	19	Epidermal growth factor receptor kinase substrate 8	EPS8	sp|Q12929|EPS8_HUMAN Epidermal growth factor receptor kinase substrate 8 OS=Homo sapiens GN=EPS8 PE=1 SV=1	1	19	19	19	17	4	14	1	1	1	14	14	13	0	1	0	4	7	0	17	4	14	1	1	1	14	14	13	0	1	0	4	7	0	17	4	14	1	1	1	14	14
Q13011	Q13011	9	9	9	Delta(3,5)-Delta(2,4)-dienoyl-CoA isomerase, mitochondrial	ECH1	sp|Q13011|ECH1_HUMAN Delta(3,5)-Delta(2,4)-dienoyl-CoA isomerase, mitochondrial OS=Homo sapiens GN=ECH1 PE=1 SV=2	1	9	9	9	7	3	8	0	0	1	4	8	6	0	0	0	2	3	3	7	3	8	0	0	1	4	8	6	0	0	0	2	3	3	7	3	8	0	0	1	4	8
Q13085	Q13085	1	1	1	Acetyl-CoA carboxylase 1;Biotin carboxylase	ACACA	sp|Q13085|ACACA_HUMAN Acetyl-CoA carboxylase 1 OS=Homo sapiens GN=ACACA PE=1 SV=2	1	1	1	1	0	1	0	1	0	0	0	0	0	1	1	1	1	0	0	0	1	0	1	0	0	0	0	0	1	1	1	1	0	0	0	1	0	1	0	0	0	0
Q13126	Q13126	2	2	2	S-methyl-5-thioadenosine phosphorylase	MTAP	sp|Q13126|MTAP_HUMAN S-methyl-5-thioadenosine phosphorylase OS=Homo sapiens GN=MTAP PE=1 SV=2	1	2	2	2	0	1	1	2	1	1	1	1	1	2	1	1	1	1	0	0	1	1	2	1	1	1	1	1	2	1	1	1	1	0	0	1	1	2	1	1	1	1
Q13162	Q13162	8	5	5	Peroxiredoxin-4	PRDX4	sp|Q13162|PRDX4_HUMAN Peroxiredoxin-4 OS=Homo sapiens GN=PRDX4 PE=1 SV=1	1	8	5	5	2	2	3	7	7	6	2	3	3	7	4	6	7	5	6	1	0	1	4	4	4	1	1	1	5	3	3	4	2	4	1	0	1	4	4	4	1	1
Q13200	Q13200	4	4	4	26S proteasome non-ATPase regulatory subunit 2	PSMD2	sp|Q13200|PSMD2_HUMAN 26S proteasome non-ATPase regulatory subunit 2 OS=Homo sapiens GN=PSMD2 PE=1 SV=3	1	4	4	4	0	0	2	3	4	3	0	1	1	3	2	0	1	1	2	0	0	2	3	4	3	0	1	1	3	2	0	1	1	2	0	0	2	3	4	3	0	1
Q13217	Q13217	10	10	10	DnaJ homolog subfamily C member 3	DNAJC3	sp|Q13217|DNJC3_HUMAN DnaJ homolog subfamily C member 3 OS=Homo sapiens GN=DNAJC3 PE=1 SV=1	1	10	10	10	5	1	10	1	1	1	3	7	4	1	1	1	1	0	2	5	1	10	1	1	1	3	7	4	1	1	1	1	0	2	5	1	10	1	1	1	3	7
Q13228	Q13228	29	29	29	Selenium-binding protein 1	SELENBP1	sp|Q13228|SBP1_HUMAN Selenium-binding protein 1 OS=Homo sapiens GN=SELENBP1 PE=1 SV=2	1	29	29	29	22	11	26	6	20	21	15	16	12	5	5	5	18	21	15	22	11	26	6	20	21	15	16	12	5	5	5	18	21	15	22	11	26	6	20	21	15	16
Q13232	Q13232	1	1	1	Nucleoside diphosphate kinase 3	NME3	sp|Q13232|NDK3_HUMAN Nucleoside diphosphate kinase 3 OS=Homo sapiens GN=NME3 PE=1 SV=2	1	1	1	1	0	0	0	1	1	1	0	0	0	0	0	0	0	0	0	0	0	0	1	1	1	0	0	0	0	0	0	0	0	0	0	0	0	1	1	1	0	0
Q13277	Q13277	6	6	6	Syntaxin-3	STX3	sp|Q13277|STX3_HUMAN Syntaxin-3 OS=Homo sapiens GN=STX3 PE=1 SV=3	1	6	6	6	5	1	6	0	2	1	5	2	3	0	1	0	1	2	2	5	1	6	0	2	1	5	2	3	0	1	0	1	2	2	5	1	6	0	2	1	5	2
Q13296	Q13296	2	2	2	Mammaglobin-A	SCGB2A2	sp|Q13296|SG2A2_HUMAN Mammaglobin-A OS=Homo sapiens GN=SCGB2A2 PE=1 SV=1	1	2	2	2	2	0	2	1	0	1	1	1	1	2	1	1	2	2	1	2	0	2	1	0	1	1	1	1	2	1	1	2	2	1	2	0	2	1	0	1	1	1
Q13308	Q13308	2	2	2	Inactive tyrosine-protein kinase 7	PTK7	sp|Q13308|PTK7_HUMAN Inactive tyrosine-protein kinase 7 OS=Homo sapiens GN=PTK7 PE=1 SV=2	1	2	2	2	0	0	0	2	2	1	0	0	0	2	0	1	1	1	1	0	0	0	2	2	1	0	0	0	2	0	1	1	1	1	0	0	0	2	2	1	0	0
Q13404	Q13404	5	1	1	Ubiquitin-conjugating enzyme E2 variant 1	UBE2V1	sp|Q13404|UB2V1_HUMAN Ubiquitin-conjugating enzyme E2 variant 1 OS=Homo sapiens GN=UBE2V1 PE=1 SV=2	1	5	1	1	3	0	5	5	5	5	3	3	3	5	2	3	3	5	5	0	0	1	1	1	1	1	1	1	1	0	1	1	1	1	0	0	1	1	1	1	1	1
Q13409	Q13409	3	3	3	Cytoplasmic dynein 1 intermediate chain 2	DYNC1I2	sp|Q13409|DC1I2_HUMAN Cytoplasmic dynein 1 intermediate chain 2 OS=Homo sapiens GN=DYNC1I2 PE=1 SV=3	1	3	3	3	1	0	2	3	3	2	0	1	1	3	0	1	1	2	2	1	0	2	3	3	2	0	1	1	3	0	1	1	2	2	1	0	2	3	3	2	0	1
Q13421	Q13421	22	22	22	Mesothelin;Megakaryocyte-potentiating factor;Mesothelin, cleaved form	MSLN	sp|Q13421|MSLN_HUMAN Mesothelin OS=Homo sapiens GN=MSLN PE=1 SV=2	1	22	22	22	11	3	18	3	9	2	12	18	19	9	6	13	12	14	10	11	3	18	3	9	2	12	18	19	9	6	13	12	14	10	11	3	18	3	9	2	12	18
Q13509	Q13509	17	3	2	Tubulin beta-3 chain	TUBB3	sp|Q13509|TBB3_HUMAN Tubulin beta-3 chain OS=Homo sapiens GN=TUBB3 PE=1 SV=2	1	17	3	2	13	7	13	12	11	12	11	10	10	13	5	9	13	14	11	2	1	0	1	1	3	0	1	2	3	1	1	1	2	2	1	0	0	1	1	2	0	0
Q13510	Q13510	17	17	17	Acid ceramidase;Acid ceramidase subunit alpha;Acid ceramidase subunit beta	ASAH1	sp|Q13510|ASAH1_HUMAN Acid ceramidase OS=Homo sapiens GN=ASAH1 PE=1 SV=5	1	17	17	17	13	4	15	7	9	9	12	11	9	6	3	7	12	13	10	13	4	15	7	9	9	12	11	9	6	3	7	12	13	10	13	4	15	7	9	9	12	11
Q13616	Q13616	1	1	1	Cullin-1	CUL1	sp|Q13616|CUL1_HUMAN Cullin-1 OS=Homo sapiens GN=CUL1 PE=1 SV=2	1	1	1	1	1	0	0	0	0	0	0	1	1	0	1	0	0	1	0	1	0	0	0	0	0	0	1	1	0	1	0	0	1	0	1	0	0	0	0	0	0	1
Q13620;Q13619	Q13620	5;2	5;2	5;2	Cullin-4B	CUL4B	sp|Q13620|CUL4B_HUMAN Cullin-4B OS=Homo sapiens GN=CUL4B PE=1 SV=4	2	5	5	5	1	0	1	5	4	4	0	1	0	1	2	3	3	1	2	1	0	1	5	4	4	0	1	0	1	2	3	3	1	2	1	0	1	5	4	4	0	1
Q13740	Q13740	22	22	22	CD166 antigen	ALCAM	sp|Q13740|CD166_HUMAN CD166 antigen OS=Homo sapiens GN=ALCAM PE=1 SV=2	1	22	22	22	9	2	11	20	21	19	11	9	8	22	5	16	17	18	18	9	2	11	20	21	19	11	9	8	22	5	16	17	18	18	9	2	11	20	21	19	11	9
Q13751	Q13751	48	48	48	Laminin subunit beta-3	LAMB3	sp|Q13751|LAMB3_HUMAN Laminin subunit beta-3 OS=Homo sapiens GN=LAMB3 PE=1 SV=1	1	48	48	48	34	10	42	27	26	25	37	37	31	35	18	25	32	28	34	34	10	42	27	26	25	37	37	31	35	18	25	32	28	34	34	10	42	27	26	25	37	37
Q13753	Q13753	49	49	49	Laminin subunit gamma-2	LAMC2	sp|Q13753|LAMC2_HUMAN Laminin subunit gamma-2 OS=Homo sapiens GN=LAMC2 PE=1 SV=2	1	49	49	49	31	11	40	37	35	38	30	29	24	37	12	28	37	34	37	31	11	40	37	35	38	30	29	24	37	12	28	37	34	37	31	11	40	37	35	38	30	29
Q13813	Q13813	54	54	54	Spectrin alpha chain, non-erythrocytic 1	SPTAN1	sp|Q13813|SPTN1_HUMAN Spectrin alpha chain, non-erythrocytic 1 OS=Homo sapiens GN=SPTAN1 PE=1 SV=3	1	54	54	54	26	3	33	34	35	27	9	27	21	28	13	23	28	36	32	26	3	33	34	35	27	9	27	21	28	13	23	28	36	32	26	3	33	34	35	27	9	27
Q13835	Q13835	4	4	4	Plakophilin-1	PKP1	sp|Q13835|PKP1_HUMAN Plakophilin-1 OS=Homo sapiens GN=PKP1 PE=1 SV=2	1	4	4	4	4	1	3	1	1	2	4	3	3	1	2	3	1	3	2	4	1	3	1	1	2	4	3	3	1	2	3	1	3	2	4	1	3	1	1	2	4	3
Q13838;O00148	Q13838;O00148	8;5	8;5	8;5	Spliceosome RNA helicase DDX39B;ATP-dependent RNA helicase DDX39A	DDX39B;DDX39A	sp|Q13838|DX39B_HUMAN Spliceosome RNA helicase DDX39B OS=Homo sapiens GN=DDX39B PE=1 SV=1;sp|O00148|DX39A_HUMAN ATP-dependent RNA helicase DDX39A OS=Homo sapiens GN=DDX39A PE=1 SV=2	2	8	8	8	4	2	6	6	7	5	0	2	1	6	1	5	2	6	5	4	2	6	6	7	5	0	2	1	6	1	5	2	6	5	4	2	6	6	7	5	0	2
Q13867	Q13867	2	2	2	Bleomycin hydrolase	BLMH	sp|Q13867|BLMH_HUMAN Bleomycin hydrolase OS=Homo sapiens GN=BLMH PE=1 SV=1	1	2	2	2	1	0	2	0	1	1	1	1	1	0	0	0	2	0	1	1	0	2	0	1	1	1	1	1	0	0	0	2	0	1	1	0	2	0	1	1	1	1
Q13938	Q13938	16	16	16	Calcyphosin	CAPS	sp|Q13938|CAYP1_HUMAN Calcyphosin OS=Homo sapiens GN=CAPS PE=1 SV=1	1	16	16	16	7	8	15	4	10	12	7	9	8	4	4	0	11	13	11	7	8	15	4	10	12	7	9	8	4	4	0	11	13	11	7	8	15	4	10	12	7	9
Q14019	Q14019	4	4	4	Coactosin-like protein	COTL1	sp|Q14019|COTL1_HUMAN Coactosin-like protein OS=Homo sapiens GN=COTL1 PE=1 SV=3	1	4	4	4	1	0	1	4	4	3	1	1	1	4	2	2	3	3	3	1	0	1	4	4	3	1	1	1	4	2	2	3	3	3	1	0	1	4	4	3	1	1
Q14103;O14979	Q14103	7;2	7;2	7;2	Heterogeneous nuclear ribonucleoprotein D0	HNRNPD	sp|Q14103|HNRPD_HUMAN Heterogeneous nuclear ribonucleoprotein D0 OS=Homo sapiens GN=HNRNPD PE=1 SV=1	2	7	7	7	3	0	4	6	7	6	0	3	2	5	1	4	3	2	6	3	0	4	6	7	6	0	3	2	5	1	4	3	2	6	3	0	4	6	7	6	0	3
Q14118	Q14118	9	9	9	Dystroglycan;Alpha-dystroglycan;Beta-dystroglycan	DAG1	sp|Q14118|DAG1_HUMAN Dystroglycan OS=Homo sapiens GN=DAG1 PE=1 SV=2	1	9	9	9	3	0	5	5	5	5	4	4	2	6	2	2	4	5	6	3	0	5	5	5	5	4	4	2	6	2	2	4	5	6	3	0	5	5	5	5	4	4
Q14126	Q14126	13	13	13	Desmoglein-2	DSG2	sp|Q14126|DSG2_HUMAN Desmoglein-2 OS=Homo sapiens GN=DSG2 PE=1 SV=2	1	13	13	13	4	3	3	10	11	12	4	6	4	10	6	7	9	9	9	4	3	3	10	11	12	4	6	4	10	6	7	9	9	9	4	3	3	10	11	12	4	6
Q14195	Q14195	9	6	6	Dihydropyrimidinase-related protein 3	DPYSL3	sp|Q14195|DPYL3_HUMAN Dihydropyrimidinase-related protein 3 OS=Homo sapiens GN=DPYSL3 PE=1 SV=1	1	9	6	6	1	0	0	8	7	6	0	1	2	6	2	4	4	4	6	1	0	0	6	5	4	0	1	1	3	1	2	2	2	4	1	0	0	6	5	4	0	1
Q14204	Q14204	6	6	6	Cytoplasmic dynein 1 heavy chain 1	DYNC1H1	sp|Q14204|DYHC1_HUMAN Cytoplasmic dynein 1 heavy chain 1 OS=Homo sapiens GN=DYNC1H1 PE=1 SV=5	1	6	6	6	2	0	6	3	4	3	0	3	2	0	1	2	2	1	4	2	0	6	3	4	3	0	3	2	0	1	2	2	1	4	2	0	6	3	4	3	0	3
Q14210	Q14210	2	2	2	Lymphocyte antigen 6D	LY6D	sp|Q14210|LY6D_HUMAN Lymphocyte antigen 6D OS=Homo sapiens GN=LY6D PE=1 SV=1	1	2	2	2	0	0	1	0	0	0	1	1	1	1	0	0	1	0	0	0	0	1	0	0	0	1	1	1	1	0	0	1	0	0	0	0	1	0	0	0	1	1
Q14240	Q14240	12	4	4	Eukaryotic initiation factor 4A-II;Eukaryotic initiation factor 4A-II, N-terminally processed	EIF4A2	sp|Q14240|IF4A2_HUMAN Eukaryotic initiation factor 4A-II OS=Homo sapiens GN=EIF4A2 PE=1 SV=2	1	12	4	4	5	1	11	9	8	10	4	4	3	5	2	5	8	8	6	1	0	3	3	3	4	1	0	0	3	1	2	2	2	2	1	0	3	3	3	4	1	0
Q14247	Q14247	2	2	2	Src substrate cortactin	CTTN	sp|Q14247|SRC8_HUMAN Src substrate cortactin OS=Homo sapiens GN=CTTN PE=1 SV=2	1	2	2	2	1	0	1	0	0	0	1	1	2	0	0	0	0	0	0	1	0	1	0	0	0	1	1	2	0	0	0	0	0	0	1	0	1	0	0	0	1	1
Q14257	Q14257	1	1	1	Reticulocalbin-2	RCN2	sp|Q14257|RCN2_HUMAN Reticulocalbin-2 OS=Homo sapiens GN=RCN2 PE=1 SV=1	1	1	1	1	0	0	0	1	1	1	0	0	0	1	0	1	1	1	1	0	0	0	1	1	1	0	0	0	1	0	1	1	1	1	0	0	0	1	1	1	0	0
Q14258	Q14258	2	2	2	E3 ubiquitin/ISG15 ligase TRIM25	TRIM25	sp|Q14258|TRI25_HUMAN E3 ubiquitin/ISG15 ligase TRIM25 OS=Homo sapiens GN=TRIM25 PE=1 SV=2	1	2	2	2	1	0	1	0	2	1	1	1	1	0	0	0	0	1	1	1	0	1	0	2	1	1	1	1	0	0	0	0	1	1	1	0	1	0	2	1	1	1
Q14344;P19086;Q03113	Q14344	5;1;1	4;0;0	4;0;0	Guanine nucleotide-binding protein subunit alpha-13	GNA13	sp|Q14344|GNA13_HUMAN Guanine nucleotide-binding protein subunit alpha-13 OS=Homo sapiens GN=GNA13 PE=1 SV=2	3	5	4	4	4	1	3	0	0	0	3	4	3	0	0	0	2	2	1	4	1	2	0	0	0	3	4	3	0	0	0	1	1	0	4	1	2	0	0	0	3	4
Q14435	Q14435	2	1	1	Polypeptide N-acetylgalactosaminyltransferase 3	GALNT3	sp|Q14435|GALT3_HUMAN Polypeptide N-acetylgalactosaminyltransferase 3 OS=Homo sapiens GN=GALNT3 PE=1 SV=2	1	2	1	1	0	0	2	0	0	1	0	0	0	0	0	0	0	1	1	0	0	1	0	0	0	0	0	0	0	0	0	0	1	0	0	0	1	0	0	0	0	0
Q14508	Q14508	4	4	4	WAP four-disulfide core domain protein 2	WFDC2	sp|Q14508|WFDC2_HUMAN WAP four-disulfide core domain protein 2 OS=Homo sapiens GN=WFDC2 PE=1 SV=2	1	4	4	4	4	3	4	3	4	4	4	3	2	2	1	2	4	4	4	4	3	4	3	4	4	4	3	2	2	1	2	4	4	4	4	3	4	3	4	4	4	3
Q14512	Q14512	2	2	2	Fibroblast growth factor-binding protein 1	FGFBP1	sp|Q14512|FGFP1_HUMAN Fibroblast growth factor-binding protein 1 OS=Homo sapiens GN=FGFBP1 PE=1 SV=1	1	2	2	2	2	0	2	1	2	2	2	2	1	1	1	1	2	2	2	2	0	2	1	2	2	2	2	1	1	1	1	2	2	2	2	0	2	1	2	2	2	2
Q14515	Q14515	1	1	1	SPARC-like protein 1	SPARCL1	sp|Q14515|SPRL1_HUMAN SPARC-like protein 1 OS=Homo sapiens GN=SPARCL1 PE=1 SV=2	1	1	1	1	0	0	0	1	1	1	0	0	0	1	0	0	1	0	0	0	0	0	1	1	1	0	0	0	1	0	0	1	0	0	0	0	0	1	1	1	0	0
Q14563	Q14563	2	2	2	Semaphorin-3A	SEMA3A	sp|Q14563|SEM3A_HUMAN Semaphorin-3A OS=Homo sapiens GN=SEMA3A PE=1 SV=1	1	2	2	2	0	0	0	1	2	0	0	0	0	0	0	0	0	0	0	0	0	0	1	2	0	0	0	0	0	0	0	0	0	0	0	0	0	1	2	0	0	0
Q14574	Q14574	11	11	11	Desmocollin-3	DSC3	sp|Q14574|DSC3_HUMAN Desmocollin-3 OS=Homo sapiens GN=DSC3 PE=1 SV=3	1	11	11	11	2	1	5	6	8	9	3	3	3	9	2	6	5	6	10	2	1	5	6	8	9	3	3	3	9	2	6	5	6	10	2	1	5	6	8	9	3	3
Q14624	Q14624	9	8	8	Inter-alpha-trypsin inhibitor heavy chain H4;70 kDa inter-alpha-trypsin inhibitor heavy chain H4;35 kDa inter-alpha-trypsin inhibitor heavy chain H4	ITIH4	sp|Q14624|ITIH4_HUMAN Inter-alpha-trypsin inhibitor heavy chain H4 OS=Homo sapiens GN=ITIH4 PE=1 SV=4	1	9	8	8	0	0	0	8	9	8	0	0	2	3	4	5	3	5	6	0	0	0	7	8	8	0	0	2	3	4	5	3	5	6	0	0	0	7	8	8	0	0
Q14651	Q14651	7	4	4	Plastin-1	PLS1	sp|Q14651|PLSI_HUMAN Plastin-1 OS=Homo sapiens GN=PLS1 PE=1 SV=2	1	7	4	4	6	0	5	1	1	1	3	4	3	2	0	3	2	4	2	4	0	3	0	0	0	3	3	1	0	0	0	0	1	1	4	0	3	0	0	0	3	3
Q14696	Q14696	1	1	1	LDLR chaperone MESD	MESDC2	sp|Q14696|MESD_HUMAN LDLR chaperone MESD OS=Homo sapiens GN=MESDC2 PE=1 SV=2	1	1	1	1	0	0	0	1	0	1	0	0	0	0	0	0	0	0	1	0	0	0	1	0	1	0	0	0	0	0	0	0	0	1	0	0	0	1	0	1	0	0
Q14697	Q14697	24	24	24	Neutral alpha-glucosidase AB	GANAB	sp|Q14697|GANAB_HUMAN Neutral alpha-glucosidase AB OS=Homo sapiens GN=GANAB PE=1 SV=3	1	24	24	24	14	0	17	7	4	9	9	15	13	7	3	6	9	11	6	14	0	17	7	4	9	9	15	13	7	3	6	9	11	6	14	0	17	7	4	9	9	15
Q14764	Q14764	33	33	33	Major vault protein	MVP	sp|Q14764|MVP_HUMAN Major vault protein OS=Homo sapiens GN=MVP PE=1 SV=4	1	33	33	33	19	6	30	0	0	1	17	23	19	0	1	0	9	10	13	19	6	30	0	0	1	17	23	19	0	1	0	9	10	13	19	6	30	0	0	1	17	23
Q14847	Q14847	3	3	3	LIM and SH3 domain protein 1	LASP1	sp|Q14847|LASP1_HUMAN LIM and SH3 domain protein 1 OS=Homo sapiens GN=LASP1 PE=1 SV=2	1	3	3	3	1	0	1	2	2	0	0	1	1	2	0	0	2	0	2	1	0	1	2	2	0	0	1	1	2	0	0	2	0	2	1	0	1	2	2	0	0	1
Q14914	Q14914	7	7	7	Prostaglandin reductase 1	PTGR1	sp|Q14914|PTGR1_HUMAN Prostaglandin reductase 1 OS=Homo sapiens GN=PTGR1 PE=1 SV=2	1	7	7	7	3	2	7	0	0	1	3	6	3	1	0	0	1	1	1	3	2	7	0	0	1	3	6	3	1	0	0	1	1	1	3	2	7	0	0	1	3	6
Q14974	Q14974	9	9	9	Importin subunit beta-1	KPNB1	sp|Q14974|IMB1_HUMAN Importin subunit beta-1 OS=Homo sapiens GN=KPNB1 PE=1 SV=2	1	9	9	9	3	1	8	2	4	3	2	4	5	4	2	4	2	2	4	3	1	8	2	4	3	2	4	5	4	2	4	2	2	4	3	1	8	2	4	3	2	4
Q14CN2	Q14CN2	4	4	4	Calcium-activated chloride channel regulator 4;Calcium-activated chloride channel regulator 4, 110 kDa form;Calcium-activated chloride channel regulator 4, 30 kDa form	CLCA4	sp|Q14CN2|CLCA4_HUMAN Calcium-activated chloride channel regulator 4 OS=Homo sapiens GN=CLCA4 PE=1 SV=2	1	4	4	4	4	1	3	0	1	1	4	4	3	0	1	1	1	1	1	4	1	3	0	1	1	4	4	3	0	1	1	1	1	1	4	1	3	0	1	1	4	4
Q15008	Q15008	1	1	1	26S proteasome non-ATPase regulatory subunit 6	PSMD6	sp|Q15008|PSMD6_HUMAN 26S proteasome non-ATPase regulatory subunit 6 OS=Homo sapiens GN=PSMD6 PE=1 SV=1	1	1	1	1	0	0	0	0	0	0	0	1	0	0	0	0	1	0	0	0	0	0	0	0	0	0	1	0	0	0	0	1	0	0	0	0	0	0	0	0	0	1
Q15019	Q15019	5	5	5	Septin-2	1998-08-31	sp|Q15019|SEPT2_HUMAN Septin-2 OS=Homo sapiens GN=SEPT2 PE=1 SV=1	1	5	5	5	3	0	2	4	4	2	1	3	3	2	2	1	1	2	3	3	0	2	4	4	2	1	3	3	2	2	1	1	2	3	3	0	2	4	4	2	1	3
Q15027	Q15027	1	1	1	Arf-GAP with coiled-coil, ANK repeat and PH domain-containing protein 1	ACAP1	sp|Q15027|ACAP1_HUMAN Arf-GAP with coiled-coil, ANK repeat and PH domain-containing protein 1 OS=Homo sapiens GN=ACAP1 PE=1 SV=1	1	1	1	1	0	0	1	1	1	1	0	0	0	1	0	1	1	1	1	0	0	1	1	1	1	0	0	0	1	0	1	1	1	1	0	0	1	1	1	1	0	0
Q15063	Q15063	2	2	2	Periostin	POSTN	sp|Q15063|POSTN_HUMAN Periostin OS=Homo sapiens GN=POSTN PE=1 SV=2	1	2	2	2	0	1	2	0	0	1	0	0	0	0	0	0	0	0	0	0	1	2	0	0	1	0	0	0	0	0	0	0	0	0	0	1	2	0	0	1	0	0
Q15084	Q15084	14	14	14	Protein disulfide-isomerase A6	PDIA6	sp|Q15084|PDIA6_HUMAN Protein disulfide-isomerase A6 OS=Homo sapiens GN=PDIA6 PE=1 SV=1	1	14	14	14	12	4	13	4	3	4	7	11	9	4	1	4	5	9	5	12	4	13	4	3	4	7	11	9	4	1	4	5	9	5	12	4	13	4	3	4	7	11
Q15102	Q15102	1	1	1	Platelet-activating factor acetylhydrolase IB subunit gamma	PAFAH1B3	sp|Q15102|PA1B3_HUMAN Platelet-activating factor acetylhydrolase IB subunit gamma OS=Homo sapiens GN=PAFAH1B3 PE=1 SV=1	1	1	1	1	0	1	1	1	1	1	1	1	0	1	1	1	1	1	1	0	1	1	1	1	1	1	1	0	1	1	1	1	1	1	0	1	1	1	1	1	1	1
Q15113	Q15113	2	2	2	Procollagen C-endopeptidase enhancer 1	PCOLCE	sp|Q15113|PCOC1_HUMAN Procollagen C-endopeptidase enhancer 1 OS=Homo sapiens GN=PCOLCE PE=1 SV=2	1	2	2	2	0	0	0	2	2	1	0	0	0	1	0	1	0	1	1	0	0	0	2	2	1	0	0	0	1	0	1	0	1	1	0	0	0	2	2	1	0	0
Q15121	Q15121	4	4	4	Astrocytic phosphoprotein PEA-15	PEA15	sp|Q15121|PEA15_HUMAN Astrocytic phosphoprotein PEA-15 OS=Homo sapiens GN=PEA15 PE=1 SV=2	1	4	4	4	1	0	0	2	2	2	0	0	1	4	2	2	2	3	2	1	0	0	2	2	2	0	0	1	4	2	2	2	3	2	1	0	0	2	2	2	0	0
Q15149	Q15149	62	62	58	Plectin	PLEC	sp|Q15149|PLEC_HUMAN Plectin OS=Homo sapiens GN=PLEC PE=1 SV=3	1	62	62	58	31	13	54	3	5	3	24	43	37	1	3	4	14	11	8	31	13	54	3	5	3	24	43	37	1	3	4	14	11	8	29	12	51	3	5	3	21	40
Q15181	Q15181	4	4	4	Inorganic pyrophosphatase	PPA1	sp|Q15181|IPYR_HUMAN Inorganic pyrophosphatase OS=Homo sapiens GN=PPA1 PE=1 SV=2	1	4	4	4	2	1	3	2	2	2	3	2	2	1	0	1	1	1	3	2	1	3	2	2	2	3	2	2	1	0	1	1	1	3	2	1	3	2	2	2	3	2
Q15185	Q15185	3	3	3	Prostaglandin E synthase 3	PTGES3	sp|Q15185|TEBP_HUMAN Prostaglandin E synthase 3 OS=Homo sapiens GN=PTGES3 PE=1 SV=1	1	3	3	3	0	0	2	2	2	3	0	0	1	2	1	3	2	3	2	0	0	2	2	2	3	0	0	1	2	1	3	2	3	2	0	0	2	2	2	3	0	0
Q15223	Q15223	1	1	1	Nectin-1	PVRL1	sp|Q15223|PVRL1_HUMAN Nectin-1 OS=Homo sapiens GN=PVRL1 PE=1 SV=3	1	1	1	1	1	0	0	1	1	1	0	0	0	1	0	1	1	1	1	1	0	0	1	1	1	0	0	0	1	0	1	1	1	1	1	0	0	1	1	1	0	0
Q15257	Q15257	11	11	11	Serine/threonine-protein phosphatase 2A activator	PPP2R4	sp|Q15257|PTPA_HUMAN Serine/threonine-protein phosphatase 2A activator OS=Homo sapiens GN=PPP2R4 PE=1 SV=3	1	11	11	11	1	0	5	9	9	6	1	2	2	7	1	5	7	8	6	1	0	5	9	9	6	1	2	2	7	1	5	7	8	6	1	0	5	9	9	6	1	2
Q15262	Q15262	6	6	6	Receptor-type tyrosine-protein phosphatase kappa	PTPRK	sp|Q15262|PTPRK_HUMAN Receptor-type tyrosine-protein phosphatase kappa OS=Homo sapiens GN=PTPRK PE=1 SV=2	1	6	6	6	5	1	2	6	6	5	3	1	2	5	3	2	4	5	4	5	1	2	6	6	5	3	1	2	5	3	2	4	5	4	5	1	2	6	6	5	3	1
Q15274	Q15274	2	2	2	Nicotinate-nucleotide pyrophosphorylase [carboxylating]	QPRT	sp|Q15274|NADC_HUMAN Nicotinate-nucleotide pyrophosphorylase [carboxylating] OS=Homo sapiens GN=QPRT PE=1 SV=3	1	2	2	2	0	0	0	2	2	1	0	0	0	1	1	0	1	0	1	0	0	0	2	2	1	0	0	0	1	1	0	1	0	1	0	0	0	2	2	1	0	0
Q15286	Q15286	2	2	2	Ras-related protein Rab-35	RAB35	sp|Q15286|RAB35_HUMAN Ras-related protein Rab-35 OS=Homo sapiens GN=RAB35 PE=1 SV=1	1	2	2	2	2	0	2	0	0	0	2	1	0	0	0	0	0	0	1	2	0	2	0	0	0	2	1	0	0	0	0	0	0	1	2	0	2	0	0	0	2	1
Q15293	Q15293	4	4	4	Reticulocalbin-1	RCN1	sp|Q15293|RCN1_HUMAN Reticulocalbin-1 OS=Homo sapiens GN=RCN1 PE=1 SV=1	1	4	4	4	2	0	3	2	2	2	2	2	1	2	0	1	2	2	2	2	0	3	2	2	2	2	2	1	2	0	1	2	2	2	2	0	3	2	2	2	2	2
Q15365;P57721	Q15365	8;1	8;1	7;0	Poly(rC)-binding protein 1	PCBP1	sp|Q15365|PCBP1_HUMAN Poly(rC)-binding protein 1 OS=Homo sapiens GN=PCBP1 PE=1 SV=2	2	8	8	7	3	1	3	7	7	7	2	2	2	6	1	4	5	6	5	3	1	3	7	7	7	2	2	2	6	1	4	5	6	5	2	1	2	6	6	6	2	1
Q15366	Q15366	4	3	3	Poly(rC)-binding protein 2	PCBP2	sp|Q15366|PCBP2_HUMAN Poly(rC)-binding protein 2 OS=Homo sapiens GN=PCBP2 PE=1 SV=1	1	4	3	3	2	1	3	1	1	2	1	3	3	4	2	3	3	4	2	1	1	2	0	0	1	1	2	2	3	1	2	2	3	1	1	1	2	0	0	1	1	2
Q15369	Q15369	2	2	2	Transcription elongation factor B polypeptide 1	TCEB1	sp|Q15369|ELOC_HUMAN Transcription elongation factor B polypeptide 1 OS=Homo sapiens GN=TCEB1 PE=1 SV=1	1	2	2	2	0	0	0	2	2	1	0	0	0	1	0	0	1	0	0	0	0	0	2	2	1	0	0	0	1	0	0	1	0	0	0	0	0	2	2	1	0	0
Q15404	Q15404	4	4	4	Ras suppressor protein 1	RSU1	sp|Q15404|RSU1_HUMAN Ras suppressor protein 1 OS=Homo sapiens GN=RSU1 PE=1 SV=3	1	4	4	4	0	0	1	3	2	2	0	1	0	4	1	2	0	1	3	0	0	1	3	2	2	0	1	0	4	1	2	0	1	3	0	0	1	3	2	2	0	1
Q15424	Q15424	1	1	1	Scaffold attachment factor B1	SAFB	sp|Q15424|SAFB1_HUMAN Scaffold attachment factor B1 OS=Homo sapiens GN=SAFB PE=1 SV=4	1	1	1	1	0	0	0	1	1	1	1	0	0	1	0	0	0	0	1	0	0	0	1	1	1	1	0	0	1	0	0	0	0	1	0	0	0	1	1	1	1	0
Q15493	Q15493	1	1	1	Regucalcin	RGN	sp|Q15493|RGN_HUMAN Regucalcin OS=Homo sapiens GN=RGN PE=1 SV=1	1	1	1	1	0	0	0	1	1	1	0	0	0	1	1	1	1	1	1	0	0	0	1	1	1	0	0	0	1	1	1	1	1	1	0	0	0	1	1	1	0	0
Q15517	Q15517	3	3	3	Corneodesmosin	CDSN	sp|Q15517|CDSN_HUMAN Corneodesmosin OS=Homo sapiens GN=CDSN PE=1 SV=3	1	3	3	3	2	0	3	1	1	1	3	1	1	1	0	0	1	0	2	2	0	3	1	1	1	3	1	1	1	0	0	1	0	2	2	0	3	1	1	1	3	1
Q15554	Q15554	1	1	1	Telomeric repeat-binding factor 2	TERF2	sp|Q15554|TERF2_HUMAN Telomeric repeat-binding factor 2 OS=Homo sapiens GN=TERF2 PE=1 SV=3	1	1	1	1	0	0	0	1	0	1	0	0	1	0	0	0	0	1	0	0	0	0	1	0	1	0	0	1	0	0	0	0	1	0	0	0	0	1	0	1	0	0
Q15582	Q15582	35	35	35	Transforming growth factor-beta-induced protein ig-h3	TGFBI	sp|Q15582|BGH3_HUMAN Transforming growth factor-beta-induced protein ig-h3 OS=Homo sapiens GN=TGFBI PE=1 SV=1	1	35	35	35	19	12	33	28	30	29	18	21	19	27	15	21	27	27	29	19	12	33	28	30	29	18	21	19	27	15	21	27	27	29	19	12	33	28	30	29	18	21
Q15599	Q15599	6	6	6	Na(+)/H(+) exchange regulatory cofactor NHE-RF2	SLC9A3R2	sp|Q15599|NHRF2_HUMAN Na(+)/H(+) exchange regulatory cofactor NHE-RF2 OS=Homo sapiens GN=SLC9A3R2 PE=1 SV=2	1	6	6	6	5	1	5	0	0	0	5	3	4	0	0	0	2	2	1	5	1	5	0	0	0	5	3	4	0	0	0	2	2	1	5	1	5	0	0	0	5	3
Q15631	Q15631	6	6	6	Translin	TSN	sp|Q15631|TSN_HUMAN Translin OS=Homo sapiens GN=TSN PE=1 SV=1	1	6	6	6	1	0	3	5	4	3	1	3	0	2	3	2	2	3	3	1	0	3	5	4	3	1	3	0	2	3	2	2	3	3	1	0	3	5	4	3	1	3
Q15717	Q15717	1	1	1	ELAV-like protein 1	ELAVL1	sp|Q15717|ELAV1_HUMAN ELAV-like protein 1 OS=Homo sapiens GN=ELAVL1 PE=1 SV=2	1	1	1	1	0	0	1	1	1	1	0	0	0	1	0	0	0	0	1	0	0	1	1	1	1	0	0	0	1	0	0	0	0	1	0	0	1	1	1	1	0	0
Q15746	Q15746	2	2	2	Myosin light chain kinase, smooth muscle;Myosin light chain kinase, smooth muscle, deglutamylated form	MYLK	sp|Q15746|MYLK_HUMAN Myosin light chain kinase, smooth muscle OS=Homo sapiens GN=MYLK PE=1 SV=4	1	2	2	2	0	0	0	2	2	0	0	0	0	0	1	1	2	1	2	0	0	0	2	2	0	0	0	0	0	1	1	2	1	2	0	0	0	2	2	0	0	0
Q15819	Q15819	6	6	2	Ubiquitin-conjugating enzyme E2 variant 2	UBE2V2	sp|Q15819|UB2V2_HUMAN Ubiquitin-conjugating enzyme E2 variant 2 OS=Homo sapiens GN=UBE2V2 PE=1 SV=4	1	6	6	2	4	0	4	6	5	5	2	2	2	5	3	3	3	4	5	4	0	4	6	5	5	2	2	2	5	3	3	3	4	5	1	0	0	2	1	1	0	0
Q15828	Q15828	3	3	3	Cystatin-M	CST6	sp|Q15828|CYTM_HUMAN Cystatin-M OS=Homo sapiens GN=CST6 PE=1 SV=1	1	3	3	3	2	0	3	2	2	3	2	3	3	2	1	0	3	2	2	2	0	3	2	2	3	2	3	3	2	1	0	3	2	2	2	0	3	2	2	3	2	3
Q15833	Q15833	16	16	16	Syntaxin-binding protein 2	STXBP2	sp|Q15833|STXB2_HUMAN Syntaxin-binding protein 2 OS=Homo sapiens GN=STXBP2 PE=1 SV=2	1	16	16	16	13	3	15	1	1	0	10	11	10	1	1	0	4	6	1	13	3	15	1	1	0	10	11	10	1	1	0	4	6	1	13	3	15	1	1	0	10	11
Q15843	Q15843	4	4	4	NEDD8	NEDD8	sp|Q15843|NEDD8_HUMAN NEDD8 OS=Homo sapiens GN=NEDD8 PE=1 SV=1	1	4	4	4	1	1	3	4	4	4	1	1	1	2	2	2	3	2	3	1	1	3	4	4	4	1	1	1	2	2	2	3	2	3	1	1	3	4	4	4	1	1
Q15904	Q15904	2	2	2	V-type proton ATPase subunit S1	ATP6AP1	sp|Q15904|VAS1_HUMAN V-type proton ATPase subunit S1 OS=Homo sapiens GN=ATP6AP1 PE=1 SV=2	1	2	2	2	0	0	2	0	0	0	0	1	0	1	0	0	1	1	0	0	0	2	0	0	0	0	1	0	1	0	0	1	1	0	0	0	2	0	0	0	0	1
Q15907;P62491	Q15907;P62491	9;8	9;8	8;7	Ras-related protein Rab-11B;Ras-related protein Rab-11A	RAB11B;RAB11A	sp|Q15907|RB11B_HUMAN Ras-related protein Rab-11B OS=Homo sapiens GN=RAB11B PE=1 SV=4;sp|P62491|RB11A_HUMAN Ras-related protein Rab-11A OS=Homo sapiens GN=RAB11A PE=1 SV=3	2	9	9	8	7	3	8	3	5	5	7	7	5	5	6	8	4	4	5	7	3	8	3	5	5	7	7	5	5	6	8	4	4	5	7	2	7	3	5	5	7	6
Q16181;Q6ZU15	Q16181	6;1	6;1	6;1	Septin-7	2003-08-31	sp|Q16181|SEPT7_HUMAN Septin-7 OS=Homo sapiens GN=SEPT7 PE=1 SV=2	2	6	6	6	3	0	3	5	5	4	2	3	3	5	2	3	5	5	4	3	0	3	5	5	4	2	3	3	5	2	3	5	5	4	3	0	3	5	5	4	2	3
Q16270	Q16270	18	18	18	Insulin-like growth factor-binding protein 7	IGFBP7	sp|Q16270|IBP7_HUMAN Insulin-like growth factor-binding protein 7 OS=Homo sapiens GN=IGFBP7 PE=1 SV=1	1	18	18	18	5	2	11	16	16	15	8	7	7	16	11	11	14	15	16	5	2	11	16	16	15	8	7	7	16	11	11	14	15	16	5	2	11	16	16	15	8	7
Q16348	Q16348	7	7	7	Solute carrier family 15 member 2	SLC15A2	sp|Q16348|S15A2_HUMAN Solute carrier family 15 member 2 OS=Homo sapiens GN=SLC15A2 PE=2 SV=2	1	7	7	7	4	0	7	0	1	0	5	4	4	0	0	0	4	3	3	4	0	7	0	1	0	5	4	4	0	0	0	4	3	3	4	0	7	0	1	0	5	4
Q16352	Q16352	4	2	2	Alpha-internexin	INA	sp|Q16352|AINX_HUMAN Alpha-internexin OS=Homo sapiens GN=INA PE=1 SV=2	1	4	2	2	1	0	1	4	4	3	0	1	1	3	2	3	2	3	2	0	0	0	2	2	1	0	0	0	1	1	1	0	1	1	0	0	0	2	2	1	0	0
Q16394	Q16394	2	2	2	Exostosin-1	EXT1	sp|Q16394|EXT1_HUMAN Exostosin-1 OS=Homo sapiens GN=EXT1 PE=1 SV=2	1	2	2	2	0	0	0	2	2	2	0	1	1	1	2	1	1	2	1	0	0	0	2	2	2	0	1	1	1	2	1	1	2	1	0	0	0	2	2	2	0	1
Q16401	Q16401	1	1	1	26S proteasome non-ATPase regulatory subunit 5	PSMD5	sp|Q16401|PSMD5_HUMAN 26S proteasome non-ATPase regulatory subunit 5 OS=Homo sapiens GN=PSMD5 PE=1 SV=3	1	1	1	1	0	0	1	0	0	0	0	0	0	1	0	0	1	1	1	0	0	1	0	0	0	0	0	0	1	0	0	1	1	1	0	0	1	0	0	0	0	0
Q16531	Q16531	32	32	32	DNA damage-binding protein 1	DDB1	sp|Q16531|DDB1_HUMAN DNA damage-binding protein 1 OS=Homo sapiens GN=DDB1 PE=1 SV=1	1	32	32	32	13	2	17	23	27	19	10	13	9	25	15	21	16	22	23	13	2	17	23	27	19	10	13	9	25	15	21	16	22	23	13	2	17	23	27	19	10	13
Q16543	Q16543	3	3	3	Hsp90 co-chaperone Cdc37;Hsp90 co-chaperone Cdc37, N-terminally processed	CDC37	sp|Q16543|CDC37_HUMAN Hsp90 co-chaperone Cdc37 OS=Homo sapiens GN=CDC37 PE=1 SV=1	1	3	3	3	0	0	2	2	3	1	0	1	1	3	2	1	2	2	2	0	0	2	2	3	1	0	1	1	3	2	1	2	2	2	0	0	2	2	3	1	0	1
Q16555;Q14194	Q16555	15;2	15;2	12;0	Dihydropyrimidinase-related protein 2	DPYSL2	sp|Q16555|DPYL2_HUMAN Dihydropyrimidinase-related protein 2 OS=Homo sapiens GN=DPYSL2 PE=1 SV=1	2	15	15	12	1	0	0	11	13	11	1	0	2	14	5	11	10	10	10	1	0	0	11	13	11	1	0	2	14	5	11	10	10	10	1	0	0	9	11	9	1	0
Q16610	Q16610	13	13	13	Extracellular matrix protein 1	ECM1	sp|Q16610|ECM1_HUMAN Extracellular matrix protein 1 OS=Homo sapiens GN=ECM1 PE=1 SV=2	1	13	13	13	1	1	3	10	8	8	2	1	2	12	4	5	8	5	5	1	1	3	10	8	8	2	1	2	12	4	5	8	5	5	1	1	3	10	8	8	2	1
Q16630	Q16630	1	1	1	Cleavage and polyadenylation specificity factor subunit 6	CPSF6	sp|Q16630|CPSF6_HUMAN Cleavage and polyadenylation specificity factor subunit 6 OS=Homo sapiens GN=CPSF6 PE=1 SV=2	1	1	1	1	0	0	0	1	1	1	0	0	0	0	0	1	0	0	1	0	0	0	1	1	1	0	0	0	0	0	1	0	0	1	0	0	0	1	1	1	0	0
Q16651	Q16651	5	5	5	Prostasin;Prostasin light chain;Prostasin heavy chain	PRSS8	sp|Q16651|PRSS8_HUMAN Prostasin OS=Homo sapiens GN=PRSS8 PE=1 SV=1	1	5	5	5	4	0	3	0	1	0	4	3	3	0	0	1	3	4	4	4	0	3	0	1	0	4	3	3	0	0	1	3	4	4	4	0	3	0	1	0	4	3
Q16658	Q16658	7	7	7	Fascin	FSCN1	sp|Q16658|FSCN1_HUMAN Fascin OS=Homo sapiens GN=FSCN1 PE=1 SV=3	1	7	7	7	6	0	5	2	2	1	4	6	5	1	1	0	3	3	2	6	0	5	2	2	1	4	6	5	1	1	0	3	3	2	6	0	5	2	2	1	4	6
Q16674	Q16674	1	1	1	Melanoma-derived growth regulatory protein	MIA	sp|Q16674|MIA_HUMAN Melanoma-derived growth regulatory protein OS=Homo sapiens GN=MIA PE=1 SV=1	1	1	1	1	0	0	1	1	0	1	0	0	0	1	0	0	0	0	1	0	0	1	1	0	1	0	0	0	1	0	0	0	0	1	0	0	1	1	0	1	0	0
Q16706	Q16706	2	2	2	Alpha-mannosidase 2	MAN2A1	sp|Q16706|MA2A1_HUMAN Alpha-mannosidase 2 OS=Homo sapiens GN=MAN2A1 PE=1 SV=2	1	2	2	2	1	0	2	0	2	1	0	2	1	1	0	1	2	1	0	1	0	2	0	2	1	0	2	1	1	0	1	2	1	0	1	0	2	0	2	1	0	2
Q16719	Q16719	3	3	3	Kynureninase	KYNU	sp|Q16719|KYNU_HUMAN Kynureninase OS=Homo sapiens GN=KYNU PE=1 SV=1	1	3	3	3	2	0	2	0	0	0	1	0	1	0	0	0	0	1	0	2	0	2	0	0	0	1	0	1	0	0	0	0	1	0	2	0	2	0	0	0	1	0
Q16769	Q16769	3	3	3	Glutaminyl-peptide cyclotransferase	QPCT	sp|Q16769|QPCT_HUMAN Glutaminyl-peptide cyclotransferase OS=Homo sapiens GN=QPCT PE=1 SV=1	1	3	3	3	1	0	1	2	2	2	1	1	2	3	2	0	1	2	2	1	0	1	2	2	2	1	1	2	3	2	0	1	2	2	1	0	1	2	2	2	1	1
Q16774	Q16774	3	3	3	Guanylate kinase	GUK1	sp|Q16774|KGUA_HUMAN Guanylate kinase OS=Homo sapiens GN=GUK1 PE=1 SV=2	1	3	3	3	0	0	0	2	2	2	0	0	0	3	2	3	2	3	2	0	0	0	2	2	2	0	0	0	3	2	3	2	3	2	0	0	0	2	2	2	0	0
Q16775	Q16775	3	3	3	Hydroxyacylglutathione hydrolase, mitochondrial	HAGH	sp|Q16775|GLO2_HUMAN Hydroxyacylglutathione hydrolase, mitochondrial OS=Homo sapiens GN=HAGH PE=1 SV=2	1	3	3	3	2	0	1	2	3	3	1	2	0	3	0	2	2	2	3	2	0	1	2	3	3	1	2	0	3	0	2	2	2	3	2	0	1	2	3	3	1	2
Q16787	Q16787	61	61	61	Laminin subunit alpha-3	LAMA3	sp|Q16787|LAMA3_HUMAN Laminin subunit alpha-3 OS=Homo sapiens GN=LAMA3 PE=1 SV=2	1	61	61	61	24	11	50	28	29	27	28	30	22	35	18	22	36	38	34	24	11	50	28	29	27	28	30	22	35	18	22	36	38	34	24	11	50	28	29	27	28	30
Q16836	Q16836	5	5	5	Hydroxyacyl-coenzyme A dehydrogenase, mitochondrial	HADH	sp|Q16836|HCDH_HUMAN Hydroxyacyl-coenzyme A dehydrogenase, mitochondrial OS=Homo sapiens GN=HADH PE=1 SV=3	1	5	5	5	3	1	5	0	1	0	3	2	3	0	0	0	3	2	1	3	1	5	0	1	0	3	2	3	0	0	0	3	2	1	3	1	5	0	1	0	3	2
Q16851	Q16851	11	11	11	UTP--glucose-1-phosphate uridylyltransferase	UGP2	sp|Q16851|UGPA_HUMAN UTP--glucose-1-phosphate uridylyltransferase OS=Homo sapiens GN=UGP2 PE=1 SV=5	1	11	11	11	7	3	10	4	4	3	2	5	2	3	2	4	6	4	5	7	3	10	4	4	3	2	5	2	3	2	4	6	4	5	7	3	10	4	4	3	2	5
Q16881;Q9NNW7	Q16881	19;1	19;1	19;1	Thioredoxin reductase 1, cytoplasmic	TXNRD1	sp|Q16881|TRXR1_HUMAN Thioredoxin reductase 1, cytoplasmic OS=Homo sapiens GN=TXNRD1 PE=1 SV=3	2	19	19	19	11	3	19	5	9	9	9	9	7	3	2	2	11	9	9	11	3	19	5	9	9	9	9	7	3	2	2	11	9	9	11	3	19	5	9	9	9	9
Q24JP5	Q24JP5	5	5	5	Transmembrane protein 132A	TMEM132A	sp|Q24JP5|T132A_HUMAN Transmembrane protein 132A OS=Homo sapiens GN=TMEM132A PE=2 SV=1	1	5	5	5	3	0	3	5	4	5	2	1	0	3	0	1	3	4	4	3	0	3	5	4	5	2	1	0	3	0	1	3	4	4	3	0	3	5	4	5	2	1
Q2WGJ9	Q2WGJ9	2	2	2	Fer-1-like protein 6	FER1L6	sp|Q2WGJ9|FR1L6_HUMAN Fer-1-like protein 6 OS=Homo sapiens GN=FER1L6 PE=2 SV=2	1	2	2	2	2	0	1	0	0	0	2	0	1	0	0	0	0	1	0	2	0	1	0	0	0	2	0	1	0	0	0	0	1	0	2	0	1	0	0	0	2	0
Q3LXA3	Q3LXA3	3	3	3	Bifunctional ATP-dependent dihydroxyacetone kinase/FAD-AMP lyase (cyclizing);ATP-dependent dihydroxyacetone kinase;FAD-AMP lyase (cyclizing)	DAK	sp|Q3LXA3|DHAK_HUMAN Bifunctional ATP-dependent dihydroxyacetone kinase/FAD-AMP lyase (cyclizing) OS=Homo sapiens GN=DAK PE=1 SV=2	1	3	3	3	0	1	3	1	1	1	1	2	0	0	1	1	0	1	1	0	1	3	1	1	1	1	2	0	0	1	1	0	1	1	0	1	3	1	1	1	1	2
Q3ZCM7	Q3ZCM7	11	2	2	Tubulin beta-8 chain	TUBB8	sp|Q3ZCM7|TBB8_HUMAN Tubulin beta-8 chain OS=Homo sapiens GN=TUBB8 PE=1 SV=2	1	11	2	2	9	3	11	9	7	8	8	8	7	9	2	7	10	11	8	1	0	2	2	1	1	1	1	1	1	0	0	1	2	1	1	0	2	2	1	1	1	1
Q53FA7	Q53FA7	2	2	2	Quinone oxidoreductase PIG3	TP53I3	sp|Q53FA7|QORX_HUMAN Quinone oxidoreductase PIG3 OS=Homo sapiens GN=TP53I3 PE=1 SV=2	1	2	2	2	1	1	1	0	0	0	1	2	2	0	0	0	1	0	0	1	1	1	0	0	0	1	2	2	0	0	0	1	0	0	1	1	1	0	0	0	1	2
Q53GD3	Q53GD3	4	4	4	Choline transporter-like protein 4	SLC44A4	sp|Q53GD3|CTL4_HUMAN Choline transporter-like protein 4 OS=Homo sapiens GN=SLC44A4 PE=2 SV=2	1	4	4	4	4	2	4	0	0	0	4	4	3	0	1	0	3	4	3	4	2	4	0	0	0	4	4	3	0	1	0	3	4	3	4	2	4	0	0	0	4	4
Q53GG5	Q53GG5	1	1	1	PDZ and LIM domain protein 3	PDLIM3	sp|Q53GG5|PDLI3_HUMAN PDZ and LIM domain protein 3 OS=Homo sapiens GN=PDLIM3 PE=1 SV=1	1	1	1	1	0	0	0	1	1	1	0	0	0	1	0	1	0	0	1	0	0	0	1	1	1	0	0	0	1	0	1	0	0	1	0	0	0	1	1	1	0	0
Q562R1	Q562R1	10	1	1	Beta-actin-like protein 2	ACTBL2	sp|Q562R1|ACTBL_HUMAN Beta-actin-like protein 2 OS=Homo sapiens GN=ACTBL2 PE=1 SV=2	1	10	1	1	8	4	9	6	6	9	8	8	7	9	4	8	8	9	9	0	0	0	0	0	0	0	0	0	0	0	0	1	0	0	0	0	0	0	0	0	0	0
Q58FF3	Q58FF3	6	2	2	Putative endoplasmin-like protein	HSP90B2P	sp|Q58FF3|ENPLL_HUMAN Putative endoplasmin-like protein OS=Homo sapiens GN=HSP90B2P PE=5 SV=1	1	6	2	2	2	0	2	4	4	3	2	4	4	3	1	2	3	3	4	0	0	0	2	2	1	0	0	0	1	0	0	1	1	2	0	0	0	2	2	1	0	0
Q58FF8	Q58FF8	10	2	2	Putative heat shock protein HSP 90-beta 2	HSP90AB2P	sp|Q58FF8|H90B2_HUMAN Putative heat shock protein HSP 90-beta 2 OS=Homo sapiens GN=HSP90AB2P PE=1 SV=2	1	10	2	2	3	1	8	8	9	8	2	3	1	6	2	5	5	8	6	0	0	2	2	2	1	0	0	0	1	0	0	0	2	2	0	0	2	2	2	1	0	0
Q5JXB2	Q5JXB2	4	1	1	Putative ubiquitin-conjugating enzyme E2 N-like	UBE2NL	sp|Q5JXB2|UE2NL_HUMAN Putative ubiquitin-conjugating enzyme E2 N-like OS=Homo sapiens GN=UBE2NL PE=1 SV=1	1	4	1	1	2	0	3	2	2	3	3	2	0	3	0	2	3	4	2	0	0	0	0	0	1	0	0	0	1	0	1	1	1	1	0	0	0	0	0	1	0	0
Q5RHP9	Q5RHP9	4	4	4	Glutamate-rich protein 3	ERICH3	sp|Q5RHP9|ERIC3_HUMAN Glutamate-rich protein 3 OS=Homo sapiens GN=ERICH3 PE=2 SV=1	1	4	4	4	0	0	4	0	0	0	0	0	0	0	0	0	0	0	1	0	0	4	0	0	0	0	0	0	0	0	0	0	0	1	0	0	4	0	0	0	0	0
Q5T013	Q5T013	1	1	1	Putative hydroxypyruvate isomerase	HYI	sp|Q5T013|HYI_HUMAN Putative hydroxypyruvate isomerase OS=Homo sapiens GN=HYI PE=1 SV=2	1	1	1	1	0	0	0	1	1	1	0	0	0	1	0	1	0	1	1	0	0	0	1	1	1	0	0	0	1	0	1	0	1	1	0	0	0	1	1	1	0	0
Q5T601	Q5T601	2	2	2	Probable G-protein coupled receptor 110	GPR110	sp|Q5T601|GP110_HUMAN Probable G-protein coupled receptor 110 OS=Homo sapiens GN=GPR110 PE=2 SV=2	1	2	2	2	2	1	0	0	0	0	1	0	0	0	0	0	0	0	0	2	1	0	0	0	0	1	0	0	0	0	0	0	0	0	2	1	0	0	0	0	1	0
Q5T749	Q5T749	20	20	20	Keratinocyte proline-rich protein	KPRP	sp|Q5T749|KPRP_HUMAN Keratinocyte proline-rich protein OS=Homo sapiens GN=KPRP PE=1 SV=1	1	20	20	20	13	0	17	4	5	9	19	14	9	5	2	7	14	11	11	13	0	17	4	5	9	19	14	9	5	2	7	14	11	11	13	0	17	4	5	9	19	14
Q5T750	Q5T750	5	5	5	Skin-specific protein 32	XP32	sp|Q5T750|XP32_HUMAN Skin-specific protein 32 OS=Homo sapiens GN=XP32 PE=1 SV=1	1	5	5	5	4	0	4	0	1	1	5	4	4	3	1	1	2	3	3	4	0	4	0	1	1	5	4	4	3	1	1	2	3	3	4	0	4	0	1	1	5	4
Q5TZA2	Q5TZA2	1	1	1	Rootletin	CROCC	sp|Q5TZA2|CROCC_HUMAN Rootletin OS=Homo sapiens GN=CROCC PE=1 SV=1	1	1	1	1	1	1	1	1	1	1	0	1	1	1	0	1	1	1	1	1	1	1	1	1	1	0	1	1	1	0	1	1	1	1	1	1	1	1	1	1	0	1
Q5VW32	Q5VW32	2	2	2	BRO1 domain-containing protein BROX	BROX	sp|Q5VW32|BROX_HUMAN BRO1 domain-containing protein BROX OS=Homo sapiens GN=BROX PE=1 SV=1	1	2	2	2	2	0	2	0	0	0	1	2	2	0	0	0	1	0	0	2	0	2	0	0	0	1	2	2	0	0	0	1	0	0	2	0	2	0	0	0	1	2
Q5XG92	Q5XG92	2	2	2	Carboxylesterase 4A	CES4A	sp|Q5XG92|EST4A_HUMAN Carboxylesterase 4A OS=Homo sapiens GN=CES4A PE=2 SV=2	1	2	2	2	0	1	0	1	1	2	0	0	0	0	0	0	1	1	2	0	1	0	1	1	2	0	0	0	0	0	0	1	1	2	0	1	0	1	1	2	0	0
Q66GS9	Q66GS9	1	1	1	Centrosomal protein of 135 kDa	CEP135	sp|Q66GS9|CP135_HUMAN Centrosomal protein of 135 kDa OS=Homo sapiens GN=CEP135 PE=1 SV=2	1	1	1	1	0	0	0	1	1	1	0	0	0	0	1	1	1	1	1	0	0	0	1	1	1	0	0	0	0	1	1	1	1	1	0	0	0	1	1	1	0	0
Q687X5	Q687X5	13	13	13	Metalloreductase STEAP4	STEAP4	sp|Q687X5|STEA4_HUMAN Metalloreductase STEAP4 OS=Homo sapiens GN=STEAP4 PE=1 SV=1	1	13	13	13	13	5	11	0	0	0	11	11	10	0	0	0	5	6	9	13	5	11	0	0	0	11	11	10	0	0	0	5	6	9	13	5	11	0	0	0	11	11
Q6NVY1	Q6NVY1	4	4	4	3-hydroxyisobutyryl-CoA hydrolase, mitochondrial	HIBCH	sp|Q6NVY1|HIBCH_HUMAN 3-hydroxyisobutyryl-CoA hydrolase, mitochondrial OS=Homo sapiens GN=HIBCH PE=1 SV=2	1	4	4	4	2	1	4	0	0	0	0	1	0	0	0	1	0	0	1	2	1	4	0	0	0	0	1	0	0	0	1	0	0	1	2	1	4	0	0	0	0	1
Q6P4A8	Q6P4A8	1	1	1	Phospholipase B-like 1;Phospholipase B-like 1 chain A;Phospholipase B-like 1 chain B;Phospholipase B-like 1 chain C	PLBD1	sp|Q6P4A8|PLBL1_HUMAN Phospholipase B-like 1 OS=Homo sapiens GN=PLBD1 PE=1 SV=2	1	1	1	1	1	0	1	0	0	0	1	1	0	0	0	0	0	0	0	1	0	1	0	0	0	1	1	0	0	0	0	0	0	0	1	0	1	0	0	0	1	1
Q6P587	Q6P587	2	2	2	Acylpyruvase FAHD1, mitochondrial	FAHD1	sp|Q6P587|FAHD1_HUMAN Acylpyruvase FAHD1, mitochondrial OS=Homo sapiens GN=FAHD1 PE=1 SV=2	1	2	2	2	2	0	2	0	1	1	2	2	1	0	0	0	0	2	2	2	0	2	0	1	1	2	2	1	0	0	0	0	2	2	2	0	2	0	1	1	2	2
Q6UWP8	Q6UWP8	5	5	5	Suprabasin	SBSN	sp|Q6UWP8|SBSN_HUMAN Suprabasin OS=Homo sapiens GN=SBSN PE=2 SV=2	1	5	5	5	2	0	4	0	0	1	3	2	1	1	0	0	3	4	2	2	0	4	0	0	1	3	2	1	1	0	0	3	4	2	2	0	4	0	0	1	3	2
Q6UWR7	Q6UWR7	3	3	3	Ectonucleotide pyrophosphatase/phosphodiesterase family member 6	ENPP6	sp|Q6UWR7|ENPP6_HUMAN Ectonucleotide pyrophosphatase/phosphodiesterase family member 6 OS=Homo sapiens GN=ENPP6 PE=1 SV=2	1	3	3	3	0	0	0	3	2	3	0	0	0	2	2	3	2	2	2	0	0	0	3	2	3	0	0	0	2	2	3	2	2	2	0	0	0	3	2	3	0	0
Q6UX06	Q6UX06	10	10	10	Olfactomedin-4	OLFM4	sp|Q6UX06|OLFM4_HUMAN Olfactomedin-4 OS=Homo sapiens GN=OLFM4 PE=1 SV=1	1	10	10	10	9	0	0	0	0	0	9	10	8	0	0	0	5	4	2	9	0	0	0	0	0	9	10	8	0	0	0	5	4	2	9	0	0	0	0	0	9	10
Q6UXB3	Q6UXB3	1	1	1	Ly6/PLAUR domain-containing protein 2	LYPD2	sp|Q6UXB3|LYPD2_HUMAN Ly6/PLAUR domain-containing protein 2 OS=Homo sapiens GN=LYPD2 PE=2 SV=1	1	1	1	1	0	0	0	0	0	0	0	1	0	0	0	0	0	0	0	0	0	0	0	0	0	0	1	0	0	0	0	0	0	0	0	0	0	0	0	0	0	1
Q6UXD5	Q6UXD5	1	1	1	Seizure 6-like protein 2	SEZ6L2	sp|Q6UXD5|SE6L2_HUMAN Seizure 6-like protein 2 OS=Homo sapiens GN=SEZ6L2 PE=1 SV=2	1	1	1	1	0	0	0	0	0	0	0	0	0	1	0	0	0	0	0	0	0	0	0	0	0	0	0	0	1	0	0	0	0	0	0	0	0	0	0	0	0	0
Q6UXY8	Q6UXY8	21	21	21	Transmembrane channel-like protein 5	TMC5	sp|Q6UXY8|TMC5_HUMAN Transmembrane channel-like protein 5 OS=Homo sapiens GN=TMC5 PE=2 SV=3	1	21	21	21	13	1	16	0	0	0	13	10	13	0	0	0	9	8	6	13	1	16	0	0	0	13	10	13	0	0	0	9	8	6	13	1	16	0	0	0	13	10
Q6XQN6	Q6XQN6	1	1	1	Nicotinate phosphoribosyltransferase	NAPRT	sp|Q6XQN6|PNCB_HUMAN Nicotinate phosphoribosyltransferase OS=Homo sapiens GN=NAPRT PE=1 SV=2	1	1	1	1	1	1	1	0	1	1	0	0	0	1	0	1	1	1	0	1	1	1	0	1	1	0	0	0	1	0	1	1	1	0	1	1	1	0	1	1	0	0
Q6YHK3	Q6YHK3	23	23	23	CD109 antigen	CD109	sp|Q6YHK3|CD109_HUMAN CD109 antigen OS=Homo sapiens GN=CD109 PE=1 SV=2	1	23	23	23	8	6	12	17	17	20	9	11	7	16	7	11	12	13	12	8	6	12	17	17	20	9	11	7	16	7	11	12	13	12	8	6	12	17	17	20	9	11
Q6YP21	Q6YP21	2	2	2	Kynurenine--oxoglutarate transaminase 3	CCBL2	sp|Q6YP21|KAT3_HUMAN Kynurenine--oxoglutarate transaminase 3 OS=Homo sapiens GN=CCBL2 PE=1 SV=1	1	2	2	2	1	0	2	0	0	0	2	1	1	0	0	0	0	0	0	1	0	2	0	0	0	2	1	1	0	0	0	0	0	0	1	0	2	0	0	0	2	1
Q6ZMB0	Q6ZMB0	3	3	3	UDP-GlcNAc:betaGal beta-1,3-N-acetylglucosaminyltransferase 6	B3GNT6	sp|Q6ZMB0|B3GN6_HUMAN UDP-GlcNAc:betaGal beta-1,3-N-acetylglucosaminyltransferase 6 OS=Homo sapiens GN=B3GNT6 PE=1 SV=2	1	3	3	3	2	0	3	0	0	0	1	2	0	0	0	0	0	0	0	2	0	3	0	0	0	1	2	0	0	0	0	0	0	0	2	0	3	0	0	0	1	2
Q6ZU65	Q6ZU65	1	1	1	Ubinuclein-2	UBN2	sp|Q6ZU65|UBN2_HUMAN Ubinuclein-2 OS=Homo sapiens GN=UBN2 PE=1 SV=2	1	1	1	1	0	0	0	1	1	0	0	0	0	0	0	0	0	0	0	0	0	0	1	1	0	0	0	0	0	0	0	0	0	0	0	0	0	1	1	0	0	0
Q6ZVX7	Q6ZVX7	3	3	3	F-box only protein 50	NCCRP1	sp|Q6ZVX7|FBX50_HUMAN F-box only protein 50 OS=Homo sapiens GN=NCCRP1 PE=1 SV=1	1	3	3	3	1	0	1	0	0	0	3	1	0	0	0	0	1	0	1	1	0	1	0	0	0	3	1	0	0	0	0	1	0	1	1	0	1	0	0	0	3	1
Q6ZXV5	Q6ZXV5	1	1	1	Transmembrane and TPR repeat-containing protein 3	TMTC3	sp|Q6ZXV5|TMTC3_HUMAN Transmembrane and TPR repeat-containing protein 3 OS=Homo sapiens GN=TMTC3 PE=1 SV=2	1	1	1	1	0	0	1	0	0	0	0	0	0	1	0	0	1	0	1	0	0	1	0	0	0	0	0	0	1	0	0	1	0	1	0	0	1	0	0	0	0	0
Q71U36;Q13748;Q6PEY2;A6NHL2	Q71U36;Q13748;Q6PEY2	28;19;14;4	2;2;2;0	1;1;1;0	Tubulin alpha-1A chain;Tubulin alpha-3C/D chain;Tubulin alpha-3E chain	TUBA1A;TUBA3C;TUBA3E	sp|Q71U36|TBA1A_HUMAN Tubulin alpha-1A chain OS=Homo sapiens GN=TUBA1A PE=1 SV=1;sp|Q13748|TBA3C_HUMAN Tubulin alpha-3C/D chain OS=Homo sapiens GN=TUBA3C PE=1 SV=3;sp|Q6PEY2|TBA3E_HUMAN Tubulin alpha-3E chain OS=Homo sapiens GN=TUBA3E PE=1 SV=2	4	28	2	1	16	10	27	22	19	20	11	14	11	22	8	18	24	22	20	2	2	2	2	2	1	0	2	2	2	1	2	2	2	2	1	1	1	1	1	0	0	1
Q7L576;Q96F07	Q7L576	3;1	3;1	3;1	Cytoplasmic FMR1-interacting protein 1	CYFIP1	sp|Q7L576|CYFP1_HUMAN Cytoplasmic FMR1-interacting protein 1 OS=Homo sapiens GN=CYFIP1 PE=1 SV=1	2	3	3	3	2	2	0	0	0	0	3	3	3	0	0	0	0	0	0	2	2	0	0	0	0	3	3	3	0	0	0	0	0	0	2	2	0	0	0	0	3	3
Q7L5N1	Q7L5N1	1	1	1	COP9 signalosome complex subunit 6	COPS6	sp|Q7L5N1|CSN6_HUMAN COP9 signalosome complex subunit 6 OS=Homo sapiens GN=COPS6 PE=1 SV=1	1	1	1	1	0	0	1	0	0	0	0	0	1	1	0	0	0	1	0	0	0	1	0	0	0	0	0	1	1	0	0	0	1	0	0	0	1	0	0	0	0	0
Q7L7X3	Q7L7X3	1	1	1	Serine/threonine-protein kinase TAO1	TAOK1	sp|Q7L7X3|TAOK1_HUMAN Serine/threonine-protein kinase TAO1 OS=Homo sapiens GN=TAOK1 PE=1 SV=1	1	1	1	1	1	0	0	0	0	0	1	0	0	0	0	0	0	0	0	1	0	0	0	0	0	1	0	0	0	0	0	0	0	0	1	0	0	0	0	0	1	0
Q7Z404	Q7Z404	17	17	17	Transmembrane channel-like protein 4	TMC4	sp|Q7Z404|TMC4_HUMAN Transmembrane channel-like protein 4 OS=Homo sapiens GN=TMC4 PE=2 SV=3	1	17	17	17	12	0	14	0	0	0	11	13	8	0	1	0	7	8	7	12	0	14	0	0	0	11	13	8	0	1	0	7	8	7	12	0	14	0	0	0	11	13
Q7Z406	Q7Z406	19	14	14	Myosin-14	MYH14	sp|Q7Z406|MYH14_HUMAN Myosin-14 OS=Homo sapiens GN=MYH14 PE=1 SV=2	1	19	14	14	8	0	19	0	0	0	6	9	8	0	0	0	3	3	1	3	0	14	0	0	0	2	4	4	0	0	0	2	0	0	3	0	14	0	0	0	2	4
Q7Z4W1	Q7Z4W1	1	1	1	L-xylulose reductase	DCXR	sp|Q7Z4W1|DCXR_HUMAN L-xylulose reductase OS=Homo sapiens GN=DCXR PE=1 SV=2	1	1	1	1	1	0	0	1	1	1	0	1	1	1	1	1	1	1	1	1	0	0	1	1	1	0	1	1	1	1	1	1	1	1	1	0	0	1	1	1	0	1
Q7Z5L0	Q7Z5L0	6	6	6	Vitelline membrane outer layer protein 1 homolog	VMO1	sp|Q7Z5L0|VMO1_HUMAN Vitelline membrane outer layer protein 1 homolog OS=Homo sapiens GN=VMO1 PE=1 SV=1	1	6	6	6	5	5	5	5	5	4	5	4	3	5	3	4	5	5	6	5	5	5	5	5	4	5	4	3	5	3	4	5	5	6	5	5	5	5	5	4	5	4
Q7Z7M9	Q7Z7M9	1	1	1	Polypeptide N-acetylgalactosaminyltransferase 5	GALNT5	sp|Q7Z7M9|GALT5_HUMAN Polypeptide N-acetylgalactosaminyltransferase 5 OS=Homo sapiens GN=GALNT5 PE=1 SV=1	1	1	1	1	1	0	1	0	0	1	1	1	1	0	0	1	0	0	0	1	0	1	0	0	1	1	1	1	0	0	1	0	0	0	1	0	1	0	0	1	1	1
Q86SF2	Q86SF2	9	9	9	N-acetylgalactosaminyltransferase 7	GALNT7	sp|Q86SF2|GALT7_HUMAN N-acetylgalactosaminyltransferase 7 OS=Homo sapiens GN=GALNT7 PE=1 SV=1	1	9	9	9	7	0	8	1	2	1	3	4	4	1	0	1	4	7	4	7	0	8	1	2	1	3	4	4	1	0	1	4	7	4	7	0	8	1	2	1	3	4
Q86UP2	Q86UP2	17	17	17	Kinectin	KTN1	sp|Q86UP2|KTN1_HUMAN Kinectin OS=Homo sapiens GN=KTN1 PE=1 SV=1	1	17	17	17	3	0	6	13	13	8	0	2	1	11	1	5	7	9	9	3	0	6	13	13	8	0	2	1	11	1	5	7	9	9	3	0	6	13	13	8	0	2
Q86VP6	Q86VP6	17	17	17	Cullin-associated NEDD8-dissociated protein 1	CAND1	sp|Q86VP6|CAND1_HUMAN Cullin-associated NEDD8-dissociated protein 1 OS=Homo sapiens GN=CAND1 PE=1 SV=2	1	17	17	17	8	3	13	9	10	9	8	13	10	10	6	8	11	11	5	8	3	13	9	10	9	8	13	10	10	6	8	11	11	5	8	3	13	9	10	9	8	13
Q86X29	Q86X29	9	9	9	Lipolysis-stimulated lipoprotein receptor	LSR	sp|Q86X29|LSR_HUMAN Lipolysis-stimulated lipoprotein receptor OS=Homo sapiens GN=LSR PE=1 SV=4	1	9	9	9	3	1	7	6	8	8	5	5	4	7	3	4	7	8	7	3	1	7	6	8	8	5	5	4	7	3	4	7	8	7	3	1	7	6	8	8	5	5
Q8IV08	Q8IV08	4	4	4	Phospholipase D3	PLD3	sp|Q8IV08|PLD3_HUMAN Phospholipase D3 OS=Homo sapiens GN=PLD3 PE=1 SV=1	1	4	4	4	0	0	0	4	4	3	0	0	1	2	0	1	0	1	3	0	0	0	4	4	3	0	0	1	2	0	1	0	1	3	0	0	0	4	4	3	0	0
Q8IVN3	Q8IVN3	1	1	1	Musculoskeletal embryonic nuclear protein 1	MUSTN1	sp|Q8IVN3|MSTN1_HUMAN Musculoskeletal embryonic nuclear protein 1 OS=Homo sapiens GN=MUSTN1 PE=2 SV=2	1	1	1	1	0	0	0	1	1	1	0	0	0	1	1	0	1	0	1	0	0	0	1	1	1	0	0	0	1	1	0	1	0	1	0	0	0	1	1	1	0	0
Q8IWA5	Q8IWA5	8	8	8	Choline transporter-like protein 2	SLC44A2	sp|Q8IWA5|CTL2_HUMAN Choline transporter-like protein 2 OS=Homo sapiens GN=SLC44A2 PE=1 SV=3	1	8	8	8	3	0	7	0	0	0	5	3	2	0	0	0	2	2	1	3	0	7	0	0	0	5	3	2	0	0	0	2	2	1	3	0	7	0	0	0	5	3
Q8IYJ3	Q8IYJ3	5	5	5	Synaptotagmin-like protein 1	SYTL1	sp|Q8IYJ3|SYTL1_HUMAN Synaptotagmin-like protein 1 OS=Homo sapiens GN=SYTL1 PE=1 SV=1	1	5	5	5	4	1	4	0	0	0	3	4	2	0	0	0	0	0	0	4	1	4	0	0	0	3	4	2	0	0	0	0	0	0	4	1	4	0	0	0	3	4
Q8IYT4	Q8IYT4	1	1	1	Katanin p60 ATPase-containing subunit A-like 2	KATNAL2	sp|Q8IYT4|KATL2_HUMAN Katanin p60 ATPase-containing subunit A-like 2 OS=Homo sapiens GN=KATNAL2 PE=2 SV=3	1	1	1	1	1	0	1	0	0	0	0	1	1	1	1	1	1	1	1	1	0	1	0	0	0	0	1	1	1	1	1	1	1	1	1	0	1	0	0	0	0	1
Q8IZ83	Q8IZ83	3	3	3	Aldehyde dehydrogenase family 16 member A1	ALDH16A1	sp|Q8IZ83|A16A1_HUMAN Aldehyde dehydrogenase family 16 member A1 OS=Homo sapiens GN=ALDH16A1 PE=1 SV=2	1	3	3	3	1	0	3	1	1	0	1	2	1	0	0	0	0	2	0	1	0	3	1	1	0	1	2	1	0	0	0	0	2	0	1	0	3	1	1	0	1	2
Q8N0Y7	Q8N0Y7	6	1	1	Probable phosphoglycerate mutase 4	PGAM4	sp|Q8N0Y7|PGAM4_HUMAN Probable phosphoglycerate mutase 4 OS=Homo sapiens GN=PGAM4 PE=2 SV=1	1	6	1	1	4	1	5	5	6	6	2	4	2	5	2	3	6	6	5	0	0	0	1	1	1	0	0	0	1	1	1	1	1	1	0	0	0	1	1	1	0	0
Q8N114	Q8N114	2	2	2	Protein shisa-5	SHISA5	sp|Q8N114|SHSA5_HUMAN Protein shisa-5 OS=Homo sapiens GN=SHISA5 PE=1 SV=1	1	2	2	2	1	0	1	2	2	2	0	0	0	2	1	0	1	1	1	1	0	1	2	2	2	0	0	0	2	1	0	1	1	1	1	0	1	2	2	2	0	0
Q8N1V2	Q8N1V2	4	4	4	Cilia- and flagella-associated protein 52	CFAP52	sp|Q8N1V2|CFA52_HUMAN Cilia- and flagella-associated protein 52 OS=Homo sapiens GN=CFAP52 PE=1 SV=3	1	4	4	4	1	0	4	0	0	0	0	1	0	0	0	0	1	0	0	1	0	4	0	0	0	0	1	0	0	0	0	1	0	0	1	0	4	0	0	0	0	1
Q8N271	Q8N271	2	2	2	Prominin-2	PROM2	sp|Q8N271|PROM2_HUMAN Prominin-2 OS=Homo sapiens GN=PROM2 PE=1 SV=1	1	2	2	2	2	0	0	0	0	0	2	1	0	0	0	0	0	0	0	2	0	0	0	0	0	2	1	0	0	0	0	0	0	0	2	0	0	0	0	0	2	1
Q8N2S1	Q8N2S1	22	22	22	Latent-transforming growth factor beta-binding protein 4	LTBP4	sp|Q8N2S1|LTBP4_HUMAN Latent-transforming growth factor beta-binding protein 4 OS=Homo sapiens GN=LTBP4 PE=1 SV=2	1	22	22	22	1	1	6	16	20	16	2	2	3	14	7	11	12	12	13	1	1	6	16	20	16	2	2	3	14	7	11	12	12	13	1	1	6	16	20	16	2	2
Q8N392	Q8N392	4	4	4	Rho GTPase-activating protein 18	ARHGAP18	sp|Q8N392|RHG18_HUMAN Rho GTPase-activating protein 18 OS=Homo sapiens GN=ARHGAP18 PE=1 SV=3	1	4	4	4	1	0	4	0	0	0	1	0	0	0	0	0	0	1	0	1	0	4	0	0	0	1	0	0	0	0	0	0	1	0	1	0	4	0	0	0	1	0
Q8N4A0	Q8N4A0	4	4	4	Polypeptide N-acetylgalactosaminyltransferase 4	GALNT4	sp|Q8N4A0|GALT4_HUMAN Polypeptide N-acetylgalactosaminyltransferase 4 OS=Homo sapiens GN=GALNT4 PE=1 SV=2	1	4	4	4	4	2	4	0	0	0	2	3	3	0	0	0	1	0	1	4	2	4	0	0	0	2	3	3	0	0	0	1	0	1	4	2	4	0	0	0	2	3
Q8N5I2	Q8N5I2	3	3	3	Arrestin domain-containing protein 1	ARRDC1	sp|Q8N5I2|ARRD1_HUMAN Arrestin domain-containing protein 1 OS=Homo sapiens GN=ARRDC1 PE=2 SV=1	1	3	3	3	1	0	1	0	0	0	2	3	2	0	1	1	1	0	0	1	0	1	0	0	0	2	3	2	0	1	1	1	0	0	1	0	1	0	0	0	2	3
Q8N6C5	Q8N6C5	7	7	7	Immunoglobulin superfamily member 1	IGSF1	sp|Q8N6C5|IGSF1_HUMAN Immunoglobulin superfamily member 1 OS=Homo sapiens GN=IGSF1 PE=1 SV=3	1	7	7	7	0	0	0	6	7	7	0	0	0	7	3	3	3	5	6	0	0	0	6	7	7	0	0	0	7	3	3	3	5	6	0	0	0	6	7	7	0	0
Q8N8N7	Q8N8N7	2	2	2	Prostaglandin reductase 2	PTGR2	sp|Q8N8N7|PTGR2_HUMAN Prostaglandin reductase 2 OS=Homo sapiens GN=PTGR2 PE=1 SV=1	1	2	2	2	0	0	0	2	2	2	0	0	0	2	1	1	1	2	1	0	0	0	2	2	2	0	0	0	2	1	1	1	2	1	0	0	0	2	2	2	0	0
Q8NBJ4	Q8NBJ4	15	15	15	Golgi membrane protein 1	GOLM1	sp|Q8NBJ4|GOLM1_HUMAN Golgi membrane protein 1 OS=Homo sapiens GN=GOLM1 PE=1 SV=1	1	15	15	15	15	2	15	1	1	5	11	12	11	2	1	0	12	13	10	15	2	15	1	1	5	11	12	11	2	1	0	12	13	10	15	2	15	1	1	5	11	12
Q8NBS9	Q8NBS9	5	5	5	Thioredoxin domain-containing protein 5	TXNDC5	sp|Q8NBS9|TXND5_HUMAN Thioredoxin domain-containing protein 5 OS=Homo sapiens GN=TXNDC5 PE=1 SV=2	1	5	5	5	2	1	1	4	4	4	1	2	2	2	0	3	4	3	3	2	1	1	4	4	4	1	2	2	2	0	3	4	3	3	2	1	1	4	4	4	1	2
Q8NCL4	Q8NCL4	5	5	4	Polypeptide N-acetylgalactosaminyltransferase 6	GALNT6	sp|Q8NCL4|GALT6_HUMAN Polypeptide N-acetylgalactosaminyltransferase 6 OS=Homo sapiens GN=GALNT6 PE=2 SV=2	1	5	5	4	1	0	4	0	0	1	3	2	1	0	0	0	1	0	1	1	0	4	0	0	1	3	2	1	0	0	0	1	0	1	1	0	3	0	0	0	3	2
Q8NCW5	Q8NCW5	10	10	10	NAD(P)H-hydrate epimerase	APOA1BP	sp|Q8NCW5|NNRE_HUMAN NAD(P)H-hydrate epimerase OS=Homo sapiens GN=APOA1BP PE=1 SV=2	1	10	10	10	4	1	3	6	7	8	0	4	2	8	4	6	6	5	5	4	1	3	6	7	8	0	4	2	8	4	6	6	5	5	4	1	3	6	7	8	0	4
Q8ND76	Q8ND76	2	2	2	Cyclin-Y	CCNY	sp|Q8ND76|CCNY_HUMAN Cyclin-Y OS=Homo sapiens GN=CCNY PE=1 SV=2	1	2	2	2	1	0	0	0	0	0	0	1	1	0	0	0	0	0	0	1	0	0	0	0	0	0	1	1	0	0	0	0	0	0	1	0	0	0	0	0	0	1
Q8NDH3	Q8NDH3	4	4	4	Probable aminopeptidase NPEPL1	NPEPL1	sp|Q8NDH3|PEPL1_HUMAN Probable aminopeptidase NPEPL1 OS=Homo sapiens GN=NPEPL1 PE=1 SV=3	1	4	4	4	1	1	3	1	2	0	1	2	1	0	0	0	0	0	0	1	1	3	1	2	0	1	2	1	0	0	0	0	0	0	1	1	3	1	2	0	1	2
Q8NF50	Q8NF50	1	1	1	Dedicator of cytokinesis protein 8	DOCK8	sp|Q8NF50|DOCK8_HUMAN Dedicator of cytokinesis protein 8 OS=Homo sapiens GN=DOCK8 PE=1 SV=3	1	1	1	1	1	0	0	0	0	1	1	1	0	0	0	0	0	0	0	1	0	0	0	0	1	1	1	0	0	0	0	0	0	0	1	0	0	0	0	1	1	1
Q8NFJ5	Q8NFJ5	10	10	10	Retinoic acid-induced protein 3	GPRC5A	sp|Q8NFJ5|RAI3_HUMAN Retinoic acid-induced protein 3 OS=Homo sapiens GN=GPRC5A PE=1 SV=2	1	10	10	10	8	1	7	0	0	0	9	4	3	0	0	0	4	4	4	8	1	7	0	0	0	9	4	3	0	0	0	4	4	4	8	1	7	0	0	0	9	4
Q8NFL0	Q8NFL0	5	5	5	UDP-GlcNAc:betaGal beta-1,3-N-acetylglucosaminyltransferase 7	B3GNT7	sp|Q8NFL0|B3GN7_HUMAN UDP-GlcNAc:betaGal beta-1,3-N-acetylglucosaminyltransferase 7 OS=Homo sapiens GN=B3GNT7 PE=2 SV=1	1	5	5	5	2	0	5	0	0	0	3	3	3	0	0	0	4	2	0	2	0	5	0	0	0	3	3	3	0	0	0	4	2	0	2	0	5	0	0	0	3	3
Q8NFV4	Q8NFV4	2	2	2	Alpha/beta hydrolase domain-containing protein 11	ABHD11	sp|Q8NFV4|ABHDB_HUMAN Alpha/beta hydrolase domain-containing protein 11 OS=Homo sapiens GN=ABHD11 PE=2 SV=1	1	2	2	2	0	0	2	0	0	0	0	1	0	1	0	0	0	0	0	0	0	2	0	0	0	0	1	0	1	0	0	0	0	0	0	0	2	0	0	0	0	1
Q8NFZ0	Q8NFZ0	1	1	1	F-box only protein 18	FBXO18	sp|Q8NFZ0|FBX18_HUMAN F-box only protein 18 OS=Homo sapiens GN=FBXO18 PE=1 SV=2	1	1	1	1	0	0	0	1	0	0	0	0	0	0	0	0	0	0	0	0	0	0	1	0	0	0	0	0	0	0	0	0	0	0	0	0	0	1	0	0	0	0
Q8NFZ8	Q8NFZ8	2	2	2	Cell adhesion molecule 4	CADM4	sp|Q8NFZ8|CADM4_HUMAN Cell adhesion molecule 4 OS=Homo sapiens GN=CADM4 PE=1 SV=1	1	2	2	2	1	0	0	1	2	0	1	0	0	0	0	1	1	1	1	1	0	0	1	2	0	1	0	0	0	0	1	1	1	1	1	0	0	1	2	0	1	0
Q8NHP8	Q8NHP8	4	4	4	Putative phospholipase B-like 2;Putative phospholipase B-like 2 32 kDa form;Putative phospholipase B-like 2 45 kDa form	PLBD2	sp|Q8NHP8|PLBL2_HUMAN Putative phospholipase B-like 2 OS=Homo sapiens GN=PLBD2 PE=1 SV=2	1	4	4	4	3	0	2	1	3	3	0	1	0	1	1	2	2	1	3	3	0	2	1	3	3	0	1	0	1	1	2	2	1	3	3	0	2	1	3	3	0	1
Q8TCD5	Q8TCD5	1	1	1	5(3)-deoxyribonucleotidase, cytosolic type	NT5C	sp|Q8TCD5|NT5C_HUMAN 5(3)-deoxyribonucleotidase, cytosolic type OS=Homo sapiens GN=NT5C PE=1 SV=2	1	1	1	1	1	0	1	0	0	0	0	0	0	0	0	0	0	0	0	1	0	1	0	0	0	0	0	0	0	0	0	0	0	0	1	0	1	0	0	0	0	0
Q8TD06	Q8TD06	8	7	7	Anterior gradient protein 3 homolog	AGR3	sp|Q8TD06|AGR3_HUMAN Anterior gradient protein 3 homolog OS=Homo sapiens GN=AGR3 PE=1 SV=1	1	8	7	7	3	2	7	0	3	5	4	5	5	2	1	1	5	6	3	2	1	6	0	2	4	3	4	4	1	1	0	4	5	2	2	1	6	0	2	4	3	4
Q8TDL5	Q8TDL5	39	39	39	BPI fold-containing family B member 1	BPIFB1	sp|Q8TDL5|BPIB1_HUMAN BPI fold-containing family B member 1 OS=Homo sapiens GN=BPIFB1 PE=1 SV=1	1	39	39	39	32	24	38	6	6	8	31	33	29	6	11	12	34	34	31	32	24	38	6	6	8	31	33	29	6	11	12	34	34	31	32	24	38	6	6	8	31	33
Q8TDQ7	Q8TDQ7	5	5	2	Glucosamine-6-phosphate isomerase 2	GNPDA2	sp|Q8TDQ7|GNPI2_HUMAN Glucosamine-6-phosphate isomerase 2 OS=Homo sapiens GN=GNPDA2 PE=1 SV=1	1	5	5	2	0	0	0	5	4	5	0	0	0	2	1	2	4	3	3	0	0	0	5	4	5	0	0	0	2	1	2	4	3	3	0	0	0	2	2	2	0	0
Q8TE68	Q8TE68	22	22	22	Epidermal growth factor receptor kinase substrate 8-like protein 1	EPS8L1	sp|Q8TE68|ES8L1_HUMAN Epidermal growth factor receptor kinase substrate 8-like protein 1 OS=Homo sapiens GN=EPS8L1 PE=1 SV=3	1	22	22	22	21	1	19	0	1	1	16	14	15	1	0	0	5	7	7	21	1	19	0	1	1	16	14	15	1	0	0	5	7	7	21	1	19	0	1	1	16	14
Q8TEA8	Q8TEA8	1	1	1	D-tyrosyl-tRNA(Tyr) deacylase 1	DTD1	sp|Q8TEA8|DTD1_HUMAN D-tyrosyl-tRNA(Tyr) deacylase 1 OS=Homo sapiens GN=DTD1 PE=1 SV=2	1	1	1	1	1	0	1	1	1	1	1	0	0	1	0	0	0	0	0	1	0	1	1	1	1	1	0	0	1	0	0	0	0	0	1	0	1	1	1	1	1	0
Q9NP97;Q8TF09	Q9NP97;Q8TF09	2;2	2;2	2;2	Dynein light chain roadblock-type 1;Dynein light chain roadblock-type 2	DYNLRB1;DYNLRB2	sp|Q9NP97|DLRB1_HUMAN Dynein light chain roadblock-type 1 OS=Homo sapiens GN=DYNLRB1 PE=1 SV=3;sp|Q8TF09|DLRB2_HUMAN Dynein light chain roadblock-type 2 OS=Homo sapiens GN=DYNLRB2 PE=1 SV=1	2	2	2	2	0	1	2	1	1	1	0	1	0	1	0	0	0	1	1	0	1	2	1	1	1	0	1	0	1	0	0	0	1	1	0	1	2	1	1	1	0	1
Q8WUA8	Q8WUA8	5	5	5	Tsukushin	TSKU	sp|Q8WUA8|TSK_HUMAN Tsukushin OS=Homo sapiens GN=TSKU PE=2 SV=3	1	5	5	5	1	0	5	0	1	1	0	2	2	0	0	2	2	1	2	1	0	5	0	1	1	0	2	2	0	0	2	2	1	2	1	0	5	0	1	1	0	2
Q8WUM4	Q8WUM4	30	30	30	Programmed cell death 6-interacting protein	PDCD6IP	sp|Q8WUM4|PDC6I_HUMAN Programmed cell death 6-interacting protein OS=Homo sapiens GN=PDCD6IP PE=1 SV=1	1	30	30	30	24	3	23	2	2	2	24	20	22	1	2	5	16	14	10	24	3	23	2	2	2	24	20	22	1	2	5	16	14	10	24	3	23	2	2	2	24	20
Q8WVN6	Q8WVN6	2	2	2	Secreted and transmembrane protein 1	SECTM1	sp|Q8WVN6|SCTM1_HUMAN Secreted and transmembrane protein 1 OS=Homo sapiens GN=SECTM1 PE=1 SV=2	1	2	2	2	0	0	1	2	2	2	0	0	0	1	0	0	1	1	2	0	0	1	2	2	2	0	0	0	1	0	0	1	1	2	0	0	1	2	2	2	0	0
Q8WVQ1	Q8WVQ1	2	2	2	Soluble calcium-activated nucleotidase 1	CANT1	sp|Q8WVQ1|CANT1_HUMAN Soluble calcium-activated nucleotidase 1 OS=Homo sapiens GN=CANT1 PE=1 SV=1	1	2	2	2	0	0	1	0	0	1	1	1	0	0	1	0	0	0	0	0	0	1	0	0	1	1	1	0	0	1	0	0	0	0	0	0	1	0	0	1	1	1
Q8WVV4	Q8WVV4	3	3	3	Protein POF1B	POF1B	sp|Q8WVV4|POF1B_HUMAN Protein POF1B OS=Homo sapiens GN=POF1B PE=1 SV=3	1	3	3	3	2	0	2	0	0	1	3	2	2	0	0	0	1	1	2	2	0	2	0	0	1	3	2	2	0	0	0	1	1	2	2	0	2	0	0	1	3	2
Q8WXC6	Q8WXC6	1	1	1	Myeloma-overexpressed gene 2 protein	MYEOV2	sp|Q8WXC6|MYOV2_HUMAN Myeloma-overexpressed gene 2 protein OS=Homo sapiens GN=MYEOV2 PE=2 SV=3	1	1	1	1	0	0	0	1	1	1	0	0	0	0	0	0	0	0	1	0	0	0	1	1	1	0	0	0	0	0	0	0	0	1	0	0	0	1	1	1	0	0
Q8WXD2	Q8WXD2	7	7	7	Secretogranin-3	SCG3	sp|Q8WXD2|SCG3_HUMAN Secretogranin-3 OS=Homo sapiens GN=SCG3 PE=1 SV=3	1	7	7	7	0	0	0	6	6	7	1	0	0	6	3	2	3	3	6	0	0	0	6	6	7	1	0	0	6	3	2	3	3	6	0	0	0	6	6	7	1	0
Q8WXE9	Q8WXE9	1	1	1	Stonin-2	STON2	sp|Q8WXE9|STON2_HUMAN Stonin-2 OS=Homo sapiens GN=STON2 PE=1 SV=1	1	1	1	1	1	1	1	1	1	1	0	1	0	0	1	1	1	1	1	1	1	1	1	1	1	0	1	0	0	1	1	1	1	1	1	1	1	1	1	1	0	1
Q8WXI7	Q8WXI7	48	48	48	Mucin-16	MUC16	sp|Q8WXI7|MUC16_HUMAN Mucin-16 OS=Homo sapiens GN=MUC16 PE=1 SV=2	1	48	48	48	45	7	37	0	1	0	38	42	36	0	1	0	35	34	22	45	7	37	0	1	0	38	42	36	0	1	0	35	34	22	45	7	37	0	1	0	38	42
Q8WZ42	Q8WZ42	3	3	3	Titin	TTN	sp|Q8WZ42|TITIN_HUMAN Titin OS=Homo sapiens GN=TTN PE=1 SV=4	1	3	3	3	1	1	1	1	1	2	1	1	2	2	0	1	3	2	2	1	1	1	1	1	2	1	1	2	2	0	1	3	2	2	1	1	1	1	1	2	1	1
Q8WZA0	Q8WZA0	2	2	2	Protein LZIC	LZIC	sp|Q8WZA0|LZIC_HUMAN Protein LZIC OS=Homo sapiens GN=LZIC PE=1 SV=1	1	2	2	2	0	0	0	1	2	1	0	0	0	0	0	1	0	0	0	0	0	0	1	2	1	0	0	0	0	0	1	0	0	0	0	0	0	1	2	1	0	0
Q92485	Q92485	2	2	2	Acid sphingomyelinase-like phosphodiesterase 3b	SMPDL3B	sp|Q92485|ASM3B_HUMAN Acid sphingomyelinase-like phosphodiesterase 3b OS=Homo sapiens GN=SMPDL3B PE=2 SV=2	1	2	2	2	2	1	2	0	0	0	2	2	2	0	0	1	1	2	0	2	1	2	0	0	0	2	2	2	0	0	1	1	2	0	2	1	2	0	0	0	2	2
Q92520	Q92520	14	14	14	Protein FAM3C	FAM3C	sp|Q92520|FAM3C_HUMAN Protein FAM3C OS=Homo sapiens GN=FAM3C PE=1 SV=1	1	14	14	14	9	4	11	14	14	11	9	8	8	13	5	8	14	14	12	9	4	11	14	14	11	9	8	8	13	5	8	14	14	12	9	4	11	14	14	11	9	8
Q92542	Q92542	2	2	2	Nicastrin	NCSTN	sp|Q92542|NICA_HUMAN Nicastrin OS=Homo sapiens GN=NCSTN PE=1 SV=2	1	2	2	2	2	1	2	0	0	0	2	0	1	0	0	0	0	0	0	2	1	2	0	0	0	2	0	1	0	0	0	0	0	0	2	1	2	0	0	0	2	0
Q92563	Q92563	5	5	5	Testican-2	SPOCK2	sp|Q92563|TICN2_HUMAN Testican-2 OS=Homo sapiens GN=SPOCK2 PE=1 SV=1	1	5	5	5	0	0	0	5	5	3	0	0	0	2	1	0	3	3	1	0	0	0	5	5	3	0	0	0	2	1	0	3	3	1	0	0	0	5	5	3	0	0
Q92598	Q92598	9	7	7	Heat shock protein 105 kDa	HSPH1	sp|Q92598|HS105_HUMAN Heat shock protein 105 kDa OS=Homo sapiens GN=HSPH1 PE=1 SV=1	1	9	7	7	5	1	9	1	2	3	0	3	3	1	1	2	3	4	5	3	1	7	0	1	1	0	2	2	0	1	1	1	2	3	3	1	7	0	1	1	0	2
Q92626	Q92626	17	17	17	Peroxidasin homolog	PXDN	sp|Q92626|PXDN_HUMAN Peroxidasin homolog OS=Homo sapiens GN=PXDN PE=1 SV=2	1	17	17	17	9	3	16	1	0	0	10	9	6	0	0	0	7	3	2	9	3	16	1	0	0	10	9	6	0	0	0	7	3	2	9	3	16	1	0	0	10	9
Q92688	Q92688	8	8	6	Acidic leucine-rich nuclear phosphoprotein 32 family member B	ANP32B	sp|Q92688|AN32B_HUMAN Acidic leucine-rich nuclear phosphoprotein 32 family member B OS=Homo sapiens GN=ANP32B PE=1 SV=1	1	8	8	6	2	0	5	5	6	6	0	3	1	6	1	6	6	6	6	2	0	5	5	6	6	0	3	1	6	1	6	6	6	6	2	0	4	3	4	4	0	2
Q92743	Q92743	4	4	4	Serine protease HTRA1	HTRA1	sp|Q92743|HTRA1_HUMAN Serine protease HTRA1 OS=Homo sapiens GN=HTRA1 PE=1 SV=1	1	4	4	4	0	0	2	1	1	3	0	1	1	3	0	2	1	3	1	0	0	2	1	1	3	0	1	1	3	0	2	1	3	1	0	0	2	1	1	3	0	1
Q92747	Q92747	2	1	1	Actin-related protein 2/3 complex subunit 1A	ARPC1A	sp|Q92747|ARC1A_HUMAN Actin-related protein 2/3 complex subunit 1A OS=Homo sapiens GN=ARPC1A PE=1 SV=2	1	2	1	1	0	0	2	0	0	0	1	1	0	0	0	0	0	0	0	0	0	1	0	0	0	0	0	0	0	0	0	0	0	0	0	0	1	0	0	0	0	0
Q92820	Q92820	9	9	9	Gamma-glutamyl hydrolase	GGH	sp|Q92820|GGH_HUMAN Gamma-glutamyl hydrolase OS=Homo sapiens GN=GGH PE=1 SV=2	1	9	9	9	7	5	5	7	7	7	4	5	4	6	3	5	3	7	6	7	5	5	7	7	7	4	5	4	6	3	5	3	7	6	7	5	5	7	7	7	4	5
Q92823	Q92823	5	5	5	Neuronal cell adhesion molecule	NRCAM	sp|Q92823|NRCAM_HUMAN Neuronal cell adhesion molecule OS=Homo sapiens GN=NRCAM PE=1 SV=3	1	5	5	5	0	0	0	4	4	4	0	0	1	4	2	3	2	3	3	0	0	0	4	4	4	0	0	1	4	2	3	2	3	3	0	0	0	4	4	4	0	0
Q92890	Q92890	2	2	2	Ubiquitin fusion degradation protein 1 homolog	UFD1L	sp|Q92890|UFD1_HUMAN Ubiquitin fusion degradation protein 1 homolog OS=Homo sapiens GN=UFD1L PE=1 SV=3	1	2	2	2	0	0	0	1	2	1	0	0	0	2	0	0	0	0	2	0	0	0	1	2	1	0	0	0	2	0	0	0	0	2	0	0	0	1	2	1	0	0
Q92896	Q92896	17	17	17	Golgi apparatus protein 1	GLG1	sp|Q92896|GSLG1_HUMAN Golgi apparatus protein 1 OS=Homo sapiens GN=GLG1 PE=1 SV=2	1	17	17	17	13	1	15	1	2	5	10	13	14	3	3	4	7	8	6	13	1	15	1	2	5	10	13	14	3	3	4	7	8	6	13	1	15	1	2	5	10	13
Q93045	Q93045	3	1	1	Stathmin-2	STMN2	sp|Q93045|STMN2_HUMAN Stathmin-2 OS=Homo sapiens GN=STMN2 PE=1 SV=3	1	3	1	1	0	0	0	3	3	2	0	0	0	3	3	3	2	2	1	0	0	0	1	1	1	0	0	0	1	1	1	0	0	1	0	0	0	1	1	1	0	0
Q969H8	Q969H8	3	3	3	Myeloid-derived growth factor	MYDGF	sp|Q969H8|CS010_HUMAN UPF0556 protein C19orf10 OS=Homo sapiens GN=C19orf10 PE=1 SV=1	1	3	3	3	3	2	1	1	2	1	3	2	2	1	0	1	1	1	2	3	2	1	1	2	1	3	2	2	1	0	1	1	1	2	3	2	1	1	2	1	3	2
Q969X1	Q969X1	2	2	2	Protein lifeguard 3	TMBIM1	sp|Q969X1|LFG3_HUMAN Protein lifeguard 3 OS=Homo sapiens GN=TMBIM1 PE=1 SV=2	1	2	2	2	2	0	1	0	0	0	2	2	2	0	0	0	1	1	1	2	0	1	0	0	0	2	2	2	0	0	0	1	1	1	2	0	1	0	0	0	2	2
Q96AE4	Q96AE4	4	4	4	Far upstream element-binding protein 1	FUBP1	sp|Q96AE4|FUBP1_HUMAN Far upstream element-binding protein 1 OS=Homo sapiens GN=FUBP1 PE=1 SV=3	1	4	4	4	0	0	0	3	1	0	0	0	0	1	0	1	1	0	0	0	0	0	3	1	0	0	0	0	1	0	1	1	0	0	0	0	0	3	1	0	0	0
Q96AT9;Q2QD12	Q96AT9;Q2QD12	2;1	2;1	2;1	Ribulose-phosphate 3-epimerase;Ribulose-phosphate 3-epimerase-like protein 1	RPE;RPEL1	sp|Q96AT9|RPE_HUMAN Ribulose-phosphate 3-epimerase OS=Homo sapiens GN=RPE PE=1 SV=1;sp|Q2QD12|RPEL1_HUMAN Ribulose-phosphate 3-epimerase-like protein 1 OS=Homo sapiens GN=RPEL1 PE=2 SV=1	2	2	2	2	0	0	1	2	2	2	0	1	0	2	1	2	2	2	2	0	0	1	2	2	2	0	1	0	2	1	2	2	2	2	0	0	1	2	2	2	0	1
Q96AZ6	Q96AZ6	1	1	1	Interferon-stimulated gene 20 kDa protein	ISG20	sp|Q96AZ6|ISG20_HUMAN Interferon-stimulated gene 20 kDa protein OS=Homo sapiens GN=ISG20 PE=1 SV=2	1	1	1	1	0	0	1	0	1	0	0	0	0	0	0	0	1	0	1	0	0	1	0	1	0	0	0	0	0	0	0	1	0	1	0	0	1	0	1	0	0	0
Q96C19;Q9BUP0	Q96C19	5;2	5;2	5;2	EF-hand domain-containing protein D2	EFHD2	sp|Q96C19|EFHD2_HUMAN EF-hand domain-containing protein D2 OS=Homo sapiens GN=EFHD2 PE=1 SV=1	2	5	5	5	0	0	2	4	5	3	0	0	0	2	1	2	2	3	1	0	0	2	4	5	3	0	0	0	2	1	2	2	3	1	0	0	2	4	5	3	0	0
Q96CN7	Q96CN7	1	1	1	Isochorismatase domain-containing protein 1	ISOC1	sp|Q96CN7|ISOC1_HUMAN Isochorismatase domain-containing protein 1 OS=Homo sapiens GN=ISOC1 PE=1 SV=3	1	1	1	1	0	0	0	1	1	1	0	0	0	1	1	1	1	0	0	0	0	0	1	1	1	0	0	0	1	1	1	1	0	0	0	0	0	1	1	1	0	0
Q96CX2;Q68DU8	Q96CX2	7;1	7;1	7;1	BTB/POZ domain-containing protein KCTD12	KCTD12	sp|Q96CX2|KCD12_HUMAN BTB/POZ domain-containing protein KCTD12 OS=Homo sapiens GN=KCTD12 PE=1 SV=1	2	7	7	7	0	0	3	5	5	3	0	0	1	4	2	3	5	3	4	0	0	3	5	5	3	0	0	1	4	2	3	5	3	4	0	0	3	5	5	3	0	0
Q96D15	Q96D15	9	9	9	Reticulocalbin-3	RCN3	sp|Q96D15|RCN3_HUMAN Reticulocalbin-3 OS=Homo sapiens GN=RCN3 PE=1 SV=1	1	9	9	9	1	0	1	9	9	8	1	1	1	9	4	4	5	5	7	1	0	1	9	9	8	1	1	1	9	4	4	5	5	7	1	0	1	9	9	8	1	1
Q96DA0	Q96DA0	7	7	7	Zymogen granule protein 16 homolog B	ZG16B	sp|Q96DA0|ZG16B_HUMAN Zymogen granule protein 16 homolog B OS=Homo sapiens GN=ZG16B PE=1 SV=3	1	7	7	7	7	4	7	5	5	5	6	7	7	2	3	4	7	6	5	7	4	7	5	5	5	6	7	7	2	3	4	7	6	5	7	4	7	5	5	5	6	7
Q96DG6	Q96DG6	3	3	3	Carboxymethylenebutenolidase homolog	CMBL	sp|Q96DG6|CMBL_HUMAN Carboxymethylenebutenolidase homolog OS=Homo sapiens GN=CMBL PE=1 SV=1	1	3	3	3	0	0	0	3	3	1	0	0	0	2	0	2	0	0	0	0	0	0	3	3	1	0	0	0	2	0	2	0	0	0	0	0	0	3	3	1	0	0
Q96EU7	Q96EU7	2	2	2	C1GALT1-specific chaperone 1	C1GALT1C1	sp|Q96EU7|C1GLC_HUMAN C1GALT1-specific chaperone 1 OS=Homo sapiens GN=C1GALT1C1 PE=1 SV=1	1	2	2	2	1	0	2	0	0	0	0	1	0	0	0	0	0	1	0	1	0	2	0	0	0	0	1	0	0	0	0	0	1	0	1	0	2	0	0	0	0	1
Q96EY5	Q96EY5	2	2	2	Multivesicular body subunit 12A	MVB12A	sp|Q96EY5|MB12A_HUMAN Multivesicular body subunit 12A OS=Homo sapiens GN=MVB12A PE=1 SV=1	1	2	2	2	2	0	2	0	0	0	2	2	1	0	0	0	0	1	0	2	0	2	0	0	0	2	2	1	0	0	0	0	1	0	2	0	2	0	0	0	2	2
Q96FJ2;P63167	Q96FJ2	4;1	4;1	4;1	Dynein light chain 2, cytoplasmic	DYNLL2	sp|Q96FJ2|DYL2_HUMAN Dynein light chain 2, cytoplasmic OS=Homo sapiens GN=DYNLL2 PE=1 SV=1	2	4	4	4	1	0	2	4	3	3	1	1	0	4	2	2	3	4	4	1	0	2	4	3	3	1	1	0	4	2	2	3	4	4	1	0	2	4	3	3	1	1
Q96FQ6	Q96FQ6	5	5	5	Protein S100-A16	S100A16	sp|Q96FQ6|S10AG_HUMAN Protein S100-A16 OS=Homo sapiens GN=S100A16 PE=1 SV=1	1	5	5	5	3	1	5	0	1	0	2	3	3	0	0	1	1	2	1	3	1	5	0	1	0	2	3	3	0	0	1	1	2	1	3	1	5	0	1	0	2	3
Q96FW1	Q96FW1	4	4	4	Ubiquitin thioesterase OTUB1	OTUB1	sp|Q96FW1|OTUB1_HUMAN Ubiquitin thioesterase OTUB1 OS=Homo sapiens GN=OTUB1 PE=1 SV=2	1	4	4	4	1	0	4	1	0	1	1	1	0	2	0	2	2	3	1	1	0	4	1	0	1	1	1	0	2	0	2	2	3	1	1	0	4	1	0	1	1	1
Q96G03	Q96G03	13	13	13	Phosphoglucomutase-2	PGM2	sp|Q96G03|PGM2_HUMAN Phosphoglucomutase-2 OS=Homo sapiens GN=PGM2 PE=1 SV=4	1	13	13	13	6	2	6	5	8	8	5	10	8	3	2	3	7	5	8	6	2	6	5	8	8	5	10	8	3	2	3	7	5	8	6	2	6	5	8	8	5	10
Q96HC4	Q96HC4	4	4	4	PDZ and LIM domain protein 5	PDLIM5	sp|Q96HC4|PDLI5_HUMAN PDZ and LIM domain protein 5 OS=Homo sapiens GN=PDLIM5 PE=1 SV=5	1	4	4	4	1	0	1	3	3	1	0	0	0	1	0	2	1	0	1	1	0	1	3	3	1	0	0	0	1	0	2	1	0	1	1	0	1	3	3	1	0	0
Q96HE7;Q86YB8	Q96HE7	13;1	13;1	13;1	ERO1-like protein alpha	ERO1L	sp|Q96HE7|ERO1A_HUMAN ERO1-like protein alpha OS=Homo sapiens GN=ERO1L PE=1 SV=2	2	13	13	13	11	2	10	0	0	0	5	11	10	0	0	0	7	6	4	11	2	10	0	0	0	5	11	10	0	0	0	7	6	4	11	2	10	0	0	0	5	11
Q96I99	Q96I99	2	2	2	Succinyl-CoA ligase [GDP-forming] subunit beta, mitochondrial	SUCLG2	sp|Q96I99|SUCB2_HUMAN Succinyl-CoA ligase [GDP-forming] subunit beta, mitochondrial OS=Homo sapiens GN=SUCLG2 PE=1 SV=2	1	2	2	2	0	0	0	2	2	2	0	0	0	0	1	1	1	0	1	0	0	0	2	2	2	0	0	0	0	1	1	1	0	1	0	0	0	2	2	2	0	0
Q96IU4	Q96IU4	5	5	5	Alpha/beta hydrolase domain-containing protein 14B	ABHD14B	sp|Q96IU4|ABHEB_HUMAN Alpha/beta hydrolase domain-containing protein 14B OS=Homo sapiens GN=ABHD14B PE=1 SV=1	1	5	5	5	1	0	5	2	3	2	0	1	0	2	1	1	2	4	2	1	0	5	2	3	2	0	1	0	2	1	1	2	4	2	1	0	5	2	3	2	0	1
Q96KP4	Q96KP4	32	32	32	Cytosolic non-specific dipeptidase	CNDP2	sp|Q96KP4|CNDP2_HUMAN Cytosolic non-specific dipeptidase OS=Homo sapiens GN=CNDP2 PE=1 SV=2	1	32	32	32	19	9	29	5	10	7	12	16	11	4	1	1	17	19	9	19	9	29	5	10	7	12	16	11	4	1	1	17	19	9	19	9	29	5	10	7	12	16
Q96L12	Q96L12	1	1	1	Calreticulin-3	CALR3	sp|Q96L12|CALR3_HUMAN Calreticulin-3 OS=Homo sapiens GN=CALR3 PE=1 SV=2	1	1	1	1	0	0	0	1	1	1	0	1	1	1	1	1	1	1	1	0	0	0	1	1	1	0	1	1	1	1	1	1	1	1	0	0	0	1	1	1	0	1
Q96M27	Q96M27	1	1	1	Protein PRRC1	PRRC1	sp|Q96M27|PRRC1_HUMAN Protein PRRC1 OS=Homo sapiens GN=PRRC1 PE=1 SV=1	1	1	1	1	0	0	1	1	1	1	0	0	0	1	1	1	0	0	1	0	0	1	1	1	1	0	0	0	1	1	1	0	0	1	0	0	1	1	1	1	0	0
Q96N03	Q96N03	4	4	4	V-set and transmembrane domain-containing protein 2-like protein	VSTM2L	sp|Q96N03|VTM2L_HUMAN V-set and transmembrane domain-containing protein 2-like protein OS=Homo sapiens GN=VSTM2L PE=1 SV=1	1	4	4	4	3	1	4	1	1	1	4	4	3	3	1	1	3	3	2	3	1	4	1	1	1	4	4	3	3	1	1	3	3	2	3	1	4	1	1	1	4	4
Q96NY7	Q96NY7	10	10	10	Chloride intracellular channel protein 6	CLIC6	sp|Q96NY7|CLIC6_HUMAN Chloride intracellular channel protein 6 OS=Homo sapiens GN=CLIC6 PE=2 SV=3	1	10	10	10	8	4	9	0	0	0	8	8	6	0	0	0	1	2	1	8	4	9	0	0	0	8	8	6	0	0	0	1	2	1	8	4	9	0	0	0	8	8
Q96P63	Q96P63	11	11	11	Serpin B12	SERPINB12	sp|Q96P63|SPB12_HUMAN Serpin B12 OS=Homo sapiens GN=SERPINB12 PE=1 SV=1	1	11	11	11	8	0	8	3	3	2	8	9	8	5	3	4	4	5	2	8	0	8	3	3	2	8	9	8	5	3	4	4	5	2	8	0	8	3	3	2	8	9
Q96QA5	Q96QA5	5	5	5	Gasdermin-A	GSDMA	sp|Q96QA5|GSDMA_HUMAN Gasdermin-A OS=Homo sapiens GN=GSDMA PE=1 SV=4	1	5	5	5	2	0	3	0	0	0	5	3	1	1	0	1	1	2	1	2	0	3	0	0	0	5	3	1	1	0	1	1	2	1	2	0	3	0	0	0	5	3
Q96QK1	Q96QK1	6	6	6	Vacuolar protein sorting-associated protein 35	VPS35	sp|Q96QK1|VPS35_HUMAN Vacuolar protein sorting-associated protein 35 OS=Homo sapiens GN=VPS35 PE=1 SV=2	1	6	6	6	3	0	6	0	0	0	2	3	3	0	0	1	0	0	1	3	0	6	0	0	0	2	3	3	0	0	1	0	0	1	3	0	6	0	0	0	2	3
Q96QR1	Q96QR1	4	4	4	Secretoglobin family 3A member 1	SCGB3A1	sp|Q96QR1|SG3A1_HUMAN Secretoglobin family 3A member 1 OS=Homo sapiens GN=SCGB3A1 PE=1 SV=2	1	4	4	4	3	1	4	1	3	2	3	3	2	2	1	1	3	2	3	3	1	4	1	3	2	3	3	2	2	1	1	3	2	3	3	1	4	1	3	2	3	3
Q96TA1	Q96TA1	9	9	9	Niban-like protein 1	FAM129B	sp|Q96TA1|NIBL1_HUMAN Niban-like protein 1 OS=Homo sapiens GN=FAM129B PE=1 SV=3	1	9	9	9	6	2	8	0	0	0	5	6	6	0	0	0	1	1	1	6	2	8	0	0	0	5	6	6	0	0	0	1	1	1	6	2	8	0	0	0	5	6
Q99102	Q99102	33	33	33	Mucin-4;Mucin-4 alpha chain;Mucin-4 beta chain	MUC4	sp|Q99102|MUC4_HUMAN Mucin-4 OS=Homo sapiens GN=MUC4 PE=1 SV=4	1	33	33	33	23	12	31	1	1	1	19	25	20	2	1	0	25	18	19	23	12	31	1	1	1	19	25	20	2	1	0	25	18	19	23	12	31	1	1	1	19	25
Q99436	Q99436	5	5	5	Proteasome subunit beta type-7	PSMB7	sp|Q99436|PSB7_HUMAN Proteasome subunit beta type-7 OS=Homo sapiens GN=PSMB7 PE=1 SV=1	1	5	5	5	2	0	3	4	4	5	1	3	2	5	2	0	3	3	5	2	0	3	4	4	5	1	3	2	5	2	0	3	3	5	2	0	3	4	4	5	1	3
Q99460	Q99460	2	2	2	26S proteasome non-ATPase regulatory subunit 1	PSMD1	sp|Q99460|PSMD1_HUMAN 26S proteasome non-ATPase regulatory subunit 1 OS=Homo sapiens GN=PSMD1 PE=1 SV=2	1	2	2	2	2	1	2	2	2	1	0	0	0	0	0	1	1	1	1	2	1	2	2	2	1	0	0	0	0	0	1	1	1	1	2	1	2	2	2	1	0	0
Q99497	Q99497	17	17	17	Protein deglycase DJ-1	PARK7	sp|Q99497|PARK7_HUMAN Protein DJ-1 OS=Homo sapiens GN=PARK7 PE=1 SV=2	1	17	17	17	9	4	6	15	16	15	9	7	8	16	7	12	15	12	14	9	4	6	15	16	15	9	7	8	16	7	12	15	12	14	9	4	6	15	16	15	9	7
Q99519	Q99519	5	5	5	Sialidase-1	NEU1	sp|Q99519|NEUR1_HUMAN Sialidase-1 OS=Homo sapiens GN=NEU1 PE=1 SV=1	1	5	5	5	4	0	5	0	0	1	2	3	1	1	0	1	5	3	1	4	0	5	0	0	1	2	3	1	1	0	1	5	3	1	4	0	5	0	0	1	2	3
Q99536	Q99536	10	10	10	Synaptic vesicle membrane protein VAT-1 homolog	VAT1	sp|Q99536|VAT1_HUMAN Synaptic vesicle membrane protein VAT-1 homolog OS=Homo sapiens GN=VAT1 PE=1 SV=2	1	10	10	10	1	1	4	10	9	7	4	3	2	9	2	7	7	8	9	1	1	4	10	9	7	4	3	2	9	2	7	7	8	9	1	1	4	10	9	7	4	3
Q99538	Q99538	11	11	11	Legumain	LGMN	sp|Q99538|LGMN_HUMAN Legumain OS=Homo sapiens GN=LGMN PE=1 SV=1	1	11	11	11	1	1	8	5	8	6	2	3	3	2	0	1	9	7	7	1	1	8	5	8	6	2	3	3	2	0	1	9	7	7	1	1	8	5	8	6	2	3
Q99574	Q99574	7	7	7	Neuroserpin	SERPINI1	sp|Q99574|NEUS_HUMAN Neuroserpin OS=Homo sapiens GN=SERPINI1 PE=1 SV=1	1	7	7	7	0	0	1	7	7	7	0	1	1	6	3	4	4	5	5	0	0	1	7	7	7	0	1	1	6	3	4	4	5	5	0	0	1	7	7	7	0	1
Q99714	Q99714	2	2	2	3-hydroxyacyl-CoA dehydrogenase type-2	HSD17B10	sp|Q99714|HCD2_HUMAN 3-hydroxyacyl-CoA dehydrogenase type-2 OS=Homo sapiens GN=HSD17B10 PE=1 SV=3	1	2	2	2	0	0	0	2	1	1	0	0	0	2	1	1	1	1	1	0	0	0	2	1	1	0	0	0	2	1	1	1	1	1	0	0	0	2	1	1	0	0
Q99715	Q99715	6	6	6	Collagen alpha-1(XII) chain	COL12A1	sp|Q99715|COCA1_HUMAN Collagen alpha-1(XII) chain OS=Homo sapiens GN=COL12A1 PE=1 SV=2	1	6	6	6	2	0	3	3	3	4	1	2	3	5	2	5	3	4	4	2	0	3	3	3	4	1	2	3	5	2	5	3	4	4	2	0	3	3	3	4	1	2
Q99733	Q99733	3	3	2	Nucleosome assembly protein 1-like 4	NAP1L4	sp|Q99733|NP1L4_HUMAN Nucleosome assembly protein 1-like 4 OS=Homo sapiens GN=NAP1L4 PE=1 SV=1	1	3	3	2	0	0	3	1	0	0	1	1	1	1	0	1	0	1	0	0	0	3	1	0	0	1	1	1	1	0	1	0	1	0	0	0	2	1	0	0	1	1
Q99757	Q99757	3	3	3	Thioredoxin, mitochondrial	TXN2	sp|Q99757|THIOM_HUMAN Thioredoxin, mitochondrial OS=Homo sapiens GN=TXN2 PE=1 SV=2	1	3	3	3	0	0	0	1	1	1	1	0	0	2	2	2	2	0	1	0	0	0	1	1	1	1	0	0	2	2	2	2	0	1	0	0	0	1	1	1	1	0
Q99798	Q99798	19	19	19	Aconitate hydratase, mitochondrial	ACO2	sp|Q99798|ACON_HUMAN Aconitate hydratase, mitochondrial OS=Homo sapiens GN=ACO2 PE=1 SV=2	1	19	19	19	17	1	18	4	7	4	11	15	14	2	3	3	12	8	6	17	1	18	4	7	4	11	15	14	2	3	3	12	8	6	17	1	18	4	7	4	11	15
Q99816	Q99816	8	8	8	Tumor susceptibility gene 101 protein	TSG101	sp|Q99816|TS101_HUMAN Tumor susceptibility gene 101 protein OS=Homo sapiens GN=TSG101 PE=1 SV=2	1	8	8	8	6	3	6	0	0	0	6	6	5	0	0	0	3	1	1	6	3	6	0	0	0	6	6	5	0	0	0	3	1	1	6	3	6	0	0	0	6	6
Q99828	Q99828	17	17	17	Calcium and integrin-binding protein 1	CIB1	sp|Q99828|CIB1_HUMAN Calcium and integrin-binding protein 1 OS=Homo sapiens GN=CIB1 PE=1 SV=4	1	17	17	17	15	10	16	0	0	1	12	14	13	1	0	1	11	7	8	15	10	16	0	0	1	12	14	13	1	0	1	11	7	8	15	10	16	0	0	1	12	14
Q99832	Q99832	11	11	11	T-complex protein 1 subunit eta	CCT7	sp|Q99832|TCPH_HUMAN T-complex protein 1 subunit eta OS=Homo sapiens GN=CCT7 PE=1 SV=2	1	11	11	11	2	1	10	2	2	2	2	6	8	4	1	3	3	5	3	2	1	10	2	2	2	2	6	8	4	1	3	3	5	3	2	1	10	2	2	2	2	6
Q99873	Q99873	2	2	2	Protein arginine N-methyltransferase 1	PRMT1	sp|Q99873|ANM1_HUMAN Protein arginine N-methyltransferase 1 OS=Homo sapiens GN=PRMT1 PE=1 SV=2	1	2	2	2	2	1	1	0	1	1	0	1	1	1	0	0	1	0	1	2	1	1	0	1	1	0	1	1	1	0	0	1	0	1	2	1	1	0	1	1	0	1
Q99988	Q99988	10	10	10	Growth/differentiation factor 15	GDF15	sp|Q99988|GDF15_HUMAN Growth/differentiation factor 15 OS=Homo sapiens GN=GDF15 PE=1 SV=3	1	10	10	10	4	2	7	9	9	8	2	4	3	8	1	4	7	8	7	4	2	7	9	9	8	2	4	3	8	1	4	7	8	7	4	2	7	9	9	8	2	4
Q9BPX5	Q9BPX5	1	1	1	Actin-related protein 2/3 complex subunit 5-like protein	ARPC5L	sp|Q9BPX5|ARP5L_HUMAN Actin-related protein 2/3 complex subunit 5-like protein OS=Homo sapiens GN=ARPC5L PE=1 SV=1	1	1	1	1	1	0	1	0	0	0	0	1	1	0	0	0	1	0	1	1	0	1	0	0	0	0	1	1	0	0	0	1	0	1	1	0	1	0	0	0	0	1
Q9BQE3;Q9H853	Q9BQE3	27;1	1;0	1;0	Tubulin alpha-1C chain	TUBA1C	sp|Q9BQE3|TBA1C_HUMAN Tubulin alpha-1C chain OS=Homo sapiens GN=TUBA1C PE=1 SV=1	2	27	1	1	15	9	26	20	17	19	11	12	11	21	6	15	22	20	18	1	0	1	0	0	0	1	1	1	0	0	0	0	0	0	1	0	1	0	0	0	1	1
Q9BR76	Q9BR76	1	1	1	Coronin-1B	CORO1B	sp|Q9BR76|COR1B_HUMAN Coronin-1B OS=Homo sapiens GN=CORO1B PE=1 SV=1	1	1	1	1	1	1	1	0	0	0	0	1	1	0	0	0	0	1	1	1	1	1	0	0	0	0	1	1	0	0	0	0	1	1	1	1	1	0	0	0	0	1
Q9BRA2	Q9BRA2	5	5	5	Thioredoxin domain-containing protein 17	TXNDC17	sp|Q9BRA2|TXD17_HUMAN Thioredoxin domain-containing protein 17 OS=Homo sapiens GN=TXNDC17 PE=1 SV=1	1	5	5	5	5	3	3	3	4	3	3	3	4	1	1	1	3	5	2	5	3	3	3	4	3	3	3	4	1	1	1	3	5	2	5	3	3	3	4	3	3	3
Q9BRF8	Q9BRF8	1	1	1	Serine/threonine-protein phosphatase CPPED1	CPPED1	sp|Q9BRF8|CPPED_HUMAN Serine/threonine-protein phosphatase CPPED1 OS=Homo sapiens GN=CPPED1 PE=1 SV=3	1	1	1	1	0	0	0	0	0	0	1	1	1	0	1	0	0	0	0	0	0	0	0	0	0	1	1	1	0	1	0	0	0	0	0	0	0	0	0	0	1	1
Q9BRK5	Q9BRK5	12	12	12	45 kDa calcium-binding protein	SDF4	sp|Q9BRK5|CAB45_HUMAN 45 kDa calcium-binding protein OS=Homo sapiens GN=SDF4 PE=1 SV=1	1	12	12	12	10	2	11	10	11	9	5	9	7	10	5	7	11	9	11	10	2	11	10	11	9	5	9	7	10	5	7	11	9	11	10	2	11	10	11	9	5	9
Q9BRT3	Q9BRT3	2	2	2	Migration and invasion enhancer 1	MIEN1	sp|Q9BRT3|MIEN1_HUMAN Migration and invasion enhancer 1 OS=Homo sapiens GN=MIEN1 PE=1 SV=1	1	2	2	2	0	0	2	2	2	1	0	0	0	1	0	0	1	1	0	0	0	2	2	2	1	0	0	0	1	0	0	1	1	0	0	0	2	2	2	1	0	0
Q9BS26	Q9BS26	8	8	8	Endoplasmic reticulum resident protein 44	ERP44	sp|Q9BS26|ERP44_HUMAN Endoplasmic reticulum resident protein 44 OS=Homo sapiens GN=ERP44 PE=1 SV=1	1	8	8	8	5	0	5	3	1	0	2	4	4	1	2	3	3	2	1	5	0	5	3	1	0	2	4	4	1	2	3	3	2	1	5	0	5	3	1	0	2	4
Q9BS40	Q9BS40	2	2	2	Latexin	LXN	sp|Q9BS40|LXN_HUMAN Latexin OS=Homo sapiens GN=LXN PE=1 SV=2	1	2	2	2	2	1	2	0	1	1	1	0	0	0	0	0	2	1	0	2	1	2	0	1	1	1	0	0	0	0	0	2	1	0	2	1	2	0	1	1	1	0
Q9BTT0	Q9BTT0	4	4	4	Acidic leucine-rich nuclear phosphoprotein 32 family member E	ANP32E	sp|Q9BTT0|AN32E_HUMAN Acidic leucine-rich nuclear phosphoprotein 32 family member E OS=Homo sapiens GN=ANP32E PE=1 SV=1	1	4	4	4	0	0	1	3	3	1	0	0	0	4	1	2	1	1	2	0	0	1	3	3	1	0	0	0	4	1	2	1	1	2	0	0	1	3	3	1	0	0
Q9BTY2	Q9BTY2	6	6	6	Plasma alpha-L-fucosidase	FUCA2	sp|Q9BTY2|FUCO2_HUMAN Plasma alpha-L-fucosidase OS=Homo sapiens GN=FUCA2 PE=1 SV=2	1	6	6	6	5	2	6	2	1	2	5	5	4	3	1	3	4	4	2	5	2	6	2	1	2	5	5	4	3	1	3	4	4	2	5	2	6	2	1	2	5	5
Q9BUD6	Q9BUD6	4	4	4	Spondin-2	SPON2	sp|Q9BUD6|SPON2_HUMAN Spondin-2 OS=Homo sapiens GN=SPON2 PE=1 SV=3	1	4	4	4	0	0	3	2	3	3	0	1	1	1	0	1	2	2	1	0	0	3	2	3	3	0	1	1	1	0	1	2	2	1	0	0	3	2	3	3	0	1
Q9BUF5	Q9BUF5	11	1	1	Tubulin beta-6 chain	TUBB6	sp|Q9BUF5|TBB6_HUMAN Tubulin beta-6 chain OS=Homo sapiens GN=TUBB6 PE=1 SV=1	1	11	1	1	8	3	9	6	7	8	6	6	5	7	3	5	8	8	6	0	0	1	0	0	1	0	0	0	0	1	0	0	0	0	0	0	1	0	0	1	0	0
Q9BUL8	Q9BUL8	7	7	7	Programmed cell death protein 10	PDCD10	sp|Q9BUL8|PDC10_HUMAN Programmed cell death protein 10 OS=Homo sapiens GN=PDCD10 PE=1 SV=1	1	7	7	7	3	2	6	0	0	0	5	4	4	0	0	0	1	1	1	3	2	6	0	0	0	5	4	4	0	0	0	1	1	1	3	2	6	0	0	0	5	4
Q9BUT1	Q9BUT1	4	4	4	3-hydroxybutyrate dehydrogenase type 2	BDH2	sp|Q9BUT1|BDH2_HUMAN 3-hydroxybutyrate dehydrogenase type 2 OS=Homo sapiens GN=BDH2 PE=1 SV=2	1	4	4	4	3	0	2	2	3	2	0	3	2	2	2	2	2	2	1	3	0	2	2	3	2	0	3	2	2	2	2	2	2	1	3	0	2	2	3	2	0	3
Q9BV40	Q9BV40	4	4	4	Vesicle-associated membrane protein 8	VAMP8	sp|Q9BV40|VAMP8_HUMAN Vesicle-associated membrane protein 8 OS=Homo sapiens GN=VAMP8 PE=1 SV=1	1	4	4	4	4	0	4	0	1	0	4	3	3	0	0	0	2	2	0	4	0	4	0	1	0	4	3	3	0	0	0	2	2	0	4	0	4	0	1	0	4	3
Q9BV57	Q9BV57	1	1	1	1,2-dihydroxy-3-keto-5-methylthiopentene dioxygenase	ADI1	sp|Q9BV57|MTND_HUMAN 1,2-dihydroxy-3-keto-5-methylthiopentene dioxygenase OS=Homo sapiens GN=ADI1 PE=1 SV=1	1	1	1	1	0	0	0	1	1	1	0	0	0	1	0	0	1	0	1	0	0	0	1	1	1	0	0	0	1	0	0	1	0	1	0	0	0	1	1	1	0	0
Q9BVA1;Q13885	Q9BVA1;Q13885	27;26	4;4	3;3	Tubulin beta-2B chain;Tubulin beta-2A chain	TUBB2B;TUBB2A	sp|Q9BVA1|TBB2B_HUMAN Tubulin beta-2B chain OS=Homo sapiens GN=TUBB2B PE=1 SV=1;sp|Q13885|TBB2A_HUMAN Tubulin beta-2A chain OS=Homo sapiens GN=TUBB2A PE=1 SV=1	2	27	4	3	18	8	23	20	20	18	13	15	12	19	7	14	20	22	18	2	0	1	2	4	3	0	0	0	3	1	2	2	3	3	1	0	1	2	3	3	0	0
Q9BVM2	Q9BVM2	1	1	1	Protein DPCD	DPCD	sp|Q9BVM2|DPCD_HUMAN Protein DPCD OS=Homo sapiens GN=DPCD PE=1 SV=2	1	1	1	1	0	0	1	0	0	0	0	0	0	0	0	0	0	0	0	0	0	1	0	0	0	0	0	0	0	0	0	0	0	0	0	0	1	0	0	0	0	0
Q9BW30	Q9BW30	11	11	11	Tubulin polymerization-promoting protein family member 3	TPPP3	sp|Q9BW30|TPPP3_HUMAN Tubulin polymerization-promoting protein family member 3 OS=Homo sapiens GN=TPPP3 PE=1 SV=1	1	11	11	11	7	5	11	1	6	4	5	6	6	2	2	2	4	8	3	7	5	11	1	6	4	5	6	6	2	2	2	4	8	3	7	5	11	1	6	4	5	6
Q9BWD1	Q9BWD1	3	3	3	Acetyl-CoA acetyltransferase, cytosolic	ACAT2	sp|Q9BWD1|THIC_HUMAN Acetyl-CoA acetyltransferase, cytosolic OS=Homo sapiens GN=ACAT2 PE=1 SV=2	1	3	3	3	2	0	3	0	0	0	0	2	1	1	0	0	1	2	0	2	0	3	0	0	0	0	2	1	1	0	0	1	2	0	2	0	3	0	0	0	0	2
Q9BY07	Q9BY07	1	1	1	Electrogenic sodium bicarbonate cotransporter 4	SLC4A5	sp|Q9BY07|S4A5_HUMAN Electrogenic sodium bicarbonate cotransporter 4 OS=Homo sapiens GN=SLC4A5 PE=2 SV=2	1	1	1	1	0	0	0	1	1	0	0	0	0	1	0	0	0	0	1	0	0	0	1	1	0	0	0	0	1	0	0	0	0	1	0	0	0	1	1	0	0	0
Q9BY67	Q9BY67	3	3	3	Cell adhesion molecule 1	CADM1	sp|Q9BY67|CADM1_HUMAN Cell adhesion molecule 1 OS=Homo sapiens GN=CADM1 PE=1 SV=2	1	3	3	3	0	0	0	3	3	2	0	0	0	2	0	0	2	2	2	0	0	0	3	3	2	0	0	0	2	0	0	2	2	2	0	0	0	3	3	2	0	0
Q9BY76	Q9BY76	3	3	3	Angiopoietin-related protein 4	ANGPTL4	sp|Q9BY76|ANGL4_HUMAN Angiopoietin-related protein 4 OS=Homo sapiens GN=ANGPTL4 PE=1 SV=2	1	3	3	3	0	0	2	1	3	3	0	1	1	3	2	2	2	2	3	0	0	2	1	3	3	0	1	1	3	2	2	2	2	3	0	0	2	1	3	3	0	1
Q9BZG9	Q9BZG9	2	2	2	Ly-6/neurotoxin-like protein 1	LYNX1	sp|Q9BZG9|LYNX1_HUMAN Ly-6/neurotoxin-like protein 1 OS=Homo sapiens GN=LYNX1 PE=1 SV=3	1	2	2	2	2	0	2	0	2	2	2	2	2	2	1	1	1	2	2	2	0	2	0	2	2	2	2	2	2	1	1	1	2	2	2	0	2	0	2	2	2	2
Q9BZM5;Q5VY80;Q6H3X3	Q9BZM5;Q5VY80;Q6H3X3	2;1;1	2;1;1	2;1;1	NKG2D ligand 2;Retinoic acid early transcript 1L protein;Retinoic acid early transcript 1G protein	ULBP2;RAET1L;RAET1G	sp|Q9BZM5|N2DL2_HUMAN NKG2D ligand 2 OS=Homo sapiens GN=ULBP2 PE=1 SV=1;sp|Q5VY80|RET1L_HUMAN Retinoic acid early transcript 1L protein OS=Homo sapiens GN=RAET1L PE=2 SV=1;sp|Q6H3X3|RET1G_HUMAN Retinoic acid early transcript 1G protein OS=Homo sapiens GN=R	3	2	2	2	1	0	0	1	1	2	2	1	1	2	2	2	2	1	2	1	0	0	1	1	2	2	1	1	2	2	2	2	1	2	1	0	0	1	1	2	2	1
Q9C0H2	Q9C0H2	1	1	1	Protein tweety homolog 3	TTYH3	sp|Q9C0H2|TTYH3_HUMAN Protein tweety homolog 3 OS=Homo sapiens GN=TTYH3 PE=1 SV=3	1	1	1	1	1	0	1	0	0	0	0	1	0	0	0	0	0	0	0	1	0	1	0	0	0	0	1	0	0	0	0	0	0	0	1	0	1	0	0	0	0	1
Q9GZM7	Q9GZM7	11	11	11	Tubulointerstitial nephritis antigen-like	TINAGL1	sp|Q9GZM7|TINAL_HUMAN Tubulointerstitial nephritis antigen-like OS=Homo sapiens GN=TINAGL1 PE=1 SV=1	1	11	11	11	3	0	6	8	8	9	8	4	3	10	3	5	8	10	9	3	0	6	8	8	9	8	4	3	10	3	5	8	10	9	3	0	6	8	8	9	8	4
Q9GZN4	Q9GZN4	13	13	13	Brain-specific serine protease 4	PRSS22	sp|Q9GZN4|BSSP4_HUMAN Brain-specific serine protease 4 OS=Homo sapiens GN=PRSS22 PE=1 SV=1	1	13	13	13	8	4	12	8	10	7	6	9	6	9	2	6	12	10	8	8	4	12	8	10	7	6	9	6	9	2	6	12	10	8	8	4	12	8	10	7	6	9
Q9GZP4	Q9GZP4	9	9	9	PITH domain-containing protein 1	PITHD1	sp|Q9GZP4|PITH1_HUMAN PITH domain-containing protein 1 OS=Homo sapiens GN=PITHD1 PE=1 SV=1	1	9	9	9	2	0	2	7	8	8	1	2	1	8	2	6	7	6	7	2	0	2	7	8	8	1	2	1	8	2	6	7	6	7	2	0	2	7	8	8	1	2
Q9GZT8	Q9GZT8	2	2	2	NIF3-like protein 1	NIF3L1	sp|Q9GZT8|GTPC1_HUMAN Putative GTP cyclohydrolase 1 type 2 NIF3L1 OS=Homo sapiens GN=NIF3L1 PE=1 SV=2	1	2	2	2	1	1	1	1	1	0	1	0	0	0	0	0	0	0	0	1	1	1	1	1	0	1	0	0	0	0	0	0	0	0	1	1	1	1	1	0	1	0
Q9GZX3;Q9GZS9	Q9GZX3;Q9GZS9	4;3	4;3	4;3	Carbohydrate sulfotransferase 6;Carbohydrate sulfotransferase 5	CHST6;CHST5	sp|Q9GZX3|CHST6_HUMAN Carbohydrate sulfotransferase 6 OS=Homo sapiens GN=CHST6 PE=1 SV=1;sp|Q9GZS9|CHST5_HUMAN Carbohydrate sulfotransferase 5 OS=Homo sapiens GN=CHST5 PE=2 SV=3	2	4	4	4	3	0	4	0	0	0	3	3	0	0	0	0	0	1	0	3	0	4	0	0	0	3	3	0	0	0	0	0	1	0	3	0	4	0	0	0	3	3
Q9GZX9	Q9GZX9	1	1	1	Twisted gastrulation protein homolog 1	TWSG1	sp|Q9GZX9|TWSG1_HUMAN Twisted gastrulation protein homolog 1 OS=Homo sapiens GN=TWSG1 PE=2 SV=1	1	1	1	1	0	0	0	1	1	1	0	0	0	1	0	1	1	1	1	0	0	0	1	1	1	0	0	0	1	0	1	1	1	1	0	0	0	1	1	1	0	0
Q9H008	Q9H008	3	3	3	Phospholysine phosphohistidine inorganic pyrophosphate phosphatase	LHPP	sp|Q9H008|LHPP_HUMAN Phospholysine phosphohistidine inorganic pyrophosphate phosphatase OS=Homo sapiens GN=LHPP PE=1 SV=2	1	3	3	3	2	1	1	2	2	1	0	1	1	1	0	0	0	1	1	2	1	1	2	2	1	0	1	1	1	0	0	0	1	1	2	1	1	2	2	1	0	1
Q9H0E2	Q9H0E2	3	3	3	Toll-interacting protein	TOLLIP	sp|Q9H0E2|TOLIP_HUMAN Toll-interacting protein OS=Homo sapiens GN=TOLLIP PE=1 SV=1	1	3	3	3	3	2	3	0	0	1	3	3	3	0	0	1	2	3	0	3	2	3	0	0	1	3	3	3	0	0	1	2	3	0	3	2	3	0	0	1	3	3
Q9H0R4	Q9H0R4	6	6	6	Haloacid dehalogenase-like hydrolase domain-containing protein 2	HDHD2	sp|Q9H0R4|HDHD2_HUMAN Haloacid dehalogenase-like hydrolase domain-containing protein 2 OS=Homo sapiens GN=HDHD2 PE=1 SV=1	1	6	6	6	3	0	3	5	5	5	1	1	0	4	2	3	2	4	6	3	0	3	5	5	5	1	1	0	4	2	3	2	4	6	3	0	3	5	5	5	1	1
Q9H0U4;P62820;Q92928	Q9H0U4;P62820;Q92928	6;5;3	5;4;2	4;3;2	Ras-related protein Rab-1B;Ras-related protein Rab-1A;Putative Ras-related protein Rab-1C	RAB1B;RAB1A;RAB1C	sp|Q9H0U4|RAB1B_HUMAN Ras-related protein Rab-1B OS=Homo sapiens GN=RAB1B PE=1 SV=1;sp|P62820|RAB1A_HUMAN Ras-related protein Rab-1A OS=Homo sapiens GN=RAB1A PE=1 SV=3;sp|Q92928|RAB1C_HUMAN Putative Ras-related protein Rab-1C OS=Homo sapiens GN=RAB1C PE=5	3	6	5	4	3	3	6	1	1	3	2	1	2	2	2	3	3	5	4	2	2	5	0	0	2	1	0	1	1	1	3	2	4	3	2	2	4	0	0	1	0	0
Q9H0W9	Q9H0W9	4	4	4	Ester hydrolase C11orf54	C11orf54	sp|Q9H0W9|CK054_HUMAN Ester hydrolase C11orf54 OS=Homo sapiens GN=C11orf54 PE=1 SV=1	1	4	4	4	1	1	3	2	4	2	1	3	2	2	0	0	2	0	3	1	1	3	2	4	2	1	3	2	2	0	0	2	0	3	1	1	3	2	4	2	1	3
Q9H173	Q9H173	5	5	5	Nucleotide exchange factor SIL1	SIL1	sp|Q9H173|SIL1_HUMAN Nucleotide exchange factor SIL1 OS=Homo sapiens GN=SIL1 PE=1 SV=1	1	5	5	5	5	3	4	0	0	0	4	4	2	0	0	0	1	1	1	5	3	4	0	0	0	4	4	2	0	0	0	1	1	1	5	3	4	0	0	0	4	4
Q9H190	Q9H190	3	3	3	Syntenin-2	SDCBP2	sp|Q9H190|SDCB2_HUMAN Syntenin-2 OS=Homo sapiens GN=SDCBP2 PE=2 SV=2	1	3	3	3	1	0	3	0	0	0	2	1	1	0	0	0	1	3	1	1	0	3	0	0	0	2	1	1	0	0	0	1	3	1	1	0	3	0	0	0	2	1
Q9H1C7	Q9H1C7	1	1	1	Cysteine-rich and transmembrane domain-containing protein 1	CYSTM1	sp|Q9H1C7|CYTM1_HUMAN Cysteine-rich and transmembrane domain-containing protein 1 OS=Homo sapiens GN=CYSTM1 PE=1 SV=1	1	1	1	1	1	1	1	0	0	0	1	1	1	0	0	0	0	0	1	1	1	1	0	0	0	1	1	1	0	0	0	0	0	1	1	1	1	0	0	0	1	1
Q9H1E1	Q9H1E1	2	2	2	Ribonuclease 7	RNASE7	sp|Q9H1E1|RNAS7_HUMAN Ribonuclease 7 OS=Homo sapiens GN=RNASE7 PE=1 SV=2	1	2	2	2	0	0	0	0	0	0	2	0	0	0	0	0	0	0	0	0	0	0	0	0	0	2	0	0	0	0	0	0	0	0	0	0	0	0	0	0	2	0
Q9H1E3	Q9H1E3	3	3	3	Nuclear ubiquitous casein and cyclin-dependent kinase substrate 1	NUCKS1	sp|Q9H1E3|NUCKS_HUMAN Nuclear ubiquitous casein and cyclin-dependent kinase substrate 1 OS=Homo sapiens GN=NUCKS1 PE=1 SV=1	1	3	3	3	0	0	0	3	3	1	0	0	0	3	1	1	1	1	1	0	0	0	3	3	1	0	0	0	3	1	1	1	1	1	0	0	0	3	3	1	0	0
Q9H223	Q9H223	26	26	19	EH domain-containing protein 4	EHD4	sp|Q9H223|EHD4_HUMAN EH domain-containing protein 4 OS=Homo sapiens GN=EHD4 PE=1 SV=1	1	26	26	19	21	7	23	0	0	0	25	18	18	0	0	0	12	14	10	21	7	23	0	0	0	25	18	18	0	0	0	12	14	10	17	5	18	0	0	0	19	15
Q9H299	Q9H299	4	4	4	SH3 domain-binding glutamic acid-rich-like protein 3	SH3BGRL3	sp|Q9H299|SH3L3_HUMAN SH3 domain-binding glutamic acid-rich-like protein 3 OS=Homo sapiens GN=SH3BGRL3 PE=1 SV=1	1	4	4	4	2	1	3	4	4	4	2	2	2	4	3	1	3	3	4	2	1	3	4	4	4	2	2	2	4	3	1	3	3	4	2	1	3	4	4	4	2	2
Q9H2A7	Q9H2A7	2	2	2	C-X-C motif chemokine 16	CXCL16	sp|Q9H2A7|CXL16_HUMAN C-X-C motif chemokine 16 OS=Homo sapiens GN=CXCL16 PE=2 SV=4	1	2	2	2	0	0	0	2	2	1	0	0	0	1	1	1	1	1	1	0	0	0	2	2	1	0	0	0	1	1	1	1	1	1	0	0	0	2	2	1	0	0
Q9H2G2	Q9H2G2	4	4	4	STE20-like serine/threonine-protein kinase	SLK	sp|Q9H2G2|SLK_HUMAN STE20-like serine/threonine-protein kinase OS=Homo sapiens GN=SLK PE=1 SV=1	1	4	4	4	3	2	4	0	0	0	1	2	2	0	1	1	0	0	1	3	2	4	0	0	0	1	2	2	0	1	1	0	0	1	3	2	4	0	0	0	1	2
Q9H2U2	Q9H2U2	4	4	4	Inorganic pyrophosphatase 2, mitochondrial	PPA2	sp|Q9H2U2|IPYR2_HUMAN Inorganic pyrophosphatase 2, mitochondrial OS=Homo sapiens GN=PPA2 PE=1 SV=2	1	4	4	4	1	0	4	1	1	1	0	1	0	1	0	0	1	2	1	1	0	4	1	1	1	0	1	0	1	0	0	1	2	1	1	0	4	1	1	1	0	1
Q9H3R2	Q9H3R2	3	3	3	Mucin-13	MUC13	sp|Q9H3R2|MUC13_HUMAN Mucin-13 OS=Homo sapiens GN=MUC13 PE=1 SV=3	1	3	3	3	1	1	1	0	0	0	2	3	2	0	0	0	1	1	1	1	1	1	0	0	0	2	3	2	0	0	0	1	1	1	1	1	1	0	0	0	2	3
Q9H444	Q9H444	2	2	2	Charged multivesicular body protein 4b	CHMP4B	sp|Q9H444|CHM4B_HUMAN Charged multivesicular body protein 4b OS=Homo sapiens GN=CHMP4B PE=1 SV=1	1	2	2	2	2	1	1	0	0	0	1	2	2	0	0	0	1	0	0	2	1	1	0	0	0	1	2	2	0	0	0	1	0	0	2	1	1	0	0	0	1	2
Q9H492	Q9H492	2	1	1	Microtubule-associated proteins 1A/1B light chain 3A	MAP1LC3A	sp|Q9H492|MLP3A_HUMAN Microtubule-associated proteins 1A/1B light chain 3A OS=Homo sapiens GN=MAP1LC3A PE=1 SV=2	1	2	1	1	0	0	1	2	2	2	0	0	0	1	0	2	2	2	2	0	0	0	1	1	1	0	0	0	0	0	1	1	1	1	0	0	0	1	1	1	0	0
Q9H4A4	Q9H4A4	15	15	15	Aminopeptidase B	RNPEP	sp|Q9H4A4|AMPB_HUMAN Aminopeptidase B OS=Homo sapiens GN=RNPEP PE=1 SV=2	1	15	15	15	10	2	15	1	1	1	8	8	8	1	0	1	6	8	5	10	2	15	1	1	1	8	8	8	1	0	1	6	8	5	10	2	15	1	1	1	8	8
Q9H4B8	Q9H4B8	1	1	1	Dipeptidase 3	DPEP3	sp|Q9H4B8|DPEP3_HUMAN Dipeptidase 3 OS=Homo sapiens GN=DPEP3 PE=2 SV=2	1	1	1	1	0	0	1	1	1	1	0	0	0	1	0	1	1	1	1	0	0	1	1	1	1	0	0	0	1	0	1	1	1	1	0	0	1	1	1	1	0	0
Q9H4G4	Q9H4G4	2	2	2	Golgi-associated plant pathogenesis-related protein 1	GLIPR2	sp|Q9H4G4|GAPR1_HUMAN Golgi-associated plant pathogenesis-related protein 1 OS=Homo sapiens GN=GLIPR2 PE=1 SV=3	1	2	2	2	2	1	2	1	0	1	1	2	2	0	0	0	2	2	2	2	1	2	1	0	1	1	2	2	0	0	0	2	2	2	2	1	2	1	0	1	1	2
Q9H4M9	Q9H4M9	20	17	9	EH domain-containing protein 1	EHD1	sp|Q9H4M9|EHD1_HUMAN EH domain-containing protein 1 OS=Homo sapiens GN=EHD1 PE=1 SV=2	1	20	17	9	9	2	14	1	0	1	11	6	4	0	0	0	4	4	4	7	1	12	1	0	1	9	5	3	0	0	0	3	3	3	4	1	6	1	0	0	7	4
Q9H6S3	Q9H6S3	23	23	23	Epidermal growth factor receptor kinase substrate 8-like protein 2	EPS8L2	sp|Q9H6S3|ES8L2_HUMAN Epidermal growth factor receptor kinase substrate 8-like protein 2 OS=Homo sapiens GN=EPS8L2 PE=1 SV=2	1	23	23	23	20	3	20	0	0	0	16	15	9	0	0	0	8	6	10	20	3	20	0	0	0	16	15	9	0	0	0	8	6	10	20	3	20	0	0	0	16	15
Q9H6W3	Q9H6W3	1	1	1	Bifunctional lysine-specific demethylase and histidyl-hydroxylase NO66	NO66	sp|Q9H6W3|NO66_HUMAN Bifunctional lysine-specific demethylase and histidyl-hydroxylase NO66 OS=Homo sapiens GN=NO66 PE=1 SV=2	1	1	1	1	0	0	1	0	0	0	0	1	1	0	0	0	1	0	0	0	0	1	0	0	0	0	1	1	0	0	0	1	0	0	0	0	1	0	0	0	0	1
Q9H977	Q9H977	1	1	1	WD repeat-containing protein 54	WDR54	sp|Q9H977|WDR54_HUMAN WD repeat-containing protein 54 OS=Homo sapiens GN=WDR54 PE=1 SV=1	1	1	1	1	0	0	1	0	0	0	0	0	0	0	0	0	0	0	0	0	0	1	0	0	0	0	0	0	0	0	0	0	0	0	0	0	1	0	0	0	0	0
Q9HAT2	Q9HAT2	10	10	10	Sialate O-acetylesterase	SIAE	sp|Q9HAT2|SIAE_HUMAN Sialate O-acetylesterase OS=Homo sapiens GN=SIAE PE=1 SV=1	1	10	10	10	9	1	9	6	6	6	7	7	6	3	1	4	7	6	6	9	1	9	6	6	6	7	7	6	3	1	4	7	6	6	9	1	9	6	6	6	7	7
Q9HB40	Q9HB40	4	4	4	Retinoid-inducible serine carboxypeptidase	SCPEP1	sp|Q9HB40|RISC_HUMAN Retinoid-inducible serine carboxypeptidase OS=Homo sapiens GN=SCPEP1 PE=1 SV=1	1	4	4	4	4	1	4	2	2	3	3	3	2	2	0	0	2	1	2	4	1	4	2	2	3	3	3	2	2	0	0	2	1	2	4	1	4	2	2	3	3	3
Q9HB71	Q9HB71	3	3	3	Calcyclin-binding protein	CACYBP	sp|Q9HB71|CYBP_HUMAN Calcyclin-binding protein OS=Homo sapiens GN=CACYBP PE=1 SV=2	1	3	3	3	0	0	2	1	0	0	0	0	0	1	0	0	0	0	0	0	0	2	1	0	0	0	0	0	1	0	0	0	0	0	0	0	2	1	0	0	0	0
Q9HC23	Q9HC23	1	1	1	Prokineticin-2	PROK2	sp|Q9HC23|PROK2_HUMAN Prokineticin-2 OS=Homo sapiens GN=PROK2 PE=1 SV=2	1	1	1	1	0	0	1	0	0	0	0	0	1	0	0	0	1	1	1	0	0	1	0	0	0	0	0	1	0	0	0	1	1	1	0	0	1	0	0	0	0	0
Q9HC38	Q9HC38	7	7	7	Glyoxalase domain-containing protein 4	GLOD4	sp|Q9HC38|GLOD4_HUMAN Glyoxalase domain-containing protein 4 OS=Homo sapiens GN=GLOD4 PE=1 SV=1	1	7	7	7	4	1	7	5	5	5	1	5	3	5	2	4	5	4	5	4	1	7	5	5	5	1	5	3	5	2	4	5	4	5	4	1	7	5	5	5	1	5
Q9HC84	Q9HC84	112	112	105	Mucin-5B	MUC5B	sp|Q9HC84|MUC5B_HUMAN Mucin-5B OS=Homo sapiens GN=MUC5B PE=1 SV=3	1	112	112	105	98	49	111	7	14	16	95	100	83	2	9	10	92	93	89	98	49	111	7	14	16	95	100	83	2	9	10	92	93	89	91	47	104	7	14	16	89	93
Q9HCE0	Q9HCE0	2	2	2	Ectopic P granules protein 5 homolog	EPG5	sp|Q9HCE0|EPG5_HUMAN Ectopic P granules protein 5 homolog OS=Homo sapiens GN=EPG5 PE=2 SV=2	1	2	2	2	0	0	1	1	1	1	0	0	0	2	0	1	2	1	1	0	0	1	1	1	1	0	0	0	2	0	1	2	1	1	0	0	1	1	1	1	0	0
Q9HCJ6	Q9HCJ6	8	8	8	Synaptic vesicle membrane protein VAT-1 homolog-like	VAT1L	sp|Q9HCJ6|VAT1L_HUMAN Synaptic vesicle membrane protein VAT-1 homolog-like OS=Homo sapiens GN=VAT1L PE=1 SV=2	1	8	8	8	0	0	0	8	8	5	0	0	0	6	3	3	4	5	5	0	0	0	8	8	5	0	0	0	6	3	3	4	5	5	0	0	0	8	8	5	0	0
Q9HCY8	Q9HCY8	6	6	6	Protein S100-A14	S100A14	sp|Q9HCY8|S10AE_HUMAN Protein S100-A14 OS=Homo sapiens GN=S100A14 PE=1 SV=1	1	6	6	6	3	1	5	0	0	0	5	5	5	1	0	0	3	3	1	3	1	5	0	0	0	5	5	5	1	0	0	3	3	1	3	1	5	0	0	0	5	5
Q9NP55	Q9NP55	12	12	12	BPI fold-containing family A member 1	BPIFA1	sp|Q9NP55|BPIA1_HUMAN BPI fold-containing family A member 1 OS=Homo sapiens GN=BPIFA1 PE=1 SV=1	1	12	12	12	11	8	12	6	8	7	11	10	8	8	7	5	11	12	12	11	8	12	6	8	7	11	10	8	8	7	5	11	12	12	11	8	12	6	8	7	11	10
Q9NP79	Q9NP79	2	2	2	Vacuolar protein sorting-associated protein VTA1 homolog	VTA1	sp|Q9NP79|VTA1_HUMAN Vacuolar protein sorting-associated protein VTA1 homolog OS=Homo sapiens GN=VTA1 PE=1 SV=1	1	2	2	2	0	0	1	0	0	0	0	0	2	0	0	0	0	0	0	0	0	1	0	0	0	0	0	2	0	0	0	0	0	0	0	0	1	0	0	0	0	0
Q9NP84	Q9NP84	2	2	2	Tumor necrosis factor receptor superfamily member 12A	TNFRSF12A	sp|Q9NP84|TNR12_HUMAN Tumor necrosis factor receptor superfamily member 12A OS=Homo sapiens GN=TNFRSF12A PE=1 SV=1	1	2	2	2	0	0	0	1	1	1	0	0	0	1	1	1	1	1	2	0	0	0	1	1	1	0	0	0	1	1	1	1	1	2	0	0	0	1	1	1	0	0
Q9NPC4	Q9NPC4	3	3	3	Lactosylceramide 4-alpha-galactosyltransferase	A4GALT	sp|Q9NPC4|A4GAT_HUMAN Lactosylceramide 4-alpha-galactosyltransferase OS=Homo sapiens GN=A4GALT PE=2 SV=1	1	3	3	3	0	0	2	2	1	1	0	0	0	0	0	0	0	0	0	0	0	2	2	1	1	0	0	0	0	0	0	0	0	0	0	0	2	2	1	1	0	0
Q9NPH3	Q9NPH3	3	3	3	Interleukin-1 receptor accessory protein	IL1RAP	sp|Q9NPH3|IL1AP_HUMAN Interleukin-1 receptor accessory protein OS=Homo sapiens GN=IL1RAP PE=1 SV=2	1	3	3	3	3	1	3	0	1	0	2	3	2	0	0	0	2	0	0	3	1	3	0	1	0	2	3	2	0	0	0	2	0	0	3	1	3	0	1	0	2	3
Q9NPR2	Q9NPR2	15	15	15	Semaphorin-4B	SEMA4B	sp|Q9NPR2|SEM4B_HUMAN Semaphorin-4B OS=Homo sapiens GN=SEMA4B PE=1 SV=3	1	15	15	15	0	0	4	14	13	14	0	1	2	9	3	6	11	11	11	0	0	4	14	13	14	0	1	2	9	3	6	11	11	11	0	0	4	14	13	14	0	1
Q9NQ38	Q9NQ38	18	18	18	Serine protease inhibitor Kazal-type 5;Hemofiltrate peptide HF6478;Hemofiltrate peptide HF7665	SPINK5	sp|Q9NQ38|ISK5_HUMAN Serine protease inhibitor Kazal-type 5 OS=Homo sapiens GN=SPINK5 PE=1 SV=2	1	18	18	18	1	1	1	10	17	10	2	2	0	9	2	2	12	8	11	1	1	1	10	17	10	2	2	0	9	2	2	12	8	11	1	1	1	10	17	10	2	2
Q9NQ48	Q9NQ48	4	4	4	Leucine zipper transcription factor-like protein 1	LZTFL1	sp|Q9NQ48|LZTL1_HUMAN Leucine zipper transcription factor-like protein 1 OS=Homo sapiens GN=LZTFL1 PE=1 SV=1	1	4	4	4	0	0	4	1	1	2	0	0	1	1	1	1	2	3	1	0	0	4	1	1	2	0	0	1	1	1	1	2	3	1	0	0	4	1	1	2	0	0
Q9NQ84	Q9NQ84	7	7	7	G-protein coupled receptor family C group 5 member C	GPRC5C	sp|Q9NQ84|GPC5C_HUMAN G-protein coupled receptor family C group 5 member C OS=Homo sapiens GN=GPRC5C PE=1 SV=2	1	7	7	7	5	2	7	0	0	0	4	7	7	0	0	0	5	7	4	5	2	7	0	0	0	4	7	7	0	0	0	5	7	4	5	2	7	0	0	0	4	7
Q9NQC3	Q9NQC3	1	1	1	Reticulon-4	RTN4	sp|Q9NQC3|RTN4_HUMAN Reticulon-4 OS=Homo sapiens GN=RTN4 PE=1 SV=2	1	1	1	1	0	0	0	0	0	0	0	0	0	0	0	0	1	0	0	0	0	0	0	0	0	0	0	0	0	0	0	1	0	0	0	0	0	0	0	0	0	0
Q9NQG5	Q9NQG5	1	1	1	Regulation of nuclear pre-mRNA domain-containing protein 1B	RPRD1B	sp|Q9NQG5|RPR1B_HUMAN Regulation of nuclear pre-mRNA domain-containing protein 1B OS=Homo sapiens GN=RPRD1B PE=1 SV=1	1	1	1	1	0	0	0	1	1	1	0	0	0	0	0	0	0	0	1	0	0	0	1	1	1	0	0	0	0	0	0	0	0	1	0	0	0	1	1	1	0	0
Q9NQP4	Q9NQP4	1	1	1	Prefoldin subunit 4	PFDN4	sp|Q9NQP4|PFD4_HUMAN Prefoldin subunit 4 OS=Homo sapiens GN=PFDN4 PE=1 SV=1	1	1	1	1	0	0	0	0	1	0	0	0	0	1	0	0	0	0	0	0	0	0	0	1	0	0	0	0	1	0	0	0	0	0	0	0	0	0	1	0	0	0
Q9NQR4	Q9NQR4	3	3	3	Omega-amidase NIT2	NIT2	sp|Q9NQR4|NIT2_HUMAN Omega-amidase NIT2 OS=Homo sapiens GN=NIT2 PE=1 SV=1	1	3	3	3	1	0	3	1	1	1	0	1	0	0	0	0	0	1	1	1	0	3	1	1	1	0	1	0	0	0	0	0	1	1	1	0	3	1	1	1	0	1
Q9NR12	Q9NR12	1	1	1	PDZ and LIM domain protein 7	PDLIM7	sp|Q9NR12|PDLI7_HUMAN PDZ and LIM domain protein 7 OS=Homo sapiens GN=PDLIM7 PE=1 SV=1	1	1	1	1	0	0	0	1	1	1	0	0	0	1	0	1	0	1	1	0	0	0	1	1	1	0	0	0	1	0	1	0	1	1	0	0	0	1	1	1	0	0
Q9NR28	Q9NR28	2	2	2	Diablo homolog, mitochondrial	DIABLO	sp|Q9NR28|DBLOH_HUMAN Diablo homolog, mitochondrial OS=Homo sapiens GN=DIABLO PE=1 SV=1	1	2	2	2	1	0	2	0	0	0	0	1	1	0	0	0	0	0	0	1	0	2	0	0	0	0	1	1	0	0	0	0	0	0	1	0	2	0	0	0	0	1
Q9NR45	Q9NR45	4	4	4	Sialic acid synthase	NANS	sp|Q9NR45|SIAS_HUMAN Sialic acid synthase OS=Homo sapiens GN=NANS PE=1 SV=2	1	4	4	4	1	2	4	1	2	2	4	4	3	2	1	1	4	1	2	1	2	4	1	2	2	4	4	3	2	1	1	4	1	2	1	2	4	1	2	2	4	4
Q9NRA1	Q9NRA1	1	1	1	Platelet-derived growth factor C;Platelet-derived growth factor C, latent form;Platelet-derived growth factor C, receptor-binding form	PDGFC	sp|Q9NRA1|PDGFC_HUMAN Platelet-derived growth factor C OS=Homo sapiens GN=PDGFC PE=1 SV=2	1	1	1	1	1	0	0	0	0	0	0	1	1	0	0	0	0	0	0	1	0	0	0	0	0	0	1	1	0	0	0	0	0	0	1	0	0	0	0	0	0	1
Q9NSC7	Q9NSC7	10	10	10	Alpha-N-acetylgalactosaminide alpha-2,6-sialyltransferase 1	ST6GALNAC1	sp|Q9NSC7|SIA7A_HUMAN Alpha-N-acetylgalactosaminide alpha-2,6-sialyltransferase 1 OS=Homo sapiens GN=ST6GALNAC1 PE=2 SV=1	1	10	10	10	7	1	10	0	1	1	5	7	4	0	0	2	6	4	2	7	1	10	0	1	1	5	7	4	0	0	2	6	4	2	7	1	10	0	1	1	5	7
Q9NTK5	Q9NTK5	2	2	2	Obg-like ATPase 1	OLA1	sp|Q9NTK5|OLA1_HUMAN Obg-like ATPase 1 OS=Homo sapiens GN=OLA1 PE=1 SV=2	1	2	2	2	1	0	2	1	1	2	0	0	1	0	0	1	1	0	2	1	0	2	1	1	2	0	0	1	0	0	1	1	0	2	1	0	2	1	1	2	0	0
Q9NUJ1	Q9NUJ1	2	2	2	Mycophenolic acid acyl-glucuronide esterase, mitochondrial	ABHD10	sp|Q9NUJ1|ABHDA_HUMAN Mycophenolic acid acyl-glucuronide esterase, mitochondrial OS=Homo sapiens GN=ABHD10 PE=1 SV=1	1	2	2	2	1	1	2	0	1	1	0	1	1	1	0	1	1	0	1	1	1	2	0	1	1	0	1	1	1	0	1	1	0	1	1	1	2	0	1	1	0	1
Q9NVA2	Q9NVA2	1	1	1	Septin-11	2007-08-31	sp|Q9NVA2|SEP11_HUMAN Septin-11 OS=Homo sapiens GN=SEPT11 PE=1 SV=3	1	1	1	1	0	0	0	1	1	1	0	0	0	1	0	0	0	0	0	0	0	0	1	1	1	0	0	0	1	0	0	0	0	0	0	0	0	1	1	1	0	0
Q9NVD7	Q9NVD7	1	1	1	Alpha-parvin	PARVA	sp|Q9NVD7|PARVA_HUMAN Alpha-parvin OS=Homo sapiens GN=PARVA PE=1 SV=1	1	1	1	1	1	1	1	1	1	1	0	0	0	0	1	1	0	0	1	1	1	1	1	1	1	0	0	0	0	1	1	0	0	1	1	1	1	1	1	1	0	0
Q9NX46	Q9NX46	2	2	2	Poly(ADP-ribose) glycohydrolase ARH3	ADPRHL2	sp|Q9NX46|ARHL2_HUMAN Poly(ADP-ribose) glycohydrolase ARH3 OS=Homo sapiens GN=ADPRHL2 PE=1 SV=1	1	2	2	2	1	0	1	2	2	2	0	0	0	2	1	1	1	0	2	1	0	1	2	2	2	0	0	0	2	1	1	1	0	2	1	0	1	2	2	2	0	0
Q9NY33	Q9NY33	16	16	16	Dipeptidyl peptidase 3	DPP3	sp|Q9NY33|DPP3_HUMAN Dipeptidyl peptidase 3 OS=Homo sapiens GN=DPP3 PE=1 SV=2	1	16	16	16	16	4	11	4	4	6	12	13	13	1	2	2	9	8	6	16	4	11	4	4	6	12	13	13	1	2	2	9	8	6	16	4	11	4	4	6	12	13
Q9NYQ8	Q9NYQ8	17	17	17	Protocadherin Fat 2	FAT2	sp|Q9NYQ8|FAT2_HUMAN Protocadherin Fat 2 OS=Homo sapiens GN=FAT2 PE=1 SV=2	1	17	17	17	4	1	12	7	5	6	10	8	4	12	3	11	7	7	6	4	1	12	7	5	6	10	8	4	12	3	11	7	7	6	4	1	12	7	5	6	10	8
Q9NYU2	Q9NYU2	3	3	3	UDP-glucose:glycoprotein glucosyltransferase 1	UGGT1	sp|Q9NYU2|UGGG1_HUMAN UDP-glucose:glycoprotein glucosyltransferase 1 OS=Homo sapiens GN=UGGT1 PE=1 SV=3	1	3	3	3	2	1	2	0	0	0	1	3	2	0	0	0	1	0	0	2	1	2	0	0	0	1	3	2	0	0	0	1	0	0	2	1	2	0	0	0	1	3
Q9NZ08	Q9NZ08	5	5	5	Endoplasmic reticulum aminopeptidase 1	ERAP1	sp|Q9NZ08|ERAP1_HUMAN Endoplasmic reticulum aminopeptidase 1 OS=Homo sapiens GN=ERAP1 PE=1 SV=3	1	5	5	5	4	0	3	1	2	2	3	4	3	2	1	1	1	3	0	4	0	3	1	2	2	3	4	3	2	1	1	1	3	0	4	0	3	1	2	2	3	4
Q9NZM1;O75923	Q9NZM1	25;1	25;1	25;1	Myoferlin	MYOF	sp|Q9NZM1|MYOF_HUMAN Myoferlin OS=Homo sapiens GN=MYOF PE=1 SV=1	2	25	25	25	17	4	21	0	0	1	14	11	9	0	0	1	6	4	4	17	4	21	0	0	1	14	11	9	0	0	1	6	4	4	17	4	21	0	0	1	14	11
Q9NZN4	Q9NZN4	10	8	8	EH domain-containing protein 2	EHD2	sp|Q9NZN4|EHD2_HUMAN EH domain-containing protein 2 OS=Homo sapiens GN=EHD2 PE=1 SV=2	1	10	8	8	7	2	7	1	3	2	7	4	4	2	1	2	3	5	2	6	2	6	1	3	2	5	4	4	2	1	2	3	4	2	6	2	6	1	3	2	5	4
Q9NZT1	Q9NZT1	4	4	4	Calmodulin-like protein 5	CALML5	sp|Q9NZT1|CALL5_HUMAN Calmodulin-like protein 5 OS=Homo sapiens GN=CALML5 PE=1 SV=2	1	4	4	4	2	0	1	1	0	1	3	2	1	0	0	0	1	2	1	2	0	1	1	0	1	3	2	1	0	0	0	1	2	1	2	0	1	1	0	1	3	2
Q9P1F3	Q9P1F3	1	1	1	Costars family protein ABRACL	ABRACL	sp|Q9P1F3|ABRAL_HUMAN Costars family protein ABRACL OS=Homo sapiens GN=ABRACL PE=1 SV=1	1	1	1	1	1	0	1	0	1	1	0	1	1	0	0	0	1	0	1	1	0	1	0	1	1	0	1	1	0	0	0	1	0	1	1	0	1	0	1	1	0	1
Q9P219	Q9P219	1	1	1	Protein Daple	CCDC88C	sp|Q9P219|DAPLE_HUMAN Protein Daple OS=Homo sapiens GN=CCDC88C PE=1 SV=3	1	1	1	1	0	0	0	1	1	0	0	0	0	0	0	0	0	0	0	0	0	0	1	1	0	0	0	0	0	0	0	0	0	0	0	0	0	1	1	0	0	0
Q9P289	Q9P289	3	2	1	Serine/threonine-protein kinase 26	STK26	sp|Q9P289|STK26_HUMAN Serine/threonine-protein kinase 26 OS=Homo sapiens GN=STK26 PE=1 SV=2	1	3	2	1	3	1	3	0	0	0	2	3	3	0	0	0	1	1	1	2	1	2	0	0	0	2	2	2	0	0	0	0	0	1	1	0	1	0	0	0	1	1
Q9P2E9;Q8N4C6	Q9P2E9	12;1	12;1	12;1	Ribosome-binding protein 1	RRBP1	sp|Q9P2E9|RRBP1_HUMAN Ribosome-binding protein 1 OS=Homo sapiens GN=RRBP1 PE=1 SV=4	2	12	12	12	5	2	8	6	6	5	1	9	6	5	2	3	5	6	6	5	2	8	6	6	5	1	9	6	5	2	3	5	6	6	5	2	8	6	6	5	1	9
Q9UBI6	Q9UBI6	7	7	7	Guanine nucleotide-binding protein G(I)/G(S)/G(O) subunit gamma-12	GNG12	sp|Q9UBI6|GBG12_HUMAN Guanine nucleotide-binding protein G(I)/G(S)/G(O) subunit gamma-12 OS=Homo sapiens GN=GNG12 PE=1 SV=3	1	7	7	7	7	3	7	0	0	0	6	6	6	1	0	0	6	7	5	7	3	7	0	0	0	6	6	6	1	0	0	6	7	5	7	3	7	0	0	0	6	6
Q9UBP4	Q9UBP4	4	4	4	Dickkopf-related protein 3	DKK3	sp|Q9UBP4|DKK3_HUMAN Dickkopf-related protein 3 OS=Homo sapiens GN=DKK3 PE=1 SV=2	1	4	4	4	0	0	0	3	3	3	0	0	1	4	2	3	3	3	3	0	0	0	3	3	3	0	0	1	4	2	3	3	3	3	0	0	0	3	3	3	0	0
Q9UBQ0	Q9UBQ0	1	1	1	Vacuolar protein sorting-associated protein 29	VPS29	sp|Q9UBQ0|VPS29_HUMAN Vacuolar protein sorting-associated protein 29 OS=Homo sapiens GN=VPS29 PE=1 SV=1	1	1	1	1	1	0	1	0	0	0	0	0	0	0	0	1	1	0	0	1	0	1	0	0	0	0	0	0	0	0	1	1	0	0	1	0	1	0	0	0	0	0
Q9UBR2	Q9UBR2	9	9	9	Cathepsin Z	CTSZ	sp|Q9UBR2|CATZ_HUMAN Cathepsin Z OS=Homo sapiens GN=CTSZ PE=1 SV=1	1	9	9	9	5	0	4	6	6	6	6	4	4	7	2	5	6	7	6	5	0	4	6	6	6	6	4	4	7	2	5	6	7	6	5	0	4	6	6	6	6	4
Q9UBW8	Q9UBW8	1	1	1	COP9 signalosome complex subunit 7a	COPS7A	sp|Q9UBW8|CSN7A_HUMAN COP9 signalosome complex subunit 7a OS=Homo sapiens GN=COPS7A PE=1 SV=1	1	1	1	1	0	0	0	1	1	1	0	0	0	1	1	1	0	1	1	0	0	0	1	1	1	0	0	0	1	1	1	0	1	1	0	0	0	1	1	1	0	0
Q9UBX7	Q9UBX7	6	6	6	Kallikrein-11;Kallikrein-11 inactive chain 1;Kallikrein-11 inactive chain 2	KLK11	sp|Q9UBX7|KLK11_HUMAN Kallikrein-11 OS=Homo sapiens GN=KLK11 PE=1 SV=2	1	6	6	6	4	0	6	2	2	4	3	3	1	3	0	1	4	3	4	4	0	6	2	2	4	3	3	1	3	0	1	4	3	4	4	0	6	2	2	4	3	3
Q9UFN0	Q9UFN0	5	5	4	Protein NipSnap homolog 3A	NIPSNAP3A	sp|Q9UFN0|NPS3A_HUMAN Protein NipSnap homolog 3A OS=Homo sapiens GN=NIPSNAP3A PE=1 SV=2	1	5	5	4	1	0	3	3	2	2	1	3	2	0	0	1	2	2	1	1	0	3	3	2	2	1	3	2	0	0	1	2	2	1	1	0	2	2	1	1	1	3
Q9UGM3	Q9UGM3	9	9	9	Deleted in malignant brain tumors 1 protein	DMBT1	sp|Q9UGM3|DMBT1_HUMAN Deleted in malignant brain tumors 1 protein OS=Homo sapiens GN=DMBT1 PE=1 SV=2	1	9	9	9	5	0	7	1	1	0	2	2	1	1	1	1	1	4	3	5	0	7	1	1	0	2	2	1	1	1	1	1	4	3	5	0	7	1	1	0	2	2
Q9UHG2	Q9UHG2	1	1	1	ProSAAS;KEP;Big SAAS;Little SAAS;Big PEN-LEN;PEN;Little LEN;Big LEN	PCSK1N	sp|Q9UHG2|PCSK1_HUMAN ProSAAS OS=Homo sapiens GN=PCSK1N PE=1 SV=1	1	1	1	1	0	0	1	1	0	1	0	1	1	1	0	0	1	1	0	0	0	1	1	0	1	0	1	1	1	0	0	1	1	0	0	0	1	1	0	1	0	1
Q9UHL4	Q9UHL4	14	14	14	Dipeptidyl peptidase 2	DPP7	sp|Q9UHL4|DPP2_HUMAN Dipeptidyl peptidase 2 OS=Homo sapiens GN=DPP7 PE=1 SV=3	1	14	14	14	9	3	12	2	3	5	8	7	7	0	0	1	7	8	4	9	3	12	2	3	5	8	7	7	0	0	1	7	8	4	9	3	12	2	3	5	8	7
Q9UHR4	Q9UHR4	5	5	5	Brain-specific angiogenesis inhibitor 1-associated protein 2-like protein 1	BAIAP2L1	sp|Q9UHR4|BI2L1_HUMAN Brain-specific angiogenesis inhibitor 1-associated protein 2-like protein 1 OS=Homo sapiens GN=BAIAP2L1 PE=1 SV=2	1	5	5	5	3	0	3	0	0	0	3	3	3	0	0	0	0	1	0	3	0	3	0	0	0	3	3	3	0	0	0	0	1	0	3	0	3	0	0	0	3	3
Q9UHY7	Q9UHY7	1	1	1	Enolase-phosphatase E1	ENOPH1	sp|Q9UHY7|ENOPH_HUMAN Enolase-phosphatase E1 OS=Homo sapiens GN=ENOPH1 PE=1 SV=1	1	1	1	1	1	0	1	0	1	1	0	0	0	1	0	0	1	1	1	1	0	1	0	1	1	0	0	0	1	0	0	1	1	1	1	0	1	0	1	1	0	0
Q9UI12	Q9UI12	1	1	1	V-type proton ATPase subunit H	ATP6V1H	sp|Q9UI12|VATH_HUMAN V-type proton ATPase subunit H OS=Homo sapiens GN=ATP6V1H PE=1 SV=1	1	1	1	1	0	0	1	1	1	1	0	0	0	1	0	1	0	0	1	0	0	1	1	1	1	0	0	0	1	0	1	0	0	1	0	0	1	1	1	1	0	0
Q9UI15	Q9UI15	3	2	2	Transgelin-3	TAGLN3	sp|Q9UI15|TAGL3_HUMAN Transgelin-3 OS=Homo sapiens GN=TAGLN3 PE=1 SV=2	1	3	2	2	1	0	1	2	1	1	0	1	1	1	1	1	1	2	1	0	0	0	2	1	1	0	0	0	1	1	1	0	1	1	0	0	0	2	1	1	0	0
Q9UI42	Q9UI42	15	15	15	Carboxypeptidase A4	CPA4	sp|Q9UI42|CBPA4_HUMAN Carboxypeptidase A4 OS=Homo sapiens GN=CPA4 PE=1 SV=2	1	15	15	15	5	0	4	13	14	12	6	4	4	11	5	9	13	10	11	5	0	4	13	14	12	6	4	4	11	5	9	13	10	11	5	0	4	13	14	12	6	4
Q9UIJ7	Q9UIJ7	3	3	3	GTP:AMP phosphotransferase AK3, mitochondrial	AK3	sp|Q9UIJ7|KAD3_HUMAN GTP:AMP phosphotransferase AK3, mitochondrial OS=Homo sapiens GN=AK3 PE=1 SV=4	1	3	3	3	0	0	3	2	2	3	0	1	1	2	1	2	1	2	2	0	0	3	2	2	3	0	1	1	2	1	2	1	2	2	0	0	3	2	2	3	0	1
Q9UJ68	Q9UJ68	2	2	2	Mitochondrial peptide methionine sulfoxide reductase	MSRA	sp|Q9UJ68|MSRA_HUMAN Mitochondrial peptide methionine sulfoxide reductase OS=Homo sapiens GN=MSRA PE=1 SV=1	1	2	2	2	0	0	0	2	2	2	0	0	0	2	0	0	1	1	2	0	0	0	2	2	2	0	0	0	2	0	0	1	1	2	0	0	0	2	2	2	0	0
Q9UJC5	Q9UJC5	2	2	2	SH3 domain-binding glutamic acid-rich-like protein 2	SH3BGRL2	sp|Q9UJC5|SH3L2_HUMAN SH3 domain-binding glutamic acid-rich-like protein 2 OS=Homo sapiens GN=SH3BGRL2 PE=1 SV=2	1	2	2	2	0	0	0	0	1	2	0	0	0	2	1	2	1	1	2	0	0	0	0	1	2	0	0	0	2	1	2	1	1	2	0	0	0	0	1	2	0	0
Q9UKK9	Q9UKK9	2	2	2	ADP-sugar pyrophosphatase	NUDT5	sp|Q9UKK9|NUDT5_HUMAN ADP-sugar pyrophosphatase OS=Homo sapiens GN=NUDT5 PE=1 SV=1	1	2	2	2	1	0	1	1	1	1	1	0	1	1	1	0	1	0	1	1	0	1	1	1	1	1	0	1	1	1	0	1	0	1	1	0	1	1	1	1	1	0
Q9UKQ2	Q9UKQ2	2	2	2	Disintegrin and metalloproteinase domain-containing protein 28	ADAM28	sp|Q9UKQ2|ADA28_HUMAN Disintegrin and metalloproteinase domain-containing protein 28 OS=Homo sapiens GN=ADAM28 PE=2 SV=3	1	2	2	2	0	0	2	0	0	0	0	1	2	0	0	0	0	0	0	0	0	2	0	0	0	0	1	2	0	0	0	0	0	0	0	0	2	0	0	0	0	1
Q9UKS6	Q9UKS6	3	3	3	Protein kinase C and casein kinase substrate in neurons protein 3	PACSIN3	sp|Q9UKS6|PACN3_HUMAN Protein kinase C and casein kinase substrate in neurons protein 3 OS=Homo sapiens GN=PACSIN3 PE=1 SV=2	1	3	3	3	3	0	2	0	0	0	2	3	2	0	0	0	1	0	0	3	0	2	0	0	0	2	3	2	0	0	0	1	0	0	3	0	2	0	0	0	2	3
Q9UL46	Q9UL46	7	7	7	Proteasome activator complex subunit 2	PSME2	sp|Q9UL46|PSME2_HUMAN Proteasome activator complex subunit 2 OS=Homo sapiens GN=PSME2 PE=1 SV=4	1	7	7	7	6	4	7	4	3	1	3	6	4	1	0	2	5	6	2	6	4	7	4	3	1	3	6	4	1	0	2	5	6	2	6	4	7	4	3	1	3	6
Q9ULA0	Q9ULA0	5	5	5	Aspartyl aminopeptidase	DNPEP	sp|Q9ULA0|DNPEP_HUMAN Aspartyl aminopeptidase OS=Homo sapiens GN=DNPEP PE=1 SV=1	1	5	5	5	1	0	1	4	4	3	0	1	1	2	0	1	3	2	2	1	0	1	4	4	3	0	1	1	2	0	1	3	2	2	1	0	1	4	4	3	0	1
Q9ULV4	Q9ULV4	1	1	1	Coronin-1C	CORO1C	sp|Q9ULV4|COR1C_HUMAN Coronin-1C OS=Homo sapiens GN=CORO1C PE=1 SV=1	1	1	1	1	0	1	1	0	0	1	0	1	1	0	1	1	0	1	0	0	1	1	0	0	1	0	1	1	0	1	1	0	1	0	0	1	1	0	0	1	0	1
Q9ULZ3	Q9ULZ3	2	2	2	Apoptosis-associated speck-like protein containing a CARD	PYCARD	sp|Q9ULZ3|ASC_HUMAN Apoptosis-associated speck-like protein containing a CARD OS=Homo sapiens GN=PYCARD PE=1 SV=2	1	2	2	2	1	0	2	0	0	0	0	1	2	0	0	0	1	0	0	1	0	2	0	0	0	0	1	2	0	0	0	1	0	0	1	0	2	0	0	0	0	1
Q9UM22	Q9UM22	2	2	2	Mammalian ependymin-related protein 1	EPDR1	sp|Q9UM22|EPDR1_HUMAN Mammalian ependymin-related protein 1 OS=Homo sapiens GN=EPDR1 PE=1 SV=2	1	2	2	2	0	0	0	1	1	0	0	1	0	1	1	1	1	1	0	0	0	0	1	1	0	0	1	0	1	1	1	1	1	0	0	0	0	1	1	0	0	1
Q9UMD9	Q9UMD9	4	4	4	Collagen alpha-1(XVII) chain;120 kDa linear IgA disease antigen;97 kDa linear IgA disease antigen	COL17A1	sp|Q9UMD9|COHA1_HUMAN Collagen alpha-1(XVII) chain OS=Homo sapiens GN=COL17A1 PE=1 SV=3	1	4	4	4	3	0	2	1	1	1	3	3	3	3	0	0	1	1	2	3	0	2	1	1	1	3	3	3	3	0	0	1	1	2	3	0	2	1	1	1	3	3
Q9UMY4	Q9UMY4	3	3	3	Sorting nexin-12	SNX12	sp|Q9UMY4|SNX12_HUMAN Sorting nexin-12 OS=Homo sapiens GN=SNX12 PE=1 SV=3	1	3	3	3	0	0	0	3	2	0	0	0	0	2	0	2	1	1	1	0	0	0	3	2	0	0	0	0	2	0	2	1	1	1	0	0	0	3	2	0	0	0
Q9UN76	Q9UN76	12	12	12	Sodium- and chloride-dependent neutral and basic amino acid transporter B(0+)	SLC6A14	sp|Q9UN76|S6A14_HUMAN Sodium- and chloride-dependent neutral and basic amino acid transporter B(0+) OS=Homo sapiens GN=SLC6A14 PE=2 SV=1	1	12	12	12	9	3	11	0	1	0	9	9	7	0	0	1	7	8	6	9	3	11	0	1	0	9	9	7	0	0	1	7	8	6	9	3	11	0	1	0	9	9
Q9UNF0	Q9UNF0	9	9	9	Protein kinase C and casein kinase substrate in neurons protein 2	PACSIN2	sp|Q9UNF0|PACN2_HUMAN Protein kinase C and casein kinase substrate in neurons protein 2 OS=Homo sapiens GN=PACSIN2 PE=1 SV=2	1	9	9	9	7	2	8	1	1	1	9	9	7	2	2	3	3	5	4	7	2	8	1	1	1	9	9	7	2	2	3	3	5	4	7	2	8	1	1	1	9	9
Q9UNS2	Q9UNS2	1	1	1	COP9 signalosome complex subunit 3	COPS3	sp|Q9UNS2|CSN3_HUMAN COP9 signalosome complex subunit 3 OS=Homo sapiens GN=COPS3 PE=1 SV=3	1	1	1	1	0	1	1	1	1	1	0	0	1	1	0	1	0	1	0	0	1	1	1	1	1	0	0	1	1	0	1	0	1	0	0	1	1	1	1	1	0	0
Q9UNW1	Q9UNW1	4	4	4	Multiple inositol polyphosphate phosphatase 1	MINPP1	sp|Q9UNW1|MINP1_HUMAN Multiple inositol polyphosphate phosphatase 1 OS=Homo sapiens GN=MINPP1 PE=1 SV=1	1	4	4	4	2	0	4	1	1	0	1	2	2	1	0	0	0	1	1	2	0	4	1	1	0	1	2	2	1	0	0	0	1	1	2	0	4	1	1	0	1	2
Q9UNZ2	Q9UNZ2	3	3	3	NSFL1 cofactor p47	NSFL1C	sp|Q9UNZ2|NSF1C_HUMAN NSFL1 cofactor p47 OS=Homo sapiens GN=NSFL1C PE=1 SV=2	1	3	3	3	0	0	1	1	2	0	0	0	0	2	1	1	1	1	1	0	0	1	1	2	0	0	0	0	2	1	1	1	1	1	0	0	1	1	2	0	0	0
Q9UPN3	Q9UPN3	2	1	1	Microtubule-actin cross-linking factor 1, isoforms 1/2/3/5	MACF1	sp|Q9UPN3|MACF1_HUMAN Microtubule-actin cross-linking factor 1, isoforms 1/2/3/5 OS=Homo sapiens GN=MACF1 PE=1 SV=4	1	2	1	1	1	1	0	1	1	1	1	2	2	1	2	1	2	1	1	0	1	0	1	1	1	0	1	1	1	1	1	1	1	1	0	1	0	1	1	1	0	1
Q9UQB8	Q9UQB8	27	27	27	Brain-specific angiogenesis inhibitor 1-associated protein 2	BAIAP2	sp|Q9UQB8|BAIP2_HUMAN Brain-specific angiogenesis inhibitor 1-associated protein 2 OS=Homo sapiens GN=BAIAP2 PE=1 SV=1	1	27	27	27	19	4	24	0	0	1	19	15	17	0	0	0	9	12	9	19	4	24	0	0	1	19	15	17	0	0	0	9	12	9	19	4	24	0	0	1	19	15
Q9Y230	Q9Y230	12	12	12	RuvB-like 2	RUVBL2	sp|Q9Y230|RUVB2_HUMAN RuvB-like 2 OS=Homo sapiens GN=RUVBL2 PE=1 SV=3	1	12	12	12	2	0	12	0	0	0	1	2	2	0	0	0	3	3	0	2	0	12	0	0	0	1	2	2	0	0	0	3	3	0	2	0	12	0	0	0	1	2
Q9Y239	Q9Y239	2	2	2	Nucleotide-binding oligomerization domain-containing protein 1	NOD1	sp|Q9Y239|NOD1_HUMAN Nucleotide-binding oligomerization domain-containing protein 1 OS=Homo sapiens GN=NOD1 PE=1 SV=1	1	2	2	2	1	0	0	2	2	2	1	1	2	2	1	1	1	1	2	1	0	0	2	2	2	1	1	2	2	1	1	1	1	2	1	0	0	2	2	2	1	1
Q9Y265	Q9Y265	7	7	7	RuvB-like 1	RUVBL1	sp|Q9Y265|RUVB1_HUMAN RuvB-like 1 OS=Homo sapiens GN=RUVBL1 PE=1 SV=1	1	7	7	7	1	2	7	0	1	0	3	3	2	0	0	2	1	1	3	1	2	7	0	1	0	3	3	2	0	0	2	1	1	3	1	2	7	0	1	0	3	3
Q9Y266	Q9Y266	4	4	4	Nuclear migration protein nudC	NUDC	sp|Q9Y266|NUDC_HUMAN Nuclear migration protein nudC OS=Homo sapiens GN=NUDC PE=1 SV=1	1	4	4	4	1	0	4	2	2	2	0	0	0	2	2	2	1	3	1	1	0	4	2	2	2	0	0	0	2	2	2	1	3	1	1	0	4	2	2	2	0	0
Q9Y287	Q9Y287	4	4	4	Integral membrane protein 2B;BRI2, membrane form;BRI2 intracellular domain;BRI2C, soluble form;Bri23 peptide	ITM2B	sp|Q9Y287|ITM2B_HUMAN Integral membrane protein 2B OS=Homo sapiens GN=ITM2B PE=1 SV=1	1	4	4	4	0	1	1	4	4	4	0	1	2	4	2	4	4	3	3	0	1	1	4	4	4	0	1	2	4	2	4	4	3	3	0	1	1	4	4	4	0	1
Q9Y2A9	Q9Y2A9	7	7	7	N-acetyllactosaminide beta-1,3-N-acetylglucosaminyltransferase 3	B3GNT3	sp|Q9Y2A9|B3GN3_HUMAN N-acetyllactosaminide beta-1,3-N-acetylglucosaminyltransferase 3 OS=Homo sapiens GN=B3GNT3 PE=1 SV=2	1	7	7	7	5	1	6	1	0	0	3	4	2	0	1	2	3	4	2	5	1	6	1	0	0	3	4	2	0	1	2	3	4	2	5	1	6	1	0	0	3	4
Q9Y2B0	Q9Y2B0	9	9	9	Protein canopy homolog 2	CNPY2	sp|Q9Y2B0|CNPY2_HUMAN Protein canopy homolog 2 OS=Homo sapiens GN=CNPY2 PE=1 SV=1	1	9	9	9	5	0	3	5	5	6	1	5	5	5	3	4	5	4	6	5	0	3	5	5	6	1	5	5	5	3	4	5	4	6	5	0	3	5	5	6	1	5
Q9Y2E5	Q9Y2E5	3	3	3	Epididymis-specific alpha-mannosidase	MAN2B2	sp|Q9Y2E5|MA2B2_HUMAN Epididymis-specific alpha-mannosidase OS=Homo sapiens GN=MAN2B2 PE=1 SV=4	1	3	3	3	3	1	1	1	1	1	2	1	0	0	0	1	1	0	1	3	1	1	1	1	1	2	1	0	0	0	1	1	0	1	3	1	1	1	1	1	2	1
Q9Y2T3	Q9Y2T3	8	8	8	Guanine deaminase	GDA	sp|Q9Y2T3|GUAD_HUMAN Guanine deaminase OS=Homo sapiens GN=GDA PE=1 SV=1	1	8	8	8	5	3	7	2	5	6	4	3	5	2	0	2	3	4	5	5	3	7	2	5	6	4	3	5	2	0	2	3	4	5	5	3	7	2	5	6	4	3
Q9Y333	Q9Y333	1	1	1	U6 snRNA-associated Sm-like protein LSm2	LSM2	sp|Q9Y333|LSM2_HUMAN U6 snRNA-associated Sm-like protein LSm2 OS=Homo sapiens GN=LSM2 PE=1 SV=1	1	1	1	1	0	0	0	1	1	0	0	0	0	0	0	0	0	0	0	0	0	0	1	1	0	0	0	0	0	0	0	0	0	0	0	0	0	1	1	0	0	0
Q9Y376;Q9H9S4	Q9Y376	12;2	12;2	12;2	Calcium-binding protein 39	CAB39	sp|Q9Y376|CAB39_HUMAN Calcium-binding protein 39 OS=Homo sapiens GN=CAB39 PE=1 SV=1	2	12	12	12	8	4	9	3	3	2	6	7	4	3	0	2	4	4	5	8	4	9	3	3	2	6	7	4	3	0	2	4	4	5	8	4	9	3	3	2	6	7
Q9Y3B8	Q9Y3B8	1	1	1	Oligoribonuclease, mitochondrial	REXO2	sp|Q9Y3B8|ORN_HUMAN Oligoribonuclease, mitochondrial OS=Homo sapiens GN=REXO2 PE=1 SV=3	1	1	1	1	0	0	0	0	0	0	0	0	0	0	0	0	1	0	0	0	0	0	0	0	0	0	0	0	0	0	0	1	0	0	0	0	0	0	0	0	0	0
Q9Y3C6	Q9Y3C6	2	2	2	Peptidyl-prolyl cis-trans isomerase-like 1	PPIL1	sp|Q9Y3C6|PPIL1_HUMAN Peptidyl-prolyl cis-trans isomerase-like 1 OS=Homo sapiens GN=PPIL1 PE=1 SV=1	1	2	2	2	0	0	0	1	1	1	0	0	0	2	0	0	2	2	1	0	0	0	1	1	1	0	0	0	2	0	0	2	2	1	0	0	0	1	1	1	0	0
Q9Y3C8	Q9Y3C8	3	3	3	Ubiquitin-fold modifier-conjugating enzyme 1	UFC1	sp|Q9Y3C8|UFC1_HUMAN Ubiquitin-fold modifier-conjugating enzyme 1 OS=Homo sapiens GN=UFC1 PE=1 SV=3	1	3	3	3	0	0	1	1	2	2	0	0	0	1	0	0	0	2	3	0	0	1	1	2	2	0	0	0	1	0	0	0	2	3	0	0	1	1	2	2	0	0
Q9Y3E1	Q9Y3E1	3	2	2	Hepatoma-derived growth factor-related protein 3	HDGFRP3	sp|Q9Y3E1|HDGR3_HUMAN Hepatoma-derived growth factor-related protein 3 OS=Homo sapiens GN=HDGFRP3 PE=1 SV=1	1	3	2	2	0	0	0	3	3	1	0	0	0	1	0	1	1	1	1	0	0	0	2	2	1	0	0	0	1	0	1	1	1	1	0	0	0	2	2	1	0	0
Q9Y3E7	Q9Y3E7	2	2	2	Charged multivesicular body protein 3	CHMP3	sp|Q9Y3E7|CHMP3_HUMAN Charged multivesicular body protein 3 OS=Homo sapiens GN=CHMP3 PE=1 SV=3	1	2	2	2	2	0	1	1	0	1	1	2	1	1	0	1	0	1	1	2	0	1	1	0	1	1	2	1	1	0	1	0	1	1	2	0	1	1	0	1	1	2
Q9Y490;Q9Y4G6	Q9Y490	37;6	37;6	37;6	Talin-1	TLN1	sp|Q9Y490|TLN1_HUMAN Talin-1 OS=Homo sapiens GN=TLN1 PE=1 SV=3	2	37	37	37	7	0	7	33	31	27	1	4	9	28	16	17	16	18	20	7	0	7	33	31	27	1	4	9	28	16	17	16	18	20	7	0	7	33	31	27	1	4
Q9Y4I1	Q9Y4I1	1	1	1	Unconventional myosin-Va	MYO5A	sp|Q9Y4I1|MYO5A_HUMAN Unconventional myosin-Va OS=Homo sapiens GN=MYO5A PE=1 SV=2	1	1	1	1	0	0	1	0	0	0	0	0	0	1	0	1	0	0	0	0	0	1	0	0	0	0	0	0	1	0	1	0	0	0	0	0	1	0	0	0	0	0
Q9Y4K0	Q9Y4K0	4	4	4	Lysyl oxidase homolog 2	LOXL2	sp|Q9Y4K0|LOXL2_HUMAN Lysyl oxidase homolog 2 OS=Homo sapiens GN=LOXL2 PE=1 SV=1	1	4	4	4	1	0	3	2	1	3	1	2	0	3	0	1	3	1	3	1	0	3	2	1	3	1	2	0	3	0	1	3	1	3	1	0	3	2	1	3	1	2
Q9Y4L1;Q9BXT5	Q9Y4L1	9;1	9;1	9;1	Hypoxia up-regulated protein 1	HYOU1	sp|Q9Y4L1|HYOU1_HUMAN Hypoxia up-regulated protein 1 OS=Homo sapiens GN=HYOU1 PE=1 SV=1	2	9	9	9	4	2	4	5	6	5	3	4	3	6	4	4	7	7	4	4	2	4	5	6	5	3	4	3	6	4	4	7	7	4	4	2	4	5	6	5	3	4
Q9Y5P6	Q9Y5P6	4	4	4	Mannose-1-phosphate guanyltransferase beta	GMPPB	sp|Q9Y5P6|GMPPB_HUMAN Mannose-1-phosphate guanyltransferase beta OS=Homo sapiens GN=GMPPB PE=1 SV=2	1	4	4	4	1	1	3	2	2	1	3	3	1	3	1	2	1	1	2	1	1	3	2	2	1	3	3	1	3	1	2	1	1	2	1	1	3	2	2	1	3	3
Q9Y5S9	Q9Y5S9	1	1	1	RNA-binding protein 8A	RBM8A	sp|Q9Y5S9|RBM8A_HUMAN RNA-binding protein 8A OS=Homo sapiens GN=RBM8A PE=1 SV=1	1	1	1	1	1	0	1	1	1	1	0	0	0	1	0	1	1	1	1	1	0	1	1	1	1	0	0	0	1	0	1	1	1	1	1	0	1	1	1	1	0	0
Q9Y5X3	Q9Y5X3	2	2	2	Sorting nexin-5	SNX5	sp|Q9Y5X3|SNX5_HUMAN Sorting nexin-5 OS=Homo sapiens GN=SNX5 PE=1 SV=1	1	2	2	2	0	0	0	2	2	1	0	0	0	2	1	1	0	1	1	0	0	0	2	2	1	0	0	0	2	1	1	0	1	1	0	0	0	2	2	1	0	0
Q9Y5Y6	Q9Y5Y6	1	1	1	Suppressor of tumorigenicity 14 protein	ST14	sp|Q9Y5Y6|ST14_HUMAN Suppressor of tumorigenicity 14 protein OS=Homo sapiens GN=ST14 PE=1 SV=2	1	1	1	1	0	0	1	0	0	0	0	0	0	0	0	0	1	0	0	0	0	1	0	0	0	0	0	0	0	0	0	1	0	0	0	0	1	0	0	0	0	0
Q9Y5Z4	Q9Y5Z4	5	5	5	Heme-binding protein 2	HEBP2	sp|Q9Y5Z4|HEBP2_HUMAN Heme-binding protein 2 OS=Homo sapiens GN=HEBP2 PE=1 SV=1	1	5	5	5	2	1	2	2	4	2	2	3	1	2	1	2	1	3	2	2	1	2	2	4	2	2	3	1	2	1	2	1	3	2	2	1	2	2	4	2	2	3
Q9Y624	Q9Y624	3	3	3	Junctional adhesion molecule A	F11R	sp|Q9Y624|JAM1_HUMAN Junctional adhesion molecule A OS=Homo sapiens GN=F11R PE=1 SV=1	1	3	3	3	1	0	0	2	2	2	1	1	0	3	0	0	3	1	2	1	0	0	2	2	2	1	1	0	3	0	0	3	1	2	1	0	0	2	2	2	1	1
Q9Y646	Q9Y646	2	2	2	Carboxypeptidase Q	CPQ	sp|Q9Y646|CBPQ_HUMAN Carboxypeptidase Q OS=Homo sapiens GN=CPQ PE=1 SV=1	1	2	2	2	1	1	1	1	0	1	0	1	1	2	1	1	0	2	2	1	1	1	1	0	1	0	1	1	2	1	1	0	2	2	1	1	1	1	0	1	0	1
Q9Y678;Q9UBF2	Q9Y678;Q9UBF2	2;1	2;1	2;1	Coatomer subunit gamma-1;Coatomer subunit gamma-2	COPG1;COPG2	sp|Q9Y678|COPG1_HUMAN Coatomer subunit gamma-1 OS=Homo sapiens GN=COPG1 PE=1 SV=1;sp|Q9UBF2|COPG2_HUMAN Coatomer subunit gamma-2 OS=Homo sapiens GN=COPG2 PE=1 SV=1	2	2	2	2	0	0	1	1	1	1	0	2	1	1	0	2	2	2	0	0	0	1	1	1	1	0	2	1	1	0	2	2	2	0	0	0	1	1	1	1	0	2
Q9Y696	Q9Y696	10	10	10	Chloride intracellular channel protein 4	CLIC4	sp|Q9Y696|CLIC4_HUMAN Chloride intracellular channel protein 4 OS=Homo sapiens GN=CLIC4 PE=1 SV=4	1	10	10	10	10	1	10	2	3	1	7	5	5	1	0	3	2	3	2	10	1	10	2	3	1	7	5	5	1	0	3	2	3	2	10	1	10	2	3	1	7	5
Q9Y6E0	Q9Y6E0	8	8	6	Serine/threonine-protein kinase 24;Serine/threonine-protein kinase 24 36 kDa subunit;Serine/threonine-protein kinase 24 12 kDa subunit	STK24	sp|Q9Y6E0|STK24_HUMAN Serine/threonine-protein kinase 24 OS=Homo sapiens GN=STK24 PE=1 SV=1	1	8	8	6	5	2	8	1	0	0	4	6	6	1	0	1	4	3	3	5	2	8	1	0	0	4	6	6	1	0	1	4	3	3	3	1	6	1	0	0	3	4
Q9Y6R7	Q9Y6R7	131	131	131	IgGFc-binding protein	FCGBP	sp|Q9Y6R7|FCGBP_HUMAN IgGFc-binding protein OS=Homo sapiens GN=FCGBP PE=1 SV=3	1	131	131	131	103	33	105	2	2	6	111	117	94	5	8	14	94	92	80	103	33	105	2	2	6	111	117	94	5	8	14	94	92	80	103	33	105	2	2	6	111	117
REV__O00628	REV__O00628	1	1	1			sp|O00628|PEX7_HUMAN Peroxisomal targeting signal 2 receptor OS=Homo sapiens GN=PEX7 PE=1 SV=1	1	1	1	1	0	0	0	0	0	0	0	0	0	0	0	0	0	1	0	0	0	0	0	0	0	0	0	0	0	0	0	0	1	0	0	0	0	0	0	0	0	0
REV__O43896	REV__O43896	1	1	1			sp|O43896|KIF1C_HUMAN Kinesin-like protein KIF1C OS=Homo sapiens GN=KIF1C PE=1 SV=3	1	1	1	1	0	0	1	1	1	1	0	0	1	1	1	1	1	0	1	0	0	1	1	1	1	0	0	1	1	1	1	1	0	1	0	0	1	1	1	1	0	0
REV__P17301	REV__P17301	1	1	1			sp|P17301|ITA2_HUMAN Integrin alpha-2 OS=Homo sapiens GN=ITGA2 PE=1 SV=1	1	1	1	1	0	0	0	1	1	1	0	0	0	1	0	0	1	0	1	0	0	0	1	1	1	0	0	0	1	0	0	1	0	1	0	0	0	1	1	1	0	0
REV__P27144	REV__P27144	1	1	1			sp|P27144|KAD4_HUMAN Adenylate kinase 4, mitochondrial OS=Homo sapiens GN=AK4 PE=1 SV=1	1	1	1	1	0	0	0	1	1	1	0	0	1	1	0	0	1	1	1	0	0	0	1	1	1	0	0	1	1	0	0	1	1	1	0	0	0	1	1	1	0	0
REV__P36957	REV__P36957	3	3	3			sp|P36957|ODO2_HUMAN Dihydrolipoyllysine-residue succinyltransferase component of 2-oxoglutarate dehydrogenase complex, mitochondrial OS=Homo sapiens GN=DLST PE=1 SV=4	1	3	3	3	1	0	2	2	2	2	1	1	1	1	0	1	2	0	2	1	0	2	2	2	2	1	1	1	1	0	1	2	0	2	1	0	2	2	2	2	1	1
REV__P49454	REV__P49454	2	2	2			sp|P49454|CENPF_HUMAN Centromere protein F OS=Homo sapiens GN=CENPF PE=1 SV=2	1	2	2	2	1	0	1	1	1	2	0	1	1	1	1	2	0	1	1	1	0	1	1	1	2	0	1	1	1	1	2	0	1	1	1	0	1	1	1	2	0	1
REV__P51617	REV__P51617	1	1	1			sp|P51617|IRAK1_HUMAN Interleukin-1 receptor-associated kinase 1 OS=Homo sapiens GN=IRAK1 PE=1 SV=2	1	1	1	1	1	0	1	1	0	1	0	1	1	1	1	1	1	1	1	1	0	1	1	0	1	0	1	1	1	1	1	1	1	1	1	0	1	1	0	1	0	1
REV__Q5TCZ1	REV__Q5TCZ1	2	2	2			sp|Q5TCZ1|SPD2A_HUMAN SH3 and PX domain-containing protein 2A OS=Homo sapiens GN=SH3PXD2A PE=1 SV=1	1	2	2	2	0	0	0	2	2	0	0	0	0	1	0	0	0	0	1	0	0	0	2	2	0	0	0	0	1	0	0	0	0	1	0	0	0	2	2	0	0	0
REV__Q6FHJ7	REV__Q6FHJ7	1	1	1			sp|Q6FHJ7|SFRP4_HUMAN Secreted frizzled-related protein 4 OS=Homo sapiens GN=SFRP4 PE=1 SV=2	1	1	1	1	0	0	0	1	1	1	0	0	0	1	0	1	1	1	0	0	0	0	1	1	1	0	0	0	1	0	1	1	1	0	0	0	0	1	1	1	0	0
REV__Q8TDV2	REV__Q8TDV2	1	1	1			sp|Q8TDV2|GP148_HUMAN Probable G-protein coupled receptor 148 OS=Homo sapiens GN=GPR148 PE=2 SV=2	1	1	1	1	0	0	1	0	0	1	0	1	0	1	1	1	1	1	1	0	0	1	0	0	1	0	1	0	1	1	1	1	1	1	0	0	1	0	0	1	0	1
REV__Q99999	REV__Q99999	2	2	2			sp|Q99999|G3ST1_HUMAN Galactosylceramide sulfotransferase OS=Homo sapiens GN=GAL3ST1 PE=1 SV=1	1	2	2	2	0	0	1	1	2	1	0	0	1	0	2	1	1	1	1	0	0	1	1	2	1	0	0	1	0	2	1	1	1	1	0	0	1	1	2	1	0	0
REV__Q9BV99	REV__Q9BV99	1	1	1			sp|Q9BV99|LRC61_HUMAN Leucine-rich repeat-containing protein 61 OS=Homo sapiens GN=LRRC61 PE=2 SV=1	1	1	1	1	0	0	0	1	1	0	0	0	0	1	0	0	0	0	0	0	0	0	1	1	0	0	0	0	1	0	0	0	0	0	0	0	0	1	1	0	0	0
REV__Q9H3E2	REV__Q9H3E2	2	2	2			sp|Q9H3E2|SNX25_HUMAN Sorting nexin-25 OS=Homo sapiens GN=SNX25 PE=1 SV=2	1	2	2	2	1	1	1	2	1	0	1	0	1	2	1	1	1	0	0	1	1	1	2	1	0	1	0	1	2	1	1	1	0	0	1	1	1	2	1	0	1	0
REV__Q9H967	REV__Q9H967	1	1	1			sp|Q9H967|WDR76_HUMAN WD repeat-containing protein 76 OS=Homo sapiens GN=WDR76 PE=1 SV=2	1	1	1	1	0	0	0	1	0	0	0	1	0	0	0	0	0	0	0	0	0	0	1	0	0	0	1	0	0	0	0	0	0	0	0	0	0	1	0	0	0	1
REV__Q9NPH6	REV__Q9NPH6	2	2	2			sp|Q9NPH6|OBP2B_HUMAN Odorant-binding protein 2b OS=Homo sapiens GN=OBP2B PE=2 SV=1	1	2	2	2	0	0	0	1	1	1	0	0	0	1	0	2	1	0	1	0	0	0	1	1	1	0	0	0	1	0	2	1	0	1	0	0	0	1	1	1	0	0
REV__Q9ULH4	REV__Q9ULH4	2	2	2			sp|Q9ULH4|LRFN2_HUMAN Leucine-rich repeat and fibronectin type-III domain-containing protein 2 OS=Homo sapiens GN=LRFN2 PE=1 SV=2	1	2	2	2	1	0	1	2	1	1	1	1	1	1	0	1	1	0	2	1	0	1	2	1	1	1	1	1	1	0	1	1	0	2	1	0	1	2	1	1	1	1
[truncated: 104 more columns]

## Sheet: Identified peptides
Table S4: Identified peptides
Sequence	N-term cleavage window	C-term cleavage window	Amino acid before	First amino acid	Second amino acid	Second last amino acid	Last amino acid	Amino acid after	A Count	R Count	N Count	D Count	C Count	Q Count	E Count	G Count	H Count	I Count	L Count	K Count	M Count	F Count	P Count	S Count	T Count	W Count	Y Count	V Count	U Count	O Count	Length	Missed cleavages	Mass	Proteins	Leading razor protein	Start position	End position	Gene names	Protein names	Unique (Groups)	Unique (Proteins)	Charges	PEP	Score	Identification type IA_1	Identification type IA_2	Identification type IA_3	Identification type IB_1	Identification type IB_2
AAAAAAALQAK	NHKLRVDKAAAAAAAL	AAAALQAKSDEKAAVA	K	A	A	A	K	S	8	0	0	0	0	1	0	0	0	0	1	1	0	0	0	0	0	0	0	0	0	0	11	0	955.545	P36578	P36578	354	364	RPL4	60S ribosomal protein L4	yes	yes	2	0.00042641	77.662	By matching		By MS/MS
AAAAAAGAGPEMVR	________________	GAGPEMVRGQVFDVGP	M	A	A	V	R	G	7	1	0	0	0	0	1	2	0	0	0	0	1	0	1	0	0	0	0	1	0	0	14	0	1241.62	P28482	P28482	2	15	MAPK1	Mitogen-activated protein kinase 1	yes	yes	2	0.0016065	40.941					By MS/MS
AAAAAEQQQFYLLLGNLLSPDNVVR	________________	LSPDNVVRKQAEETYE	M	A	A	V	R	K	5	1	2	1	0	3	1	1	0	0	5	0	0	1	1	1	0	0	1	2	0	0	25	0	2700.42	O00410	O00410	2	26	IPO5	Importin-5	yes	yes	3	1.038e-30	74.876				By matching	By matching
AAAAELSLLEK	________________	AELSLLEKSLGLSKGN	M	A	A	E	K	S	4	0	0	0	0	0	2	0	0	0	3	1	0	0	0	1	0	0	0	0	0	0	11	0	1114.62	O43324	O43324	2	12	EEF1E1	Eukaryotic translation elongation factor 1 epsilon-1	yes	yes	2	0.0022546	54.259	By matching	By matching	By MS/MS
AAAEDVNVTFEDQQK	________________	VTFEDQQKINKFARNT	K	A	A	Q	K	I	3	0	1	2	0	2	2	0	0	0	0	1	0	1	0	0	1	0	0	2	0	0	15	0	1663.77	Q9NQP4	Q9NQP4	8	22	PFDN4	Prefoldin subunit 4	yes	yes	2	0.0017346	35.037					By matching
AAAEVNQDYGLDPK	KAFGILKRAAAEVNQD	QDYGLDPKIANAIMKA	R	A	A	P	K	I	3	0	1	2	0	1	1	1	0	0	1	1	0	0	1	0	0	0	1	1	0	0	14	0	1489.7	P07954	P07954	102	115	FH	Fumarate hydratase, mitochondrial	yes	yes	2	0.0023793	36.292			By MS/MS
AAAIGIDLGTTYSCVGVFQHGK	________________	VGVFQHGKVEIIANDQ	K	A	A	G	K	V	3	0	0	1	1	1	0	4	1	2	1	1	0	1	0	1	2	0	1	2	0	0	22	0	2264.13	P08107	P08107	4	25	HSPA1A	Heat shock 70 kDa protein 1A	yes	yes	3	3.4974e-13	60.621			By MS/MS		By matching
AAAITSDILEALGR	EDDLSSFRAAAITSDI	DILEALGRDGHFTLFA	R	A	A	G	R	D	4	1	0	1	0	0	1	1	0	2	2	0	0	0	0	1	1	0	0	0	0	0	14	0	1399.77	Q15063	Q15063	252	265	POSTN	Periostin	yes	yes	2	0.012258	29.937		By MS/MS	By matching
AAAITSDILETLGR	EDELSSFRAAAITSDI	DILETLGRDGHFTLFA	R	A	A	G	R	D	3	1	0	1	0	0	1	1	0	2	2	0	0	0	0	1	2	0	0	0	0	0	14	0	1429.78	CON__Q2KJC7	CON__Q2KJC7	252	265			yes	yes	2	2.8725e-07	78.814				By matching	By matching
AAALAHLDR	VELQLPPKAAALAHLD	AALAHLDRGSPPPARE	K	A	A	D	R	G	4	1	0	1	0	0	0	0	1	0	2	0	0	0	0	0	0	0	0	0	0	0	9	0	936.514	O75106;Q16853	O75106	103	111	AOC2;AOC3	Retina-specific copper amine oxidase;Membrane primary amine oxidase	yes	no	2;3	0.00035439	93.649				By MS/MS	By MS/MS
AAALEAMKDYTK	FIKGYTRKAAALEAMK	EAMKDYTKAMDVYQKA	K	A	A	T	K	A	4	0	0	1	0	0	1	0	0	0	1	2	1	0	0	0	1	0	1	0	0	0	12	1	1310.65	P31948	P31948	435	446	STIP1	Stress-induced-phosphoprotein 1	yes	yes	3	0.0079886	32.933				By matching
AAALEFLNRFEEAK	WGKGYSRKAAALEFLN	LNRFEEAKRTYEEGLK	K	A	A	A	K	R	4	1	1	0	0	0	3	0	0	0	2	1	0	2	0	0	0	0	0	0	0	0	14	1	1607.83	P31948	P31948	79	92	STIP1	Stress-induced-phosphoprotein 1	yes	yes	3	5.1575e-10	83.877				By MS/MS	By MS/MS
AAANFFSASCVPCADQSSFPK	DPQESIQRAAANFFSA	ADQSSFPKLCQLCAGK	R	A	A	P	K	L	5	0	1	1	2	1	0	0	0	0	0	1	0	3	2	4	0	0	0	1	0	0	21	0	2260.99	CON__Q0IIK2;CON__Q29443	CON__Q0IIK2	167	187			yes	no	2;3	1.1468e-38	104.95				By MS/MS	By MS/MS
AAAQEQYSAAVAR	YPGNIKEKAAAQEQYS	QYSAAVARGESAGLVR	K	A	A	A	R	G	6	1	0	0	0	2	1	0	0	0	0	0	0	0	0	1	0	0	1	1	0	0	13	0	1334.66	CON__Q3T052	CON__Q3T052	100	112			yes	yes	2	7.4569e-13	111.79				By MS/MS	By MS/MS
AAATGPSFWLGNETLK	________________	WLGNETLKVPLALFAL	M	A	A	L	K	V	3	0	1	0	0	0	1	2	0	0	2	1	0	1	1	1	2	1	0	0	0	0	16	0	1661.84	P12955	P12955	2	17	PEPD	Xaa-Pro dipeptidase	yes	yes	2	6.7852e-14	84.046	By matching		By matching	By MS/MS	By MS/MS
AAAVPQR	________________	MAAAVPQRAWTVEQLR	M	A	A	Q	R	A	3	1	0	0	0	1	0	0	0	0	0	0	0	0	1	0	0	0	0	1	0	0	7	0	711.403	Q00688	Q00688	2	8	FKBP3	Peptidyl-prolyl cis-trans isomerase FKBP3	yes	yes	2	0.0026217	64.776					By MS/MS
AAAVSEAEADFYEQNSR	GSWLEQARAAAVSEAE	DFYEQNSRYQLTLWGP	R	A	A	S	R	Y	5	1	1	1	0	1	3	0	0	0	0	0	0	1	0	2	0	0	1	1	0	0	17	0	1856.82	P54802	P54802	627	643	NAGLU	Alpha-N-acetylglucosaminidase;Alpha-N-acetylglucosaminidase 82 kDa form;Alpha-N-acetylglucosaminidase 77 kDa form	yes	yes	3	0.00028053	34.395	By matching		By MS/MS
AAAVSSGFDGAIQLVSLGGR	PDFSKLARAAAVSSGF	QLVSLGGRQLLTPEHV	R	A	A	G	R	Q	4	1	0	1	0	1	0	4	0	1	2	0	0	1	0	3	0	0	0	2	0	0	20	0	1874.98	O00468	O00468	1781	1800	AGRN	Agrin;Agrin N-terminal 110 kDa subunit;Agrin C-terminal 110 kDa subunit;Agrin C-terminal 90 kDa fragment;Agrin C-terminal 22 kDa fragment	yes	yes	2;3	4.422e-16	76.301	By MS/MS	By matching	By MS/MS	By matching	By MS/MS
AACCLAGAR	LAQLVAQRAACCLAGA	ACCLAGARARFALGLS	R	A	A	A	R	A	4	1	0	0	2	0	0	1	0	0	1	0	0	0	0	0	0	0	0	0	0	0	9	0	948.427	O95336	O95336	30	38	PGLS	6-phosphogluconolactonase	yes	yes	2	0.056343	34.387			By MS/MS
AACLPLPGYR	NELNDLFKAACLPLPG	CLPLPGYRVREITENL	K	A	A	Y	R	V	2	1	0	0	1	0	0	1	0	0	2	0	0	0	2	0	0	0	1	0	0	0	10	0	1116.58	P13796	P13796	40	49	LCP1	Plastin-2	yes	yes	2	0.004232	56.432					By matching
AADAEAEVASLNR	KLELAEKKAADAEAEV	AEVASLNRRIQLVEEE	K	A	A	N	R	R	5	1	1	1	0	0	2	0	0	0	1	0	0	0	0	1	0	0	0	1	0	0	13	0	1315.64	P06753	P06753	79	91	TPM3	Tropomyosin alpha-3 chain	yes	yes	2	0.00019125	68.171	By MS/MS		By MS/MS
AADAEAEVASLNRR	KLELAEKKAADAEAEV	EVASLNRRIQLVEEEL	K	A	A	R	R	I	5	2	1	1	0	0	2	0	0	0	1	0	0	0	0	1	0	0	0	1	0	0	14	1	1471.74	P06753	P06753	79	92	TPM3	Tropomyosin alpha-3 chain	yes	yes	3	1.585e-12	100.22	By MS/MS			By MS/MS	By MS/MS
AADAVEDLR	HDLEQSIRAADAVEDL	ADAVEDLRWFRANHGP	R	A	A	L	R	W	3	1	0	2	0	0	1	0	0	0	1	0	0	0	0	0	0	0	0	1	0	0	9	0	958.472	Q9UNF0	Q9UNF0	276	284	PACSIN2	Protein kinase C and casein kinase substrate in neurons protein 2	yes	yes	2	0.0011467	91.867	By MS/MS		By MS/MS
AADEAVIEMSK	VHFIALGRAADEAVIE	EAVIEMSKITGGSHFY	R	A	A	S	K	I	3	0	0	1	0	0	2	0	0	1	0	1	1	0	0	1	0	0	0	1	0	0	11	0	1162.55	Q14CN2	Q14CN2	441	451	CLCA4	Calcium-activated chloride channel regulator 4;Calcium-activated chloride channel regulator 4, 110 kDa form;Calcium-activated chloride channel regulator 4, 30 kDa form	yes	yes	2	0.0086861	49.934	By MS/MS		By MS/MS
AADFSDPAFLAHTNR	EYYFAEVRAADFSDPA	AFLAHTNRHVARLTKG	R	A	A	N	R	H	4	1	1	2	0	0	0	0	1	0	1	0	0	2	1	1	1	0	0	0	0	0	15	0	1631.77	CON__ENSEMBL:ENSBTAP00000018574	CON__ENSEMBL:ENSBTAP00000018574	247	261			yes	yes	3	7.2553e-13	100.11				By MS/MS	By MS/MS
AADKLGSTQIVK	SIGLINEKAADKLGST	LGSTQIVKILTQDTPE	K	A	A	V	K	I	2	0	0	1	0	1	0	1	0	1	1	2	0	0	0	1	1	0	0	1	0	0	12	1	1229.7	Q8TDL5	Q8TDL5	328	339	BPIFB1	BPI fold-containing family B member 1	yes	yes	2;3	6.2081e-23	170.95	By MS/MS	By matching	By MS/MS
AADKLIQNLDANHDGR	LSDTGNRKAADKLIQN	LDANHDGRISFDEYWT	K	A	A	G	R	I	3	1	2	3	0	1	0	1	1	1	2	1	0	0	0	0	0	0	0	0	0	0	16	1	1749.88	Q96FQ6	Q96FQ6	58	73	S100A16	Protein S100-A16	yes	yes	3;4	6.3144e-08	61.265			By MS/MS
AAEAAAAPAESAAPAAGEEPSKEEGEPK	AAGGEAPKAAEAAAAP	SKEEGEPKKTEAPAAP	K	A	A	P	K	K	11	0	0	0	0	0	7	2	0	0	0	2	0	0	4	2	0	0	0	0	0	0	28	1	2635.22	P80723	P80723	122	149	BASP1	Brain acid soluble protein 1	yes	yes	3	2.1985e-22	63.291	By MS/MS		By MS/MS
AAEAFSELSK	FFITKLQKAAEAFSEL	EAFSELSKRKKNKKGK	K	A	A	S	K	R	3	0	0	0	0	0	2	0	0	0	1	1	0	1	0	2	0	0	0	0	0	0	10	0	1051.52	Q12929	Q12929	290	299	EPS8	Epidermal growth factor receptor kinase substrate 8	yes	yes	2	0.019668	39.625	By MS/MS		By MS/MS
AAEAFSELSKR	FFITKLQKAAEAFSEL	AFSELSKRKKNKKGKR	K	A	A	K	R	K	3	1	0	0	0	0	2	0	0	0	1	1	0	1	0	2	0	0	0	0	0	0	11	1	1207.62	Q12929	Q12929	290	300	EPS8	Epidermal growth factor receptor kinase substrate 8	yes	yes	3	0.0013283	50.354	By MS/MS
AAEEEDEADPKR	DEGPALKRAAEEEDEA	EDEADPKRQKTENGAS	R	A	A	K	R	Q	3	1	0	2	0	0	4	0	0	0	0	1	0	0	1	0	0	0	0	0	0	0	12	1	1358.6	P20962	P20962	82	93	PTMS	Parathymosin	yes	yes	2;3	0.001999	56.087					By MS/MS
AAEESASQIQSSAQR	QRTRQMIRAAEESASQ	QIQSSAQRLETQVSAS	R	A	A	Q	R	L	4	1	0	0	0	3	2	0	0	1	0	0	0	0	0	4	0	0	0	0	0	0	15	0	1561.73	Q13751	Q13751	855	869	LAMB3	Laminin subunit beta-3	yes	yes	2;3	4.1656e-08	81.632	By MS/MS		By MS/MS	By MS/MS	By MS/MS
AAFDDAIAELDTLSEESYK	DRACRLAKAAFDDAIA	TLSEESYKDSTLIMQL	K	A	A	Y	K	D	4	0	0	3	0	0	3	0	0	1	2	1	0	1	0	2	1	0	1	0	0	0	19	0	2086.96	P62258	P62258	197	215	YWHAE	14-3-3 protein epsilon	yes	yes	2;3	2.3545e-14	72.772		By matching	By MS/MS	By MS/MS	By MS/MS
AAFDDAIAELDTLSEESYKDSTLIMQLLR	DRACRLAKAAFDDAIA	TLIMQLLRDNLTLWTS	K	A	A	L	R	D	4	1	0	4	0	1	3	0	0	2	5	1	1	1	0	3	2	0	1	0	0	0	29	1	3257.6	P62258	P62258	197	225	YWHAE	14-3-3 protein epsilon	yes	yes	3;4	1.2045e-107	168.92	By matching		By MS/MS	By MS/MS	By MS/MS
AAFGQGSGPIMLDEVQCTGTEASLADCK	NATQALGRAAFGQGSG	EASLADCKSLGWLKSN	R	A	A	C	K	S	4	0	0	2	2	2	2	4	0	1	2	1	1	1	1	2	2	0	0	1	0	0	28	0	2912.3	Q08380	Q08380	77	104	LGALS3BP	Galectin-3-binding protein	yes	yes	3	1.1669e-36	79.382	By MS/MS	By matching	By MS/MS	By MS/MS	By MS/MS
AAFQLGSPWR	DKAVKAARAAFQLGSP	FQLGSPWRRMDASHRG	R	A	A	W	R	R	2	1	0	0	0	1	0	1	0	0	1	0	0	1	1	1	0	1	0	0	0	0	10	0	1131.58	P05091	P05091	85	94	ALDH2	Aldehyde dehydrogenase, mitochondrial	yes	yes	2	1.6287e-05	109.66	By matching		By MS/MS	By MS/MS	By MS/MS
AAFTECCQAADK	LFFAKRYKAAFTECCQ	ECCQAADKAACLLPKL	K	A	A	D	K	A	4	0	0	1	2	1	1	0	0	0	0	1	0	1	0	0	1	0	0	0	0	0	12	0	1370.56	CON__P02768-1;P02768	CON__P02768-1	187	198	ALB	Serum albumin	yes	no	2	0.0012579	53.448	By MS/MS		By MS/MS
AAFVAYALAFPR	QEPHPGERAAFVAYAL	AYALAFPRAFQGLLDT	R	A	A	P	R	A	5	1	0	0	0	0	0	0	0	0	1	0	0	2	1	0	0	0	1	1	0	0	12	0	1295.7	Q6XQN6	Q6XQN6	270	281	NAPRT	Nicotinate phosphoribosyltransferase	yes	yes	2	0.0013026	53.237	By matching	By matching	By MS/MS		By MS/MS
AAGCDFTNVVK	KNMGEILKAAGCDFTN	CDFTNVVKTTVLLADI	K	A	A	V	K	T	2	0	1	1	1	0	0	1	0	0	0	1	0	1	0	0	1	0	0	2	0	0	11	0	1180.55	P52758	P52758	68	78	HRSP12	Ribonuclease UK114	yes	yes	2	0.0058129	44.847
AAGDVDIGDAAYYFER	LRQNTSQKAAGDVDIG	DAAYYFERDIKGESLF	K	A	A	E	R	D	4	1	0	3	0	0	1	2	0	1	0	0	0	1	0	0	0	0	2	1	0	0	16	0	1731.77	P09758	P09758	213	228	TACSTD2	Tumor-associated calcium signal transducer 2	yes	yes	2	2.1707e-07	59.728	By MS/MS		By MS/MS	By matching	By MS/MS
AAGEGLLTLR	RGRRSRRRAAGEGLLT	GEGLLTLRAKPPSEAE	R	A	A	L	R	A	2	1	0	0	0	0	1	2	0	0	3	0	0	0	0	0	1	0	0	0	0	0	10	0	999.571	Q8TE68	Q8TE68	298	307	EPS8L1	Epidermal growth factor receptor kinase substrate 8-like protein 1	yes	yes	2	0.0010489	74.841	By MS/MS		By matching
AAGGAVCEQPLGLECR	FDTYSNIRAAGGAVCE	QPLGLECRAQAQPGVP	R	A	A	C	R	A	3	1	0	0	2	1	2	3	0	0	2	0	0	0	1	0	0	0	0	1	0	0	16	0	1686.78	Q9HC84	Q9HC84	2346	2361	MUC5B	Mucin-5B	yes	no	2;3	1.9537e-60	182.33	By MS/MS	By matching	By MS/MS	By MS/MS	By MS/MS
AAGGAVCEQPLGLECRAQAQPGVPLR	FDTYSNIRAAGGAVCE	AQPGVPLRELGQVVEC	R	A	A	L	R	E	5	2	0	0	2	3	2	4	0	0	3	0	0	0	3	0	0	0	0	2	0	0	26	1	2704.35	Q9HC84	Q9HC84	2346	2371	MUC5B	Mucin-5B	yes	no	3	6.8849e-31	75.064	By matching		By MS/MS
AAGGHLCQQPK	VESYDKIRAAGGHLCQ	GHLCQQPKDIECQAES	R	A	A	P	K	D	2	0	0	0	1	2	0	2	1	0	1	1	0	0	1	0	0	0	0	0	0	0	11	0	1165.57	Q9HC84	Q9HC84	1535	1545	MUC5B	Mucin-5B	yes	yes	2;3	6.6146e-05	86.18	By matching		By MS/MS		By matching
AAGIDEQENWHEGKENIR	VLVGLGKKAAGIDEQE	HEGKENIRAAVAAGCR	K	A	A	I	R	A	2	1	2	1	0	1	4	2	1	2	0	1	0	0	0	0	0	1	0	0	0	0	18	1	2094.97	P28838	P28838	105	122	LAP3	Cytosol aminopeptidase	yes	yes	4	5.1179e-16	83.758			By MS/MS
AAGSRDVSLAK	YVAVEERKAAGSRDVS	SRDVSLAKADAAPDEK	K	A	A	A	K	A	3	1	0	1	0	0	0	1	0	0	1	1	0	0	0	2	0	0	0	1	0	0	11	1	1073.58	P01833	P01833	567	577	PIGR	Polymeric immunoglobulin receptor;Secretory component	yes	yes	3	0.0061764	37.968	By matching		By MS/MS	By matching
AAGTLYTYPENWR	________________	YTYPENWRAFKALIAA	M	A	A	W	R	A	2	1	1	0	0	0	1	1	0	0	1	0	0	0	1	0	2	1	2	0	0	0	13	0	1540.73	P26641	P26641	2	14	EEF1G	Elongation factor 1-gamma	yes	yes	2	5.0209e-07	90.697	By MS/MS		By MS/MS
AAGVNVEPFWPGLFAK	DKINALIKAAGVNVEP	FWPGLFAKALANVNIG	K	A	A	A	K	A	3	0	1	0	0	0	1	2	0	0	1	1	0	2	2	0	0	1	0	2	0	0	16	0	1701.89	P05386	P05386	34	49	RPLP1	60S acidic ribosomal protein P1	yes	yes	2	3.7948e-07	56.46	By matching	By matching	By MS/MS	By MS/MS	By MS/MS
AAGVPSATITWR	RTVRLYCRAAGVPSAT	PSATITWRKEGGSLPP	R	A	A	W	R	K	3	1	0	0	0	0	0	1	0	1	0	0	0	0	1	1	2	1	0	1	0	0	12	0	1228.66	P98160	P98160	1979	1990	HSPG2	Basement membrane-specific heparan sulfate proteoglycan core protein;Endorepellin;LG3 peptide	yes	yes	2	0.0008855	60.08	By matching			By matching	By matching
AAGVVLEMIR	VGQLAARRAAGVVLEM	GVVLEMIREGKIAGRA	R	A	A	I	R	E	2	1	0	0	0	0	1	1	0	1	1	0	1	0	0	0	0	0	0	2	0	0	10	0	1057.6	Q9Y230	Q9Y230	55	64	RUVBL2	RuvB-like 2	yes	yes	2	0.0019663	67.704			By MS/MS
AAHGGSAASSALK	________________	SAASSALKGLIQQFTT	M	A	A	L	K	G	5	0	0	0	0	0	0	2	1	0	1	1	0	0	0	3	0	0	0	0	0	0	13	0	1126.57	O94888	O94888	2	14	UBXN7	UBX domain-containing protein 7	yes	yes	2	0.0023904	42.976				By MS/MS
AAHIFFTDTCPEPLFSELGR	GTPTFTYKAAHIFFTD	PLFSELGRSRLAKVVK	K	A	A	G	R	S	2	1	0	1	1	0	2	1	1	1	2	0	0	3	2	1	2	0	0	0	0	0	20	0	2307.1	Q15833	Q15833	101	120	STXBP2	Syntaxin-binding protein 2	yes	yes	3	3.4224e-06	43.326	By matching		By MS/MS
AAHPLSIEPIGVR	IRVTFHNKAAHPLSIE	SIEPIGVRVDKKNEGT	K	A	A	V	R	V	2	1	0	0	0	0	1	1	1	2	1	0	0	0	2	1	0	0	0	1	0	0	13	0	1358.77	CON__ENSEMBL:ENSBTAP00000031900	CON__ENSEMBL:ENSBTAP00000031900	468	480			yes	yes	3	7.6438e-14	114.86			By matching	By MS/MS	By matching
AAIDSYR	TLEWRNGKAAIDSYRI	KAAIDSYRIKYAPISG	K	A	A	Y	R	I	2	1	0	1	0	0	0	0	0	1	0	0	0	0	0	1	0	0	1	0	0	0	7	0	794.392	P24821	P24821	918	924	TNC	Tenascin	yes	yes	2	0.005464	119.57	By matching		By MS/MS	By MS/MS	By matching
AAIPIIMGANIGTSITNTIVALMQVGDR	SSSLLTVRAAIPIIMG	ALMQVGDRSEFRRAFA	R	A	A	D	R	S	4	1	2	1	0	1	0	3	0	6	1	0	2	0	1	1	3	0	0	2	0	0	28	0	2839.53	O95436	O95436	180	207	SLC34A2	Sodium-dependent phosphate transport protein 2B	yes	yes	3	1.2449e-53	98.015	By MS/MS	By matching	By MS/MS	By matching
AAIPSALDTNSSK	VTDFEGWKAAIPSALD	ALDTNSSKSTSSFPCP	K	A	A	S	K	S	3	0	1	1	0	0	0	0	0	1	1	1	0	0	1	3	1	0	0	0	0	0	13	0	1273.65	Q08380	Q08380	542	554	LGALS3BP	Galectin-3-binding protein	yes	yes	2	0.021409	29.355			By MS/MS
AALAGGTTMIIDHVVPEPESSLTEAYEK	DDFFQGTKAALAGGTT	SLTEAYEKWREWADGK	K	A	A	E	K	W	4	0	0	1	0	0	4	2	1	2	2	1	1	0	2	2	3	0	1	2	0	0	28	0	2928.44	Q14195	Q14195	95	122	DPYSL3	Dihydropyrimidinase-related protein 3	yes	yes	3	0.005302	18.608				By matching
AALAGGTTMIIDHVVPEPGTSLLAAFDQWR	DDFFQGTKAALAGGTT	LAAFDQWREWADSKSC	K	A	A	W	R	E	5	1	0	2	0	1	1	3	1	2	3	0	1	1	2	1	3	1	0	2	0	0	30	0	3136.6	Q16555	Q16555	95	124	DPYSL2	Dihydropyrimidinase-related protein 2	yes	yes	3	5.3969e-11	42.468				By matching	By MS/MS
AALAHSEEVTASQVAATK	QLLEEQHRAALAHSEE	ASQVAATKTLPNGRDA	R	A	A	T	K	T	6	0	0	0	0	1	2	0	1	0	1	1	0	0	0	2	2	0	0	2	0	0	18	0	1782.91	Q15149	Q15149	2744	2761	PLEC	Plectin	yes	yes	3	7.3798e-07	49.425	By matching		By MS/MS
AALDGTPGMIGYGMAK	LLTLAGAKAALDGTPG	MIGYGMAKGAVHQLCQ	K	A	A	A	K	G	3	0	0	1	0	0	0	4	0	1	1	1	2	0	1	0	1	0	1	0	0	0	16	0	1551.74	P09417	P09417	139	154	QDPR	Dihydropteridine reductase	yes	yes	2	5.511e-15	91.812					By MS/MS
AALEDSSGSSELQEIMR	YSQITVQKAALEDSSG	SELQEIMRRRQEKISA	K	A	A	M	R	R	2	1	0	1	0	1	3	1	0	1	2	0	1	0	0	4	0	0	0	0	0	0	17	0	1821.84	Q12929	Q12929	782	798	EPS8	Epidermal growth factor receptor kinase substrate 8	yes	yes	2	0.015143	24.053	By matching		By MS/MS
AALEDTLAETEAR	LQSQLSMKAALEDTLA	TLAETEARFGAQLAHI	K	A	A	A	R	F	4	1	0	1	0	0	3	0	0	0	2	0	0	0	0	0	2	0	0	0	0	0	13	0	1388.68	CON__P08727;P08727	CON__P08727	318	330	KRT19	Keratin, type I cytoskeletal 19	yes	no	2;3	4.7883e-14	122.39	By MS/MS	By matching	By MS/MS
AALEGTLAETEAR	LQSQLSMKAALEGTLA	TLAETEARYGVQLSQI	K	A	A	A	R	Y	4	1	0	0	0	0	3	1	0	0	2	0	0	0	0	0	2	0	0	0	0	0	13	0	1330.67	CON__P19001	CON__P19001	321	333			yes	yes	2	7.5548e-09	101.53				By MS/MS	By MS/MS
AALHFFNFR	RLLQQAARAALHFFNF	ALHFFNFRSGSPSALR	R	A	A	F	R	S	2	1	1	0	0	0	0	0	1	0	1	0	0	3	0	0	0	0	0	0	0	0	9	0	1121.58	P49788	P49788	65	73	RARRES1	Retinoic acid receptor responder protein 1	yes	yes	2;3	0.00061162	119.29	By MS/MS	By matching	By MS/MS	By MS/MS	By MS/MS
AALLELWELRR	LTVLSEERAALLELWE	LELWELRRQQYEQCMD	R	A	A	R	R	Q	2	2	0	0	0	0	2	0	0	0	4	0	0	0	0	0	0	1	0	0	0	0	11	1	1368.79	Q13813	Q13813	450	460	SPTAN1	Spectrin alpha chain, non-erythrocytic 1	yes	yes	3	2.4961e-08	104.22	By MS/MS		By MS/MS	By MS/MS	By MS/MS
AALLTGR	VSLCTPSRAALLTGRL	RAALLTGRLPVRMGMY	R	A	A	G	R	L	2	1	0	0	0	0	0	1	0	0	2	0	0	0	0	0	1	0	0	0	0	0	7	0	700.423	P15289;P34059	P15289	74	80	ARSA;GALNS	Arylsulfatase A;Arylsulfatase A component B;Arylsulfatase A component C;N-acetylgalactosamine-6-sulfatase	no	no	2	0.0041663	124.37	By MS/MS		By MS/MS	By matching	By matching
AALLTGRLPVR	VSLCTPSRAALLTGRL	LTGRLPVRMGMYPGVL	R	A	A	V	R	M	2	2	0	0	0	0	0	1	0	0	3	0	0	0	1	0	1	0	0	1	0	0	11	1	1165.73	P15289	P15289	74	84	ARSA	Arylsulfatase A;Arylsulfatase A component B;Arylsulfatase A component C	yes	yes	3	1.4244e-08	110.53					By MS/MS
AALNAVR	QQVVSRIRAALNAVRL	RAALNAVRLLVVDPET	R	A	A	V	R	L	3	1	1	0	0	0	0	0	0	0	1	0	0	0	0	0	0	0	0	1	0	0	7	0	713.418	O14745	O14745	81	87	SLC9A3R1	Na(+)/H(+) exchange regulatory cofactor NHE-RF1	yes	yes	2	0.0049344	111.69	By MS/MS
AALPEGLPEASR	HLHLRISRAALPEGLP	EGLPEASRLHRALFRL	R	A	A	S	R	L	3	1	0	0	0	0	2	1	0	0	2	0	0	0	2	1	0	0	0	0	0	0	12	0	1209.64	Q99988	Q99988	108	119	GDF15	Growth/differentiation factor 15	yes	yes	2	0.00080933	61.932			By MS/MS	By MS/MS	By MS/MS
AALQELLSK	KIRGSLARAALQELLS	ALQELLSKGLIKLVSK	R	A	A	S	K	G	2	0	0	0	0	1	1	0	0	0	3	1	0	0	0	1	0	0	0	0	0	0	9	0	971.565	P62851	P62851	86	94	RPS25	40S ribosomal protein S25	yes	yes	2	0.0099232	61.78	By matching		By MS/MS
AALTGLLHR	LMPHDLARAALTGLLH	ALTGLLHRTSVPKEVV	R	A	A	H	R	T	2	1	0	0	0	0	0	1	1	0	3	0	0	0	0	0	1	0	0	0	0	0	9	0	950.566	P55084	P55084	82	90	HADHB	Trifunctional enzyme subunit beta, mitochondrial;3-ketoacyl-CoA thiolase	yes	yes	3	0.0057573	48.794			By MS/MS
AALTIDEK	KVSKALHKAALTIDEK	AALTIDEKGTEAVGST	K	A	A	E	K	G	2	0	0	1	0	0	1	0	0	1	1	1	0	0	0	0	1	0	0	0	0	0	8	0	859.465	CON__P34955	CON__P34955	358	365			yes	yes	2	0.0090647	90.709				By MS/MS	By MS/MS
AALTIIR	RMRYKRTKAALTIIRY	KAALTIIRYYRRYKVK	K	A	A	I	R	Y	2	1	0	0	0	0	0	0	0	2	1	0	0	0	0	0	1	0	0	0	0	0	7	0	756.486	O94832	O94832	723	729	MYO1D	Unconventional myosin-Id	yes	yes	2	0.045205	73.039
AALTQNPQFK	________________	LTQNPQFKKLKTWYEQ	M	A	A	F	K	K	2	0	1	0	0	2	0	0	0	0	1	1	0	1	1	0	1	0	0	0	0	0	10	0	1116.59	CON__Q3ZBD7	CON__Q3ZBD7	2	11			yes	yes	2	0.00056113	85.862
AALTQNPQFKK	________________	TQNPQFKKLKTWYEQH	M	A	A	K	K	L	2	0	1	0	0	2	0	0	0	0	1	2	0	1	1	0	1	0	0	0	0	0	11	1	1244.69	CON__Q3ZBD7	CON__Q3ZBD7	2	12			yes	yes	2	2.9159e-09	128.03				By MS/MS	By MS/MS
AALTRDPQFQK	________________	TRDPQFQKLQQWYREH	M	A	A	Q	K	L	2	1	0	1	0	2	0	0	0	0	1	1	0	1	1	0	1	0	0	0	0	0	11	1	1273.68	P06744	P06744	2	12	GPI	Glucose-6-phosphate isomerase	yes	yes	2	0.00165	59.418	By MS/MS		By MS/MS
AALTTLFK	________________	AALTTLFKYIDENQDR	M	A	A	F	K	Y	2	0	0	0	0	0	0	0	0	0	2	1	0	1	0	0	2	0	0	0	0	0	8	0	863.512	Q96KP4	Q96KP4	2	9	CNDP2	Cytosolic non-specific dipeptidase	yes	yes	2	0.042438	51.346	By matching	By matching	By MS/MS		By matching
AALVAQNYINYQQGTPHR	PTNYPASRAALVAQNY	YQQGTPHRVFEVQKVK	R	A	A	H	R	V	3	1	2	0	0	3	0	1	1	1	1	0	0	0	1	0	1	0	2	1	0	0	18	0	2043.03	Q9BS40	Q9BS40	13	30	LXN	Latexin	yes	yes	3	1.0173e-12	78.95	By matching		By MS/MS		By MS/MS
[truncated: 13,377 more rows]
[truncated: 51 more columns]

## Sheet: NPAs list
Table S5: Ct values of NPAs from hRSVA- and hRSVB-positive children, and matched controls
Group	Patient	Age	Sex	hRSVA - Ct	hRSVB - Ct
hRSVA	1	8	M	15	0
	2a	1	M	15	0
	2b	1	M	22	0
	3	3	F	20	0
	4	1	M	26	0
	5a	2	M	27	0
	5b	2	M	27	0
[truncated: 25 more rows]

## Sheet: Protein list after filtering
Table S6: Protein list after filtering
[truncated: 967 more rows]

[truncated: 4 more sheets: GOBP-Mock unique+enriched prot., Mock GOBP affected by hRSV, GOBP - hRSV-induced prot., Protein reference list]
